# Supplementary material for: Rapid taxonomic categorization of short, abundant virus sequences for ecological analyses
Source: Ecol Evol. 2024 Jun 17;14(6):e11501. doi: 10.1002/ece3.11501 (PMC11183940; doi:10.1002/ece3.11501)
Supplement: Supplementary file 1 — Data S1 [file ECE3-14-e11501-s001.fasta]

>ARS-Herpes-PPR-0517-02-M13R.ab1_(reversed)
CACCTTAAATGAGACGTCTTCGTCAGTAAAGTCGTCCTTGTTGAAAAACCGCTCGAGATTACCTGTCGTACCTAAACAGGTGTCAATAAACATGGCTGTGTTAGAAAGCATATCACGACCTATCTTGGTGATAGAGGCTGCTATCTGCAAACACGGCATCATCCCTTTAGAA
>ARS-Herpes-PPR-0517-03-M13R.ab1_(reversed)
CACCTTAAATGAGACGTCTTCGTCAGTAAAGTCGTCCTTGCCGAAAAACCGCTCGAGATTACCTGTCGTACCTAAACAGGTGTCAATAAACATGGCTGTGTTAGAAAGCATATCACGACCTATCTTGGTGATAGAGGCTGCTATCTGCAAACACGGCATCATCCCTTTAGAA
>ARS-Herpes-PPR-0517-04-M13R.ab1
CACCTTAAATGAGACGTCTTCGTCAGTAAAGTCGTCCTTGCCGAAAAACCGCTCGAGATTACCTGTCGTACCTAAACAGGTGTCAATAAACATGGCTGTGTTAGAAAGCATATCACGACCTATCTTGGTGATAGAGGCTGCTATCTGCAAACACGGCATCATCCCTTTAGAA
>ARS-Herpes-PPR-0517-05-M13R.ab1_(reversed)
CACCTTAAATGAGACGTCTTCGTCAGTAAAGTCGTCCTTGTTGAAAAACCGCTCGAGATTACCTGTCGTACCTAAACAGGTGTCAATAAACATGGCTGTGTTAGAAAGCATATCACGACCTATCTTGGTGATAGAGGCTGCTATCTGCAAACACGGCATCATCCCTTTAGAA
>ARS-Herpes-PPR-0517-06-M13R.ab1_(reversed)
CACCTTAAATGAGACGTCTTCGTCAGTAAAGTCGTCCTTGCCGAAAAACCGCTCGAGATTACCTGTCGTACCTAAAGAGGTGTCAATAAACATGGCTGTGTTAGAAAGCATATCACGACCTATCTTGGTGATAGAGGCTGCTATCTGCAAACACGGCATCATCCCTTTAGAA
>ARS-Herpes-PPR-0517-07-M13R.ab1_(reversed)
CACCTTGAATGAGACGTCTGCGTCGGTAAAATCGTCCTTACCGAAAAACCGCTCTAAATTACCTGCCGCGCTTAGAGAAGTATCAATAAATCTGGCTGTGTTGGAAAGCATATCTCGACCTATCTTGGTGATAGACGCTGCTATCTGCAAACACGGCATCATCCCTTTAGAA
>ARS-Herpes-PPR-0517-08-M13R.ab1
CACCTTAAATGAGACGTCTTCGTCAGTAAAGTCGTCCTTGTTGAAAAACCGCTCGAGATTACCTGTCGCACCTAAACAGGTGTCAATAAACATGGCTGTGTTAGAAAGCATATCACGACCTATCTTGGTGATAGAGGCTGCTATCTGCAAACACGGCATCATCCCTTTAGAA
>ARS-Herpes-PPR-0517-09-M13R.ab1
CACCTTAAATGAGACGTCTTCGTCAGTAAAGTCGTCCTTGCCGAAAAACCGCTCGAGATTACCTGTCGTACCTAAACAGGTGTCAATAAACATGGCTGTGTTAGAAAGCATATCACGACCTATCTTGGTGATAGAGGCTGCTATCTGCAAACACGGCATCATCCCTTTAGAA
>ARS-Herpes-PPR-0517-10-M13R.ab1_(reversed)
CACCTTAAATGAGACGTCTTCGTCAGTAAAGTCGTCCTTGCCGAAAAACCGCTCGAGATTACCTGTCGTACCTAAACAGGTGTCAATAAACATGGCTGTGTTAGAAAGCATATCACGACCTATCTTGGTGATAGAGGCTGCTATCTGCAAACACGGCATCATCCCTTTAGAA
>ARS-Herpes-PPR-0517-11-M13R.ab1_(reversed)
CACCTTAAATGAGACGTCTTCGTCAGTAAAGTCGTCCTTGCCGAAAAACCGCTCGAGATTACCTGTCGTACCTAAACAGGTGTCAATAAACATGGCTGTGTTAGAAAGCATATCACGACCTATCTTGGTGATAGAGGCTGCTATCTGCAAACACGGCATCATCCCTTTAGAA
>ARS-Herpes-PPR-0520-01**-M13R.ab1_(reversed)
CACCTTAAATGAGACGTCTTCGTCAGTAAAGTCGTCCTTGCTGGAAAACCGCTCGAGATTACCTGTCGTACCTAAACAGGTGTCAATAAACATGGCTGTGTTAGAAAGCATATCACGACCTATCTTGGTGATAGAGGCTGCTATCTGCAAACACGGCATCATCCCTTTAGAA
>ARS-Herpes-PPR-0520-01-M13R.ab1_(reversed)
CACCTTTACCACAAACTCATCGTTCGTGAATTTATCATCCCCAATGAACTTTCTAAGAAAGTCTCTGGTGATGTTACCGTGCACATATTCAGCGGTAGCGGCCAACATGTCTCGTCCGATTCTGGTCACCGAGGCAGCAATTTGCAAACACGGCATCAAACCGGTGGAG
>ARS-Herpes-PPR-0520-02**-M13R.ab1_(reversed)
CACCTTAAATGAGACGTCTTCGTCAGTAAAGTCGTCCTTGCTGAAAAACCGCTCGAGATTACCTGTCGTACCTAAACAGGTGTCAATAATCATGGCTGTGTTAGAAAGCATATCACGACCTATCTTGGTGATAGAGGCTGCTATCTGCAAACACGGCATCATCCCTTTAGAA
>ARS-Herpes-PPR-0520-02-M13R.ab1_(reversed)
CACCTTTACCACAAACTCATCGTTCGTGAATTTATCATCCCCAATGAACTTTCTAAGAAAATCTCTGGTGATGTTACCGTGCACGTATTCAGCGGTAGCGGCCAACATGTCTCGTCCGATTCTGGTCACCGAGGCAGCAATTTGCAAACACGGCATCAAACCGGTGGAG
>ARS-Herpes-PPR-0520-03**-M13R.ab1_(reversed)
CACCTTTACCACAAACTCATCGTTCGTGAATTTATCATCCCCAATGAACTTTCTAAGAAAATCTCTGGTGATGTTACCGTGCACATATTCAGCGGTAGCGGCCAACATGTCTCGTCCGATTCTGGTCACCGAGGCAGCAATTTGCAAACACGGCATCAAACCGGTGGAG
>ARS-Herpes-PPR-0520-03-M13R.ab1_(reversed)
CACCTTTACCACAAACTCATCGTTCGTGAATTTATCATCCCCAATGAACTTTCTAAGAAAATCTCTGGTGATGTTACCGTGCACATATTCAGCGGTAGCGGCCAACATGTCTCGTCCGATTCTGGTCACCGAGGCAGCAATTTGCAAACACGGCATCAAACCGGTGGAG
>ARS-Herpes-PPR-0520-04-M13R.ab1_(reversed)
CACCTTTACCACAAACTCATCGTTCGTGAATTTATCATCCCCAATGAACTTTCTAAGAAAATCTCTGGTGATGTTACCGTGCACATATTCAGCGGTAGCGGCCAACATGTCTCGTCCGATTCTGGTCACCGAGGCAGCAATTTGCAAACACGGCATCAAACCGGTGGAG
>ARS-Herpes-PPR-0520-05**-M13R.ab1_(reversed)
CACCTTAAATGAGACGTCTTCGTCAGTAAAGTCGTCCTTGCTGAAAAACCGCTCGAGATTACCTGTCGTACCTAAACAGGTGTCAATAAACATGGCTGTGTTAGAAAGCATGTCACGACCTATCTTAGTGATAGAGGCTGCTATCTGCAAACACGGCATCATCCCTTTAGAA
>ARS-Herpes-PPR-0520-05-M13R.ab1_(reversed)
CACCTTTACCACAAACTCATCGTTCGTGAATTTATCATCCCCAATGAACTTTCTAAGAAAATCTCTGGTGATGTTACCGTGCACATATTCAGCGGTAGCGGCCACATGTCTCGTCCGATTCTGGTCACCGAGGCAGCAATTTGCAAACACGGCATCAAACCGGTGGAG
>ARS-Herpes-PPR-0520-06-M13R.ab1_(reversed)
CACCTTTACCACAAACTCATCGTTCGTGAATTTATCATCCCCAATGAACTTTCTAAGAAAATCTCTGGTGATGTTACCGTGCACATATTCAGCGGTAGCGGCCAACATGTCTCGTCCGATTCTGGTCACCGAGGCAGCAATTTGCAAACACGGCATCAAACCGGTGGAG
>ARS-Herpes-PPR-0520-07-M13R.ab1_(reversed)
CACCTTTACCACAAACTCATCGTTCGTGAATTTATCATCCCCAATGAACTTTCTAAGAAAATCTCTGGTGATGTTACCGTGCACATATTCAGCGGTAGCGGCCAACATGTCTCGTCCGATTCTGGTCACCGAGGCAGCAATTTGCAAACGCGGCATCAAACCGGTGGAG
>ARS-Herpes-PPR-0520-08-M13R.ab1_(reversed)
CACCTTTACCACAAACCCATCGTTCGTGAATTTATCATCCCCAATGAACTTTCTAAGAAAATCTCTGGTGATGTTACCGTGCACATATTCAGCGGTAGCGGCCAACATGTCTCGTCCGATTCTGGTCACCGAGGCAGCAACTTGCAAACACGGCATCAAACCGGTGGAG
>ARS-Herpes-PPR-0520-09-M13R.ab1_(reversed)
CACCTTTACCACAAACTCATCGTTCGTGAACTTATCATCCCCAATGAACTTTCTAAGAAAATCTCTGGTGATGTTACCGTGCACATATTCAGCGGTAGCGGCCAACATGTCTCGTCCGATTCTGGTCACCGAGGCAGCAATTTGCAAACGCGGCATCAAACCGGTGGAG
>ARS-Herpes-PPR-0520-10-M13R.ab1_(reversed)
CACCTTTACCACAAACTCATCGTTCGTGAATTTATCATCCCCAATGAACTTTCTAAGAAAATCTCCGGTGATGTTACCGTGCACATATTCAGCGGTAGCGGCCAACATGTCTCGTCCGATTCTGGTCACCGAGGCAGCAATTTGCAAACACGGCATCAAACCGGTGGAG
>ARS-Herpes-PPR-0520-11**-M13R.ab1_(reversed)
CACCTTTACCACAAACTCATCGTTCGTGAATTTATCATCCCCAATGAACTTTCTAAGAAAATCTCTGGTGATGTTACCGTGCACATATTCAGCGGTAGCGGCCAACATGTCTCGTCCGATTCTGGTCACCGAGGCAGCAATTTGCAAACACGGCATCAAACCGGTGGAG
>ARS-Herpes-PPR-0520-11-M13R.ab1_(reversed)
CACCTTAAATGAGACGTCTTCGTCAGTAAAGTCGTCCTTGCTGAAAAACCGCTCGAGATTACCTGTCGTACCTAAACAGGTGTCAATAAACATGGCTGTGTTAGAAAGCATATCACGACCTATCTTGGTGATAGAGGCTGCTATCTGCAAACACGGCATCATCCCTTTAGAA
>ARS-Herpes-PPR-0520-12-M13R.ab1_(reversed)
CACCTTTACCACAAACTCATCGTTCGTGAATTTATCATCCCCAATGAACTTTCTAAGAAAATCTCTGGTGATGTTACCGTGCACATATTCAGCGGTAGCGGCCAACATGTCTCGTCCGATTCTGGTCACCGAGGCAGCAATTTGCAAACACGGCATCAAACCGGTGGAG
>ARS-Herpes-PPR-0521-01-M13R.ab1_(reversed)
CACCTTAAATGAGACGTCTTCGTCGGTAAAGTCGTCCTTGCTGAAAAACCGCTCGAGATTACCTGTCGTACCTAAACAGGTGTCAATAAACATGGCTGTGTTAGAAAGCATATCACGACCTATCTTGGTGATAGAGGCTGCTATCTGCAAACACGGCATCATCCCTTTAGAA
>ARS-Herpes-PPR-0521-02-M13R.ab1_(reversed)
CACCTTAAATGAGACGTCTTCGTCGGTAAAGTCGTCCTTGCTGAAAAACCGCTCGAGATTACCTGTCGTACCTAAACAGGTGTCAATAAACATGGCTGTGTTAGAAAGCATATCACGACCTATCTTGGTGATAGAGGCTGCTATCTGCAAACACGGCATCATCCCTTTAGAA
>ARS-Herpes-PPR-0521-03-M13R.ab1_(reversed)
CACCTTAAATGAGACGTCTTCGTCGGTAAAGTCGTCCTTGCTGAAAAACCGCTCGAGATTACCTGTCGTACCTAAACAGGTGTCAATAAACATGGCTGTGTTAGGAAGCATATCACGACCTATCTTGGTGATAGAGGCTGCTATCTGCAAACACGGCATCATCCCTTTAGAA
>ARS-Herpes-PPR-0521-04-M13R.ab1_(reversed)
CACCTTAAATGAGACGTCTTCGTCGGTAAAGTCGTCCTTGCTGAAAAACCGCTCGAGATTACCTGTCGTACCTAAACAGGTGTCAATAAACATGGCTGTGTTAGAAAGCATATCACGACCTATCTTGGTGATAGAGGCTGCTATCTGCAAACACGGCATCATCCCTTTAGAA
>ARS-Herpes-PPR-0521-05-M13R.ab1_(reversed)
CACCTTAAATGAGACGTCTTCGTCGGTAAAGTCGTCCTTGCTGAAAAACCGCTCGAGATTACCTGTCGTACCTAAACAGGTGTCAATAAACATGGCTGTGTTAGAAAGCATATCACGACCTATCTTGGTGATAGAGGCTGCTATCTGCAAACACGGCATCATCCCTTTAGAA
>ARS-Herpes-PPR-0521-06-M13R.ab1
CACCTTAAATGAGACGTCTTCGTCGGTAAAGTCGTCCTTGCCGAAAAACCGCTCGAGATTACCTGTCGTACCTAAACAGGTGTCAATAAACACGGCTGTGTTAGAAAGCATATCACGACCTATCTTGGTGATAGAGGCTGCTATCTGCAAACACGGCATCATCCCTTTAGAAAC
>ARS-Herpes-PPR-0521-08-M13R.ab1_(reversed)
CACCTTAAATGAGACGTCTCCGTCGGTAAAGTCGTCCTTGCTGAAAAACCGCTCGAGATTACCTGTCGTACCTAAACAGGTGTCAATAAACATGGCTGTGTTAGAAAGCATATCACGACCTATCTTGGTGATAGAGGCTGCTATCCGCAAACACGGCATCATCCCTTTGGAA
>ARS-Herpes-PPR-0521-09-M13R.ab1_(reversed)
CACCTTAAATGAGACGTCTTCGTCGGTAAAGTCGTCCTTGCTGAAAAACCGCTCGAGATTACCTGTCGTACCTAAACAGGTGTCAATAAACATGGCTGTGTTAGAAAGCATATCACGACCTATCTTGGTGATAGAGGCTGCTATCTGCAAACACGGCATCATCCCTTTAGAA
>ARS-Herpes-PPR-0521-11-M13R.ab1_(reversed)
CACCTTAAATGAGACGTCTTCGTCGGTAAAGTCGTCCTTGCTGAAAAACCGCTCGAGATTACCTGTCGTACCTAAACAGGTGTCAATAAACATGGCTGTGTTAGAAAGCATATCACGACCTATCTTGGTGATAGAGGCTGCTATCTGCAAACACGGCATCATCCCTTTAGAA
>ARS-Herpes-PPR-0521-12-M13R.ab1_(reversed)
CACCTTAAATGAGACGTCTTCGTCGGTAAAGTCGTCCTTGCTGAAAAACCGCTCGAGATTACCTGTCGTACCTAAACAGGTGTCAATAAACATGGCTGTGTTAGAAAGCATATCACGACCTATCTTGGTGATAGAGGCTGCTATCTGCAAACACGGCATCATCCCTTTAGAA
>ARS-Herpes-PPR-0522-01-M13R.ab1_(reversed)
CACCTTGAACGAAACACCTTCACTGGTAAAATCATCCTTACTAAAAAATCGCTCGAGATTATCAGTCGTGCCTAAAGAGGTGTCGGTAAACCTGGCTGTGTTAGAAAGCATATCACGACCTATTTTGGTAATAGACGCAGCTATTTGTAGACACGGCATCATCCCTTTAGAC
>ARS-Herpes-PPR-0522-02-M13R.ab1
CACCTTGAACGAAACACCTTCACTGGTAAAATCATCCTTACTAAAAAATCGCTCGAGATTATCAGTCGTGCCTAAAGAGGTGTCGATAAACCTGGCTGTGTTAGAAAGCATATCACGACCTATTTTGGTAATAGACGCAGCTATTTGTAGACACGGCATCATCCCTTTAG
>ARS-Herpes-PPR-0522-03-M13R.ab1
CACCTTGAACGAAACACCTTCACTGGTAAAATCATCCTTACTAAAAAATCGCTCGAGATTATCAGTCGTGCCTAAAGAGGTGTCGATAAACCTGGCTGTGTTAGAAAGCATATCACGACCTATTTTGGTAATAGACGCAGCTATTTGTAGACACGGCATCATCCCTTTAGAC
>ARS-Herpes-PPR-0522-04-M13R.ab1_(reversed)
CACCTTGAACGAAACACCTTCACTGGTAAAATCATCCTTACTAAAAAATCGCTCGAGATTATCAGTCGTGCCTAAAGAGGTGTCGATAAACCTGGCTGTGTTAGAAAGCATATCACGACCTATTTTGGTAATAGACGCAGCTATTTGTAGACGCGGCATCATCCCTTTAGAC
>ARS-Herpes-PPR-0522-05**-M13R.ab1_(reversed)
CACCTTAAATGAGACGTCTTCGTCAGTAAAGTCGTCCTTGCCGAAAAACCGCTCGAGATTACCTGTCGTACCTAAACAGGTGTCAATAAACATGGCTGTGTTAGAAGGCATATCACGACCTATCTTGGTGATAGAGGCTGCTATCTGCGAACACGGCATCATCCCTTTAGAA
>ARS-Herpes-PPR-0522-05-M13R.ab1
CACCTTAAATGAGATGTCTTCGTCAGTAAAGTCGTCCTTACCGAAAAACCGCTCGAGATTACCTGTCGTACCTAAAGAGGTGTCAATAAACATAGCTGTGTTAGAAAGCATATCACGACCTATCTTGGTGATAGAAGCCGCTATCTGCAAACACGGCATCATCCCTCTAGAAACCCCTGTAAAGCCATACACCGAGTTACA
>ARS-Herpes-PPR-0522-06-M13R.ab1_(reversed)
CACCTTGAACGAAACACCTTCACTGGTAAAATCATCCTTACTAAAAAATCGCTCGAGATCATCAGTCGTGCCTAAAGAGGTGTCGATAAACCTGGCTGTGTTAGAAAGCATATCACGACCTATTTTGGTAATAGACGCAGCTATTTGTAGACACGGCATCATCCCTTTAGAC
>ARS-Herpes-PPR-0522-07-M13R.ab1_(reversed)
CACCTTGAACGAAACACCTTCACTGGTAAAATCATCCTTACTAAAAAATCGCTCGAGATTATCAGTCGTGCCTAAAGAGGTGTCGATAAACCTGGCTGTGTTAGAAAGCATATCACGACCTATTTTGGTAATAGACGCAGCTATTTGTAGACACGGCATCATCCCTTTAGAC
>ARS-Herpes-PPR-0522-08-M13R.ab1
CACCTTGAACGAAACACCTTCACTGGTAAAATCATCCTTACTAAAAAATCGCTCGAGATTATCAGTCGTGCCTAAAGAGGTGTCGATAAACCTGGCTGTGTTAGAAAGCATATCACGACCTATTTTGGTAATAGACGCAGCTGTTTGTAGACACGGCATCATCCCTTTAGAC
>ARS-Herpes-PPR-0522-09-M13R.ab1
CACCTTGAACGAAACACCTTCACTGGTAAAATCATCCTTACTAAAAAATCGCTCGAGATTATCAGTCGTGCCTAAAGAGGTGTCGATAAACCTGGCTGTGTTAGAAAGCATATCACGACCTATTTTGGTAATAGACGCAGCTATTTGTAGACACGGCATCATCCCTTTAGAC
>ARS-Herpes-PPR-0522-11-M13R.ab1
CACCTTGAACGAAACACCTTCACTGGTAAAATCATCCTTACTAAAAAATCGCTCGAGATTATCAGTCGTGCCTAAAGAGGTGTCGATAAACCTGGCTGTGTTAGAAAGCATATCACGACCTATTTTGGTAATAGACGCAGCTATTTGTAGACACGGCATCATCCCTTTAG
>ARS-Herpes-PPR-0522-12-M13R.ab1
CACCTTGAACGAAACACCTTCACTGGTAAAATCATCCTTACTAAAAAATCGCTCGAGATTATCAGTCGTGCCTAAAGAGGTGTCGATAAACCTGGCTGTGTTAGAAAGCATATCACGACCTATTTTGGTAATAGACGCAGCTATTTGTAGACACGGCATCATCCCTTTAG
>ARS-Herpes-PPR-0532-08-M13R.ab1_(reversed)
CACCTTGAATGAGACGTCTTCGTCGGTAAAATCGTCCTTACCGAAAAAACGCTCTAAATTACCTGTCGCGCTTAGAGAAGCATCAATAAACCTGGCTGTGTTGGAAAGCATATCCCGACCTATCTTGGTGATAGACGCTGCTATCTGCAAACACGGCATCATCCCTTTAGAA
>ARS-Herpes-PPR-0536-01-M13R.ab1_(reversed)
CACCTTTACCACAAACTCATCGTTCGTGAATTTATCATCCCCAATGAACTTTCTAAGAAAATCTCTGGTGATGTTACCGTGCACATATTCAGCGGTAGCGGCCAACATGTCTCGTCCGATTCTGGTCACCGAGGCAGCAATTTGCAAACACGGCATCAAACCGGTGGAG
>ARS-Herpes-PPR-0536-02-M13R.ab1_(reversed)
CACCTTAAATGAGACGTCTTCGTCAGTAAAGTCGTCCTTGCTGAAAAACCGCTCGAGATTACCTGTCGTACCTAAACAGGTGTCAATAAACATGGCTGTGTTAGAAGCATATCACGACCTATCTTGGTGATAGAGGCTGCTATCTGCAAACACGGCATCATCCCTTTAGAA
>ARS-Herpes-PPR-0536-03-M13R.ab1_(reversed)
CACCTTTACCACAAACTCATCGTTCGTGAATTTATCATCCCCAATGAACTTTCTAAGAAAATCTCTGGTGATGTTACCGTGCACATATTCAGCGGTAGCGGCCAACATGTCTCGTCCGATTCTGGTCACCGAGGCAGCAATTTGCAAACACGGCATCAAACCGGTGGAG
>ARS-Herpes-PPR-0536-05-M13R.ab1_(reversed)
CACCTTTACCACAAACTCATCGTTCGTGAATTTATCATCCCCAATGAACTTTCTAAGAAAATCTCTGGTGATGTTACCGTGCACATATTCAGCGGTAGCGGCCAACATGTCTCGTCCGATTCTGGTCACCGAGGCAGCAATTTGCAAACACGGCATCAAACCGGTGGAG
>ARS-Herpes-PPR-0536-06-M13R.ab1_(reversed)
CACCTTTACCACAAACTCATCGCTCGTGAATTTATCATCCCCAATGAACTTTCTAAGAAAATCTCTGGTGATGTTACCGTGCACATATTCAGCGGTAGCGGCCAACATGTCTCGTCCGATTCTGGTCACCGAGGCAGCAATTTGCAAACACGGCATCAAACCGGTGGAG
>ARS-Herpes-PPR-0536-07-M13R.ab1_(reversed)
CACCTTAGATGAGACGTCTTCGTCAGTAAAGTCGTCCTTGCTGAGAAACCGCTCGAGATTACCTGTCGTACCTAAACAGGTGTCAATAAACATGGCTGTGTTAGAAAGCATATCACGACCTATCTTGGTGATGGAGGCTGCTATCTGCAAACACGGCATCATCCCTTTAGAA
>ARS-Herpes-PPR-0536-08-M13R.ab1_(reversed)
CACCTTTACCACAAACTCATCGTTCGTGAATTTATCATCCCCAATGAACTTTCTAAGAAAATCTCTGGTGATGTTACCGTGCACATATTCAGCGGTAGCGGCCAACATGTCTCGTCCGATTCTGGTCACCGAGGCAGCAATTTGCAAACACGGCATCAAACCGGTGGAG
>ARS-Herpes-PPR-0536-09-M13R.ab1_(reversed)
CACCTTAAATGAGACGTCTTCGCCAGTAAAGTCGTCCTTGCTGAAAAACCGCTCGAGATTACCTGTCGTACCTAAACAGGTGTCAATAAACATGGCTGTGTTAGAAAGCATATCACGACCTATCTTGGTGATAGAGGCTGCTATCTGCAAACACGGCATCATCCCTTTAGAA
>ARS-Herpes-PPR-0536-10-M13R.ab1_(reversed)
CACCTTTACCACAAACTCATCGTTCGTGAACTTATCATCCCCAATGAACTTTCTAAGAAAATCTCTGGTGATGTTACCGTGCACATATTCAGCGGTAGCGGCCAACATGTCTCGTCCGATTCTGGTCACCGAGGCAGCAATTTGCAAACACGGCATCAAACCGGTGGAG
>ARS-Herpes-PPR-0536-11-M13R.ab1_(reversed)
CACCTTAAATGAGACGTCTTCGTCAGTAAAGTCGTCCTTGCTGAAAAACCGCTCGAGATTACCTGTCGTACCTAAACAGGTGTCAATAAACATGGCTGTGTTAGAAAGCATATCACGACCTATCTTGGTGATAGAGGCTGCTATCTGCAAACACGGCATCATCCCTTTAGAA
>ARS-Herpes-PPR-0536-12-M13R.ab1_(reversed)
CACCTTTACCACAAACTCATCGTTCGTGAATTTATCATCCCCAATGAACTTTCTAAGAAAATCTCTGGTGATGTTACCGTGCACATATTCAGCGGTAGCGGCCAACATGTCTCGTCCGATTCTGGTCACCGAGGCAGCAATTTGCAAACACGGCATCAAACCGGTGGAG
>ARS-Herpes-PPR-0537-05-M13R.ab1_(reversed)
GACCTTAACCGAGAATTCATCATTGGTAAACCCATCATCACCAATAAAACTACGTAGAAATTCCTTATTTACCATTGTATGAACATATTCTGCAGTATCGGCCAACATGTTACGGCCTATCCTAGTCACGGATGCCGCGATAGGGAGACACGGCATCAAACCTGTAGAA
>ARS-Herpes-PPR-0537-06-M13R.ab1_(reversed)
GACCTTAACCGAGAATTCATCATTGGTAAACCCATCATCACCAATAAAACTACGTAGAAATTCCTTATTTACCATTGTATGAACATATTCTGCAGTATCGGCCAACATGTTACGGCCTATCCTAGTCACGGATGCCGCGATAGGGAGACACGGCATCAAACCTGTAGAA
>ARS-Herpes-PPR-0537-07-M13R.ab1_(reversed)
GACCTTAACCGAGAATTCATCATTGGTAAACCCATCATCACCAATAAAACTACGTAGAAATTCCTTATTTACCATTGTATGAACATATTCTGCAGTATCGGCCAACATGTTACGGCCTATCCTAGTCACGGATGCCGCGGTAGGGAGACACGGCATCAAACCTGTAGAA
>ARS-Herpes-PPR-0537-10-M13R.ab1_(reversed)
CACCTTGAACGAAACACCTTCACTGGTAAAATCATCCTTACTAAAAAATCGCTCGAGATTATCAGTCGTGCCTAAAGAGGTGTCGATAAACCTGGCTGTGTTAGAAAGCATATCACGACCTATTTTGGTAATAGACGCAGCTATTTGTAGACACGGCATCATCCCTTTAGAC
>ARS-Herpes-PPR-0537-11-M13R.ab1_(reversed)
GACCTTAACCGAGAATTCATCATTGGTAAACCCATCATCACCAATAAAACTACGTAGAAATTCCTTATTTACCATTGTATGAACATATTCTGCAGTATCGGCCAACATGTTACGGCCTATCCTAGTCACGGATGCCGCGATAGGGAGACACGGCATCAAACCTGTAGAA
>ARS-Herpes-PPR-0537-12-M13R.ab1_(reversed)
CACCTTGAACGAAACACCTTCACTGGTAAAATCATCCTTACTAAAAAATCGCTCGAGATTATCAGTCGTGCCTAAAGAGGTGTCGATAAACCTGGCTGTGTTAGAAAGCATATCACGACCTATTTTGGTAATAGACGCAGCTATTTGTAGACACGGCATCATCCCTTTAGAC
>ARS-Herpes-PPR-0538-01-M13R.ab1_(reversed)
GACCTTCACGGAGAACTGCTCCCCGTCGATGAACGCGTCGTCGCCCACGAACCGCCGGCAGTTCTCGGGATCCCCGAAGAAGGAGTGGACGTAGTCCGTGGTCCTGGCGAGCATGGCCCTTCCGATGCACGTGACGGAGGAGGCTATGGGGATGCAGGGAAGCATGCCGCTCGCG
>ARS-Herpes-PPR-0538-02-M13R.ab1_(reversed)
GACCTTCACGGAGAACTGCTCCCCGTCGATGAACGCGTCGTCGCCCACGAACCGCCGGCAGTTCTCGGGATCCCCGAAGAAGGAGTGGACGTAGTCCGTGGTCCTGGCGAGCATGGCCCTTCCGATGCACGTGACGGAGGAGGCTATGGGGATGCAGGGAAGCATGCCGCTCGCG
>ARS-Herpes-PPR-0538-03-M13R.ab1_(reversed)
GACCTTCACGGAGAACTGCTCCCCGTCGATGAACGCGTCGTCGCCCACGAACCGCTGGCAGTTCTCGGGATCCCCGAAGAAGGAGTGGACGTAGTCCGTGGTCCTGGCGAGCATGGCCCTTCCGATGCACGTGACGGAGGAGGCTATGGGGATGCAGGGAAGCATGCCGCTCGCG
>ARS-Herpes-PPR-0538-04-M13R.ab1_(reversed)
GACCTTCACGGAGAACTGCTCCCCGTCGATGAACGCGTCGTCGCCCACGAACCGCCGGCAGTTCTCGGGACCCCCGAAGAAGGAGTGGACGTAGTCCGTGGTCCTGGCGAGCATGGCCCTTCCGATGCACGTGACGGAGGAGGCTATGGGGATGCAGGGAAGCATGCCGCTCGCG
>ARS-Herpes-PPR-0538-05-M13R.ab1_(reversed)
GACCTTCACGGAGAACTGCTCCCCGTCGATGGACGCGTCGTCGCCCACGAACCGCCGGCAGTTCTCGGGATCCCCGAAGAAGGAGTGGACGTAGTCCGTGGTCCTGGCGAGCATGGCCCTTCCGATGCACGTGACGGAGGAGGCTATGGGGATGCAGGGAAGCATGCCGCTCGCG
>ARS-Herpes-PPR-0538-06-M13R.ab1_(reversed)
GACCTTCACGGAGAACTGCTCCCCGTCGATGAACGCGTCGTCGCCCACGAACCGCCGGCAGTTCTCGGGATCCCCGAAGAAGGAGTGGACGTAGTCCGTGGTCCTGGCGAGCATGGCCCTTCCGATGCACGTGACGGAGGAGGCTATGGGGATGCAGGGAAGCATGCCGCTCGCG
>ARS-Herpes-PPR-0538-07-M13R.ab1_(reversed)
GACCTTCACGGAGAACTGCTCCCCGTCGATGAACGCGTCGTCGCCCACGAACCGCCGGCAGTTCTCGGGATCCCCGAAGAAGGAGTGGACGTAGTCCGTGGTCCTGGCGAGCATGGCCCTTCCGATGCACGTGACGGAGAAGGCTATGGGGATGCAGGGAAGCATGCCGCTCGCG
>ARS-Herpes-PPR-0538-08-M13R.ab1_(reversed)
GACCTTCACGGAGAACTGCTCCCCGTCGATGAACGCGTCGTCGCCCACGAACCGCCGGCAGTTCTCGGGATCCCCGAAGAAGGAGTGGACGTAGTCCGTGGTCCTGGCGAGCATGGCCCTTCCGATGCACGTGACGGAGGAGGCTATGGGGATGCAGGGAAGCATGCCGCTCGCG
>ARS-Herpes-PPR-0538-09-M13R.ab1_(reversed)
GACCTTCACGGAGAACTGCTCCCCGTCGATGAACGCGTCGTCGCCCACGAAGCGCCGGCAGTTCTCGGGGTCCCCGAAGAAGGAGTGGACGTAGTCCGTGGTCCTGGCGAGCATGGCCCTTCCGATGCACGTGACGGAGGAGGCTATGGGGATGCAGGGAAGCATGCCGCTCGCG
>ARS-Herpes-PPR-0538-10-M13R.ab1_(reversed)
GACCTTCACGGAGAACTGTTCCCCGTCGATGAACGCGTCGTCGCCCACGAAGCGCCGGCAGTTCTCGGGGTCCCCGAAGAAGGAGTGGACGTAGTCCGTGGTCCTGGCGAGCATGGCCCTTCCGATGCACGTGACGGGGGAGGCTATGGGGATGCAGGGCAGCATGCCGCTCGCG
>ARS-Herpes-PPR-0538-11-M13R.ab1_(reversed)
GACCTTCACGGAGAACTGCTCCCTGTCGATGAACGCGTCGTCGCCCACGAACCGCCGGCAGTTCTCGGGATCCCCGAAGAAGGAGTGGACGTAGTCCGTGTCCTGGCGAGCATGGCCCTTCCGATGCACGTGACGGAGGAGGCTATGGGGATGCAGGGAAGCATGCCGCTCGCG
>ARS-Herpes-PPR-0538-12-M13R.ab1_(reversed)
GACCTTCACGGAGAACTGCTCCCCGTCGATGAACGCGTCGTCGCCCACGAACCGCCGGCAGTTCTCGGGATCCCCGAAGAAGGAGTGGACGTAGTCCGTGGTCCTGGCGAGCATGGCCCTTCCGATGCACGTGACGGAGGAGGCTATGGGGATGCAGGGAAGCATGCCGCTCGCG
>ARS-Herpes-PPR-0540-03-M13R.ab1_(reversed)
CACCTTAAATGAGACGTCTTCGTCAGTAAAGTCGTCCTTGCCGAAAAACCGCTCGAGATTACCTGTCGTACCTAAACAGGTGTCAATAAACATGGCTGTGTTAGAAAGCATATCACGACCTATCTTGGTGATAGAGGCTGCTATCTGCAAACACGGCATCATCCCTTTAGAA
>ARS-Herpes-PPR-0540-05-M13R.ab1_(reversed)
CACCTTAAATGAGACGTCTTCGTCAGTGAAGTCGTCCTTGCCGAAAAACCGCTCGAGATTACCTGTCGTACCTAAACAGGTGTCAATAAACATGGCTGTGTTAGAAAGCATATCACGACCTATCTTGGTGATAGAGGCTGCTATCTGCAAACACGGCATCATCCCTTTAGAA
>ARS-Herpes-PPR-0540-06-M13R.ab1_(reversed)
CACCTTAAATGAGACGTCTTCGTCAGTAAAGTCGTCCTTGCCGAAAAACCGCTCGAGATTACCTGTCGTACCTAAACAGGTGTCAATAAACATGGCTGTGTTAGAAAGCATATCACGACCTATCTTGGTGATAGAGGCTGCTATCTGCAAACACGGCATCATCCCTTTAGAA
>ARS-Herpes-PPR-0540-08-M13R.ab1_(reversed)
CACCTTAAATGAGACGTCTTCGTCAGTAAAGTCGTCCTTGCCGAAAAACCGCTCGAGATTACCTGTCGTACCTAAACAGGTGTCAATAAACATGGCTGTGTTAGAAAGCATATCACGACCTATCTTGGTGATAGAGGCTGCTATCTGCAAACACGGCATCATCCCTTTAGAA
>ARS-Herpes-PPR-0540-09-M13R.ab1_(reversed)
CACCTTAAATGAGACGTCTTCGTCAGTAAAGTCGTCCTTGCCGAAAAACCGCTCGAGATTACCTGTCGTACCTAAACAGGTGTCAATAAACATGGCTGTGTTAGAAAGCATATCACGACCTATCTTGGTGATAGAGGCTGCTATCTGCAAACACGGCATCATCCCTTTAGAA
>ARS-Herpes-PPR-0540-11-M13R.ab1
CACCTTAAATGAGACGTCTTCGTCAGTAAAGTCGTCCTTGCCGAAAAACCGCTCGAGATTACCTGTCGTACCTAAACAGGTGTCAATAAACATGGCTGTGTTAGAAAGCATATCACGACCTATCTTGGTGATAGAGGCTGCTATCTGCAAACACGGCATCATCCCTTTAGAA
>ARS-Herpes-PPR-0540-12-M13R.ab1_(reversed)
CACCTTAAATGAGACGTCTTCGTCAGTAAAGTCGTCCTTGCCGAAAAACCGCTCGAGATTACCTGTCGTACCTAAACAGGTGTCAATAAACATGGCTGTGTTAGAAAGCATATCACGACCTATCTTGGTGATAGAGGCTGCTATCTGCAAACACGGCATCATCCCTTTAGAA
>ARS-Herpes-PPR-0541-01-M13R.ab1_(reversed)
CACCTTAAATGAGACGTCTTCGTCAGTAAAGTCGTCCTTGCTGAAAAACCGCTCGAGATTACCTGTCGTACCTAAACAGGTGTCAATAAACATGGCTGTGTTAGAAAGCATATCACGACCTATCTTGGTGATAGAGGCTGCTATCTGCAAACACGGCATCATCCCTTTAGAA
>ARS-Herpes-PPR-0541-02-M13R.ab1
CACCTTAAATGAGACGTCTTCGTCAGTAAAGTCGTCCTTGCTGAAAAACCGCTCGGGATTACCTGTCGTACCTAAACAGGTGTCAATAAACATGGCTGTGTTAGAAAGCATATCACGACCTATCTTGGTGATAGAGGCTGCTATCTGCAAACACGGCATCATCCCTTTAGAA
>ARS-Herpes-PPR-0541-03-M13R.ab1_(reversed)
GACCCGCACGTCCGGCGGCTCGTCGCGCAGGTAGTCGTCCCCGCGGAAGAAAGCGCTCATGTACTCGGGGTCGCGCATCCGCTGGTGGATGTGGTCGGACGTCCGCGACAGCATGCTCCGGCCGATGCGCGTGATGGAAGCCGCGATGGGCAGGCACGGCATCATGCCCTTGGCC
>ARS-Herpes-PPR-0541-04-M13R.ab1
CACCTTAAATGAGACGTCTTCGTCAGTAAAGTCGTCCTTGCTGAAAAACCGCTCGAGATTACCTGTCGTACCTAAACAGGTGTCAATAAACATGGCTGTGTTAGAAAGCATATCACGACCTATCTTGGTGATAGAGGCTGCTATCTGCAAACACGGCATCATCCCTTTAGAA
>ARS-Herpes-PPR-0541-05-M13R.ab1_(reversed)
CACCTTAAATGAGACGTCTTCGTCAGTAAAGTCGTCCTTGCTGAAAAACCGCTCGAGATTACCTGTCGTACCTAAACAGGTGTCAATAAACATGGCTGTGTTAGAAAGCATATCACGACCTATCTTGGTGATAGAGGCTGCTATCTGCAAACACGGCATCATCCCTTTAGAA
>ARS-Herpes-PPR-0541-06-M13R.ab1_(reversed)
CACCTTAAATGAGACGTCTTCGTCAGTAAAGTCGTCCTTGCTGAAAAACCGCTCGAGATTACCTGTCGTACCTAAACAGGTGTCAATAAACATGGCTGTGTTAGAAAGCATATCACGACCTATCTTGGTGATAGAGGCTGCTATCTGCAAACACGGCATCATCCCTTTAGAA
>ARS-Herpes-PPR-0541-07-M13R.ab1_(reversed)
CACCTTAAATGAGACGTCTTCGTCAGTAAAGTCGTCCTTGCTGAAAAACCGCTCGAGATTACCTGTCGTACCTAAACAGGTGTCAATAAACATGGCTGTGTTAGAAAGCATATCACGACCTATCTTGGTGATAGAGGCTGCTATCTGCAAACACGGCATCATCCCTTTAGAA
>ARS-Herpes-PPR-0541-09-M13R.ab1_(reversed)
CACCTTAAATGAGACGTCTTCGTCAGTAAAGTCGTCCTTGCTGAAAAACCGCTCGAGATTACCTGTCGTACCTAAACAGGTGCCAATAAACATGGCTGTGTTAGAAAGCATATCACGACCTATCTAGGTGATAGAGGCTGCTATCTGCAAACACGGCATCATCCCTTTAGAA
>ARS-Herpes-PPR-0541-10-M13R.ab1_(reversed)
CACCTTAAATGAGACGTCTTCGTCAGTAAAGTCGTCCTTGCTGAAAAACCGCTCGAGATTACCTGTCGTACCTAAACAGGTGTCAATAAACATGGCTGTGTTAGAAAGCATATCACGACCTATCTTGGTGATAGAGGCTGCTATCTGCAAACACGGCATCATCCCTTTAGAA
>ARS-Herpes-PPR-0541-11-M13R.ab1_(reversed)
CACCTTAAATGAGACGTCTTCGTCAGTAAAGTCGTCCTTGCTGAGAAACCGCTCGAGATTACCTGTCGTACCTAAACAGGTGTCAATAAACATGGCTGTGTTAGAAAGCATATCACGACCTATCTCGGTGATAGAGGCTGCTATCTGCAAACACGGCATCATCCCTTTAGAA
>ARS-Herpes-PPR-0541-12-M13R.ab1_(reversed)
CACCTTAAATGAGACGTCTTCGTCAGTAAAGTCGTCCTTGCTGAAAAACCGCTCGAGATTACCTGTCGTACCTAAACAGGTGTCAATAAACATGGCTGTGTTAGANAGCATATCACGACCTATCTTGGTGATAGAGGCTGCTATCTGCAAACACGGCATCATCCCTTTAGAA
>ARS-Herpes-PPR-0553-01-M13R.ab1
CACCTTAAATGAGACGTCTTCGTCAGTAAAGTCGTCCTTGCCGAAAAACCGCTCGAGATTACCTGTCGTACCTAAACAGGTGTCAATAAACATGGCTGTGTTAGGAAGCATATCACGACCTATCTTGGTGATAGAGGCTGCTATCTGCAAACACGGCATCATCCCTTTAGAA
>ARS-Herpes-PPR-0553-02-M13R.ab1_(reversed)
CACCTTAAATGAGACGTCTTCGTCAGTAAAGTCGTCCTTGCCGAAAAACCGCTCGAGATTACCTGTCGTACCTAAACAGGTGTCAATAAACATGGCTGTGTTAGAAAGCATATCACGACCTATCTTGGTGATAGAGGCTGCTATCTGCAAACACGGCATCATCCCTTTAGAA
>ARS-Herpes-PPR-0553-03-M13R.ab1
CACCTTAAATGAGACGTCTTCGTCAGTAAAGTCGTCCTTGCCGAAAAACCGCTCGAGATTACCTGTCGTACCTAAACAGGTGTCAATAAACATGGCTGTGTTAGAAAGCATATCACGACATATCTTGGTGATAGAGGCTGCTATCCGCAAACACGGCATCATCCCTTTAGAA
>ARS-Herpes-PPR-0553-04-M13R.ab1
CACCTTGAATGAGACGTCTTCGTCGGTAAAATCGTCCTTACCGAAAAAACGCTCTAAATTACCTGTCGCGCTTAGAGAAGTATCAATAAACCTGGCTGTGTTGGAAAGCATATCTCGACCTATCTTGGTGATAGACGCTGCTATCTGCAAACACGGCATCATTCCTTTAGAA
>ARS-Herpes-PPR-0553-05-M13R.ab1
CACCTTAAATGAGACGTCTTCGTCAGTAAAGTCGTCCTTGCCGAAAAACCGCTCGAGATTACCTGTCGTACCTAAACAGGTGTCAATAAACATGGCTGTGTTAGAAAGCATATCACGACCTATCTTGGTGATAGAGGCTGCTATCTGCAAACACGGCATCATCCCTTTAGAA
>ARS-Herpes-PPR-0553-06-M13R.ab1
CACCTTAAATGAGACGTCTTCGTCAGTAAAGTCGTCCTTGCCGAAAAACCGCTCGAGATTACCTGTCGTACCTAAACAGGTGTCAATAAACATGGCTGTGTTAGAAAGCATATCACGACCTATCTTGGTGATAGAGGCTGCTATCTGCAAACACGGCATCATCCCTTTAGAA
>ARS-Herpes-PPR-0553-07-M13R.ab1
CACCTTAAATGAGACGCCTTCGTCAGTAAAGTCGTCCTTGCCGAAAAACCGCTCGAGATTACCTGTCGTACCTAAACAGGTGTCAATAAACATGGCTGTGTTAGAAAGCATATCACGACCTATCTTGGTGATAGAGGCTGCTATCTGCAAACACGGCATCATCCCTTTAGAA
>ARS-Herpes-PPR-0553-08-M13R.ab1
CACCTTAAATGAGACGTCTTCGTCAGTAAAGTCGTCCTTGCCGAAAAACCGCTCGAGATTACCTGTCGTACCTAAACAGGTGTCAATAAACATGGCTGTGTTAGAAAGCATATCACGACCTATCTTGGTGATAGAGGCTGCTATCTGCAAACACGGCATCATCCCTTTAGAA
>ARS-Herpes-PPR-0553-10-M13R.ab1_(reversed)
CACCTTAAATGAGACGTCTTCGTCAGTAAAGTCGTCCTTGCCGAAAAACCGCTCGAGATTACCTGTCGTACCTAAACAGGTGTCAATAAACATGGCTGTGTTAGAAAGCATATCACGACCTATCTTGGTGATAGAGGCTGCTATCTGCAAACACGGCATCATCCCTTTAGAA
>ARS-Herpes-PPR-0553-11-M13R.ab1_(reversed)
CACCTTAAATGAGGCGTCTTCGTCAGTAAAGTCGTCCTTGCCGAAAAACCGCTCGAGATTACCTGTCGTACCTAAACAGGTGTCAATAAACATGGCTGTGTTAGAAAGCATATCACGACCTATCTTGGTGATAGAGGCTGCTGTCTGCAAACACGGCATCATCCCTTTAGAA
>ARS-Herpes-PPR-0553-12-M13R.ab1_(reversed)
CACCTTAAATGAGACGTCTTCGTCAGTAAAGTCGTCCTTGCCGAAAAACCGCTCGAGATTACCTGTCGTACCTAAACAGGTGTCAATAAACATGGCTGTGTTAGAAAGCATATCACGACCTATCTTGGTGATAGAGGCTGCTATCTGCAAACACGGCATCATCCCTTTAGAA
>ARS-Herpes-PPR-0557-01-M13R.ab1
CACCCTAAACCTTGATTCTGGGGTATATACTCTGGGGCTGGGGGTCATTTGCTGCACGTCCTGTTGGGTCAGGGCCTCAATAAATTTCTTTGACTTTTCCAGCATGGTCCTTCCCTGCAGGGTCACTGTTTCTGCAATCTTTATACAAGGTAAAAGGCCAGAAGAC
>ARS-Herpes-PPR-0557-02-M13R.ab1_(reversed)
TACCCTAAACCTTGATTCTGGGGTATATACTCTGGGGCTGGGGGTCATTTGCTGCACGTCCTGTTGGGTCAGGGCCTCAATAAATTTCTTTGACTTTTCCAGCATGGTCCTTCCCTGCAGGGTCACTGTTTCTGCAATCTTTATACAAGGTAAAAGGCCAGAAGAC
>ARS-Herpes-PPR-0557-03-M13R.ab1_(reversed)
TACCCTAAACCTTGATTCTGGGGTATATACTCTGGGGCTGGGGGTCATTTGCTGCACGTCCTGTTGGGTCAGGGCCTCAATAAATTTCTTTGACTTTTCCAGCATGGTCCTTCCCTGCAGGGTCACTGTTTCTGCAATCTTTATACAAGGTAAAAGGCCAGAAGAC
>ARS-Herpes-PPR-0557-04-M13R.ab1
TACCCTAAACCTTGATTCTGGGGTATATACTCTGGGGCTGGGGGTCATTTGCCGCACGTCCTGTTGGGTCAGGGCCTCAATAAATTTCTTTGACTTTTCCAGCATGGTCCTTCCCTGCAGGGTCACTGTTTCTGCAATCTTTATACAAGGTAAAAGGCCAGAAGAC
>ARS-Herpes-PPR-0557-06-M13R.ab1
TACCCTAAACCTTGATTCTGGGGTATATACTCTGGGGCTGGGGGTCATTTGCTGCACGTCCTGTTGGGTCAGGGCCTCAATAAATTTCTTTGACTTTTCCAGCATGGTCCTTCCCTGCAGGGTCACTGTTTCTGCAATCTTTATACAAGGTAAAAGGCCAGAAGACAC
>ARS-Herpes-PPR-0557-07-M13R.ab1_(reversed)
TACCCTAAACCTTGATTCTGGGGCATATACTCTGGGGCTGGGGGTCATTTGCTGCACGTCCTGTTGGGTCAGGGCCTCAATAAATTTCTTTGACTTTTCCAGCATGGTCCTTCCCTGCAGGGTCACTGTTTCTGCAATCTTTATACAAGGTAAAAGGCCAGAAGAC
>ARS-Herpes-PPR-0557-08-M13R.ab1_(reversed)
TACCCTAAACCTTGATTCTGGGGTATATACTCTGGGGCTGGGGGTCATTTGCTGCACGTCCTGTTGGGTCAGGGCCTCAATAAATTTCTTTGACTTTTCCAGCATGGTCCTTCCCTGCAGGGTCACTGTTTCTGCAATCTTTATACAAGGTAAAAGGCCAGAAGAC
>ARS-Herpes-PPR-0557-09-M13R.ab1
TACCCTAAACCTTGATTCTGGGGTATATACTCTGGGGCTGGGGGTCATTTGCTGCACGTCCTGTTGGGTCAGGGCCTCAATAAATTTCTTTGACTTTTCCAGCATGGTCCTTCCCTGCAAGGTCACTGTTTCTGCAATCTTTATACAAGGTAAAAGGCCGGAAGAC
>ARS-Herpes-PPR-0557-10-M13R.ab1_(reversed)
TACCCTAAACCTTGATTCTGGGGTATATACTCTGGGGCTGGGGGTCATTTGCTGCACGTCCTGTTGGGTCAGGGCCTCAATAAATTTCTTTGGCTTTTCCAGCATGGTCCTTCCCTGCAGGGTCACTGTTTCTGCAATCTTTATACAAGGTAAGAGGCCAGAAGAC
>ARS-Herpes-PPR-0557-11-M13R.ab1_(reversed)
TACCCTAAACCTTGATTCTGGGGTATATACTCTGGGGCTGGGGGTCATTTGCTGCACGTCCTGTTGGGTCAGGGCCTCAATAAATTTCTTTGACTTTTCCAGCATGGTCCTTCCCTGCAGGGTCACTGTTTCTGCAATCTTTATACAAGGTAAAAGGCCAGAAGAC
>ARS-Herpes-PPR-0563-01-M13R.ab1_(reversed)
CACCTTAAATGAGACGTCTTCGTCAGTAAAGTCGTCCTTGCCGAAAAACCGCTCGAGATTACCTGTCGTACCTAAACAGGTGTCAATAAACATGGCTGTGTTAGAAAGCATATCACGACCTATCTTGGTGATAGAGGCTGCTATCTGCAAACACGGCATCATCCCTTTAGAA
>ARS-Herpes-PPR-0563-02-M13R.ab1_(reversed)
CACCTTAAATGAGACGTCTTCGTCAGTAAAGTCGTCCTCGCCGAAAAACCGCTCGAGATTACCTGTCGTACCTAGACAGGTGTCAATAAACATGGCTGTGTTAGAAAGCATATCACGACCTATCTTGGTGATAGAGGCTGCTATCTGCAAACACGGCATCATCCCTTTAGAA
>ARS-Herpes-PPR-0563-04-M13R.ab1_(reversed)
CACCTTAAATGAGACGTCTTCGTCAGTAAAGTCGTCCTTGCCGAAAAACCGCTCGAGATTACCTGTCGTACCTAAACAGGTGTCAATAAACATGGCTGTGTTAGAAAGCATATCACGACCTATCTTGGTGATAGAGGCTGCTATCTGCAAACACGGCATCATCCCTTTAGAA
>ARS-Herpes-PPR-0563-05-M13R.ab1_(reversed)
CACCTTAAATGAGACGTCTTCGTCAGTAAAGTCGTCCTTGCCGAAAAACCGCTCGAGATTACCTGTCGTACCTAAACAGGTGTCAATAAACATGGCTGTGTTAGAAAGCATATCACGACCTACCTTGGTGATAGAGGCTGCTATCTGCAAACACGGCATCATCCCTTTAGAA
>ARS-Herpes-PPR-0563-06-M13R.ab1_(reversed)
CACCTTAAATGAGACGTCTTCGTCAGTAAAGTCGTCCTTGCCGAAAAACCGCTCGAGATTACCTGTCGTACCTAAACAGGTGTCAATAAACATGGCTGTGTTAGAAAGCATATCACGACCTATCTTGGTGATAGAGGCTGCTATCTGCAAACACGGCATCATCCCTTTAGAA
>ARS-Herpes-PPR-0563-07-M13R.ab1_(reversed)
CACCTTAAATGAGACGTCTTCGTCAGTAAAGTCGTCCTTGCCGAAAAACCGCTCGAGATTACCTGTCGTACCTAAACAGGTGTCAATAAACATGGCTGTGTTAGAAAGCATATCACGACCTATCTTGGTGATAGAGGCTGCTATCTGCAAACACGGCATCATCCCTTTAGAA
>ARS-Herpes-PPR-0563-08-M13R.ab1_(reversed)
CACCTTAAATGAGACGTCTTCGTCAGTAAAGTCGTCCTTGCCGAAAAACCGCTCGAGATTACCTGTCGTACCTAAACAGGTGTCAATAAACATGGCTGTGTTAGAAAGCATATCACGACCTATCTTGGTGATAGAGGCTGCTATCTGCAAACACGGCATCATCCCTTTAGAA
>ARS-Herpes-PPR-0563-09-M13R.ab1_(reversed)
CACCTTAAATGAGACGTCTTCGTCAGTAAAGTCGTCCTTGCCGAAAAACCGCTCGAGATTACCTGTCGTACCTAAACAGGTGTCAATAAACATGGCTGTGTTAGAAAGCATATCACGACCTATCTTGGTGATAGAGGCTGCTATCTGCAAACACGGCATCATCCCTTTAGAA
>ARS-Herpes-PPR-0563-10-M13R.ab1_(reversed)
CACCTTAAATGAGACGTCTTCGTCAGTAAAGTCGTCCTTGCCGAAAAACCGCTCGGGATTACCTGTCGTACCTAAACAGGTGTCAATAGACATGGCTGTGTTAGAAAGCATATCACGACCTATCTTGGTGATAGAGGCTGCTATCTGCAAACACGGCATCATCCCTTTAGAA
>ARS-Herpes-PPR-0563-11-M13R.ab1_(reversed)
CACCTTAAATGAGACGTCTTCGTCAGTAAAGTCGTCCTTGCCGAAAAACCGCTCGAGATTACCTGTCGTACCTAAACAGGTGTCAATAAACATGGCTGTGTTAGAAAGCATATCACGACCTATCTTGGTGATAGAGGCTGCTATCTGCAAACACGGCATCATCCCTTTAGAA
>ARS-Herpes-PPR-0563-12-M13R.ab1_(reversed)
CACCTTAAATGAGACGTCTTCGTCAGTAAAGTCGTCCTTGCCGAAAAACCGCTCGAGATTACCTGTCGTACCTAAACAGGTGTCAATAAACATGGCTGTGTTAGAAAGCATATCACGACCTATCTTGGTGATAGAGGCTGCTATCTGCAAACACGGCATCATCCCTTTAGAA
>ARS-Herpes-PPR-0565-01-M13R.ab1_(reversed)
TACCCTAAACCTTGATTCTGGGGTATATATTCTGGGGCTGGGTGTCATGTGTTGCACGTCCTGTGGGGTCAGGGCCTCAATAAACTTCTTTGACTTTTCCAGCATGGTCCTTCCCTGCAGGGTCACTGTTTCTGCAATCTTTATACAAGGTAAAAGGCCGGAAGAC
>ARS-Herpes-PPR-0565-02-M13R.ab1_(reversed)
TACCCTAAACCTTGATTCTGGGGTATATATTCTGGGGCTGGGTGTCATGTGTTGCACGTCCTGTGGGGTCAGGGCCTCAATAAACTTCTTTGACTTTTCCAGCATGGTCCTTCCCTGCAGGGTCACTGTTTCTGCAATCTTTATACAAGGTAAAAGGCCGGAAGAC
>ARS-Herpes-PPR-0565-03-M13R.ab1_(reversed)
TACCCTAAACCTTGATTCTGGGGTATATACTCTGGGGCTGGGGGTCATTTGCTGCACGTCCTGTGGGGTCAGGGTCTCAATAAATTTCTTTGACTTTTCCAGCATGGTCCTTCCCTGCAGGGTCACTGTTTCTGCAATCTTTATACAAGGTAATAGGCCGGAAGAC
>ARS-Herpes-PPR-0565-04-M13R.ab1_(reversed)
TACCCTAAACCTTGATTCTGGGGTATATACTCTGGGGCTGGGGGTCATTTGCTGCACGTCCTGTGGGGTCAGGGCCTCAATAAATTTCTTTGACTTTTCCAGCATGGTCCTTCCCTGCAGGGTCACTGTTTCTGCAATCTTTATACAAGGTAAAAGGCCGGAAGAC
>ARS-Herpes-PPR-0565-06-M13R.ab1_(reversed)
TACCCTAAACCTTGATTCTGGGGTATATACTCTGGGGCTGGGGGTCATTTGCTGCACGTCCTGTGGGGTCAGGGCCTCAATAAATTTCTTTGACTTTTCCAGCATGGTCCTTCCCTGCAGGGTCGCTGTTTCTGCAATCTTTATACAAGGTAAAAGGCCGGAAGAC
>ARS-Herpes-PPR-0565-07-M13R.ab1_(reversed)
TACCCTAAACCTTGATTCTGGGGTATATATTCTGGGGCTGGGTGTCATGTGTTGCACGTCCTGGGGGTCAGGGCCTCAATAAACTTCTTTGACTTTTCCAGCATGGTCCTTCCCTGCAGGGTCACTGTTTCTGCAATCTTTATACAAGGTAAAAGGCCGGAAGAC
>ARS-Herpes-PPR-0565-10-M13R.ab1_(reversed)
TACCCTAAACCTTGATTCCGGGGTATATATTCTGGGGCTGGGTGTCATGTGTTGCACGTCCTGTGGGGTCAGGGCCTCAATAAACTTCTTTGACTTTTCCAGCATGGTCCTTCCCTGCAGGGTCACTGTTTCTGCAATCTTTATACAAGGTAAAAGGCCGGAAGAC
>ARS-Herpes-PPR-0565-11-M13R.ab1_(reversed)
TACCCTAAACCTTGATTCTGGGGTATATATTCTGGGGCTGGGTGTCATGTGTTGCACGTCCTGTGGGGTCAGGGCCTCAATAAACTTCTTTGACTTTTCCAGCATGGTCCTTCCCTGCAGGGTCACTGTTTCTGCAATCTTTATACAAGGTAAAAGGCCGGAAGAC
>ARS-Herpes-PPR-0565-12-M13R.ab1_(reversed)
TACCCTAAACCTTGATTCTGGGGTATATATTCTGGGGCTGGGTGTCATGTGTTGCACGTCCTGTGGGGTCAGGGCCTCAATAAACTTCTTTGACTTTTCCAGCATGGTCCTTCCCTGCAGGGTCACTGTTTCTGCAATCTTTATACAAGGTAAAAGGCCGGAAGAC
>ARS-Herpes-PPR-0567-01-M13R.ab1_(reversed)
TACCCTAAACCTTGATTCTGGGGTATATATTCTGGGGCTGGGTGTCATGTGTTGCACGTCCTGTGGGGTCAGGGCCTCAATAAACTTCTTTGACTTTTCCAGCATGGTCCTTCCCTGCAGGGTCACTGTTTCTGCAATCTTTATACAAGGTAAAAGGCCGGAAGAC
>ARS-Herpes-PPR-0567-02-M13R.ab1_(reversed)
TACCCTAAACCTTGATTCTGGGGTATATACTCTGGGGCTGGGGGTCATTTGCTGCACGTCCTGTGGGGTCAGGGCCTCAATAAATTTCTTTGACTTTTCCAGCATGGTCCTTCCCTGCAGGGTCACTGTTTCTGCAATCTTTATACAAGGTAAAAGGCCGGAAGAC
>ARS-Herpes-PPR-0567-03-M13R.ab1_(reversed)
TACCCTAAACCTTGATTCTGGGGTATATACTCTGGGGCTGGGGGTCATTTGCTGCACGTCCTGTGGGGTCAGGGCCTCAATAAATTTCTTTGACTTTTCCAGCATGGTCCTTCCCTGCAGGGTCACTGTTTCTGCAATCTTTATACAAGGTAAAAGGCCGGAAGAC
>ARS-Herpes-PPR-0567-04-M13R.ab1_(reversed)
TACCCTAAACCTTGATTCTGGGGTATATACTCTGGGGCTGGGGGTCATTTGCTGCACGTCCTGTGGGGTCAGGGCCTCAATAAATTTCTTTGACTTTTCCAGCATGGTCCTTCCCTGCAGGGTCACTGTTTCTGCAATCTTTATACAAGGTAAAAGGCCGGAAGAC
>ARS-Herpes-PPR-0567-05-M13R.ab1_(reversed)
TACCCTAAACCTTGATTCTGGGGTATATACTCTGGGGCTGGGGGTCATTTGCTGCACGTCCTGTGGGGTCAGGGCCTCAATAAATTTCTTTGACTTTTCCAGCATGGTCCTTCCCTGCAGGGTCACTGTTTCTGCAATCTTTATACAAGGTAAAAGGCCGGAAGAC
>ARS-Herpes-PPR-0567-06-M13R.ab1_(reversed)
TACCCTAAACCTTGATTCTGGGGTATATATTCTGGGGCTGGGTGTCATGTGTTGCACGTCCTGTGGGGTCAGGGCCTCAATAAACTTCTTTGACTTTTCCAGCATGGTCCTTCCCTGCAGGGTCACTGTTTCTGCAATCTTTATACAAGGTAAAAGGCCGGAAGAC
>ARS-Herpes-PPR-0567-07-M13R.ab1_(reversed)
TACCCTAAACCTTGATTCTGGGGTATATATTCTGGGGCTGGGTGTCATGTGTTGCACGTCCTGTGGGGTCAGGGCCTCAATAAACTTCTTTGACTTTTCCAGCATGGTCCTTCCCTGCAGGGTCACTGTTTCTGCAATCTTTATACAAGGTAAAAGGCCGGAAGAC
>ARS-Herpes-PPR-0567-08-M13R.ab1_(reversed)
TACCCTAAACCTTGATTCTGGGGTATATATTCTGGGGCTGGGTGTCATGTGTTGCACGTCCTGTGGGGTCAGGGCCTCAATAAACTTCTTTGACTTTTCCAGCATGGTCCTTCCCTGCAGGGTCACTGTTTCTGCAATCTTTATACAAGGTAAAAGGCCGGAAGAC
>ARS-Herpes-PPR-0567-09-M13R.ab1_(reversed)
TACCCTAAACCTTGATTCTGGGGTATATATTCTGGGGCTGGGTGTCATGTGTTGCACGCCCTGTGGGGTCAGGGCCTCAATAAACTTCTTTGACTTTTCCAGCATGGTCCTTCCCTGCAGGGTCACTGTTTCTGCAATCTTTATACAAGGTAAGAGGCCGGAAGAC
>ARS-Herpes-PPR-0567-10-M13R.ab1_(reversed)
TACCCTAAACCTTGATTCTGGGGTATATATTCTGGGGCTGGGGGTCATGTGTTGCACGTCCTGTGGGGTCAGGGCCTCAATAAATTTCTTTGACTTTTCCAGCATGGTCCTTCCCTGCAGGGTCACTGTTTCTGCAATCTTTATACAAGGTAAAAGGCCGGAAGAC
>ARS-Herpes-PPR-0567-11-M13R.ab1_(reversed)
TACCCTAAACCTTGATTCTGGGGTATATACTCTGGGGCTGGGGGTCATTTGCTGCACGTCCTGTGGGGTCAGGGCCTCAATAAATTTCTTTGACTTTTCCAGCATGGTCCTTCCCTGCAGGGCCACTGTTTCTGCAATCTTTATACAAGGTAAAAGGCCGGAAGAC
>ARS-Herpes-PPR-0567-12-M13R.ab1_(reversed)
TACCCTAGACCTTGATTCTGGGGTATATACTCTGGGGCTGGGGGTCATTTGCTACACGTCCTGTGGGGTCAGGGCCTCAATAAATTTCTTTGACTTTTCCAGCATGGTCCTTCCCTGCAGGGTCACTGTTTCTGCAATCTTTATACAAGGTAAAAGGCCGGAAGAC
>ARS-Herpes-PPR-0568-01-M13R.ab1_(reversed)
CACCTTTACCACAAACTCATCGTTCGTGAATTTATCATCCCCAATGAACTTTCTAAGAAAATCTCTGGTGATGTTACCGTGCACATATTCAGCGGTAGCGGCCAACATGTCTCGTCCGATTCTGGTCACCGAGGCAGCAATTTGCAAACACGGCATCAAACCGGTGGAG
>ARS-Herpes-PPR-0568-02-M13R.ab1_(reversed)
CACCTTTACCACAAACTCATCGTTCGTGAATTTATCATCCCCAATGAACTTTCTAAGAAAATCTCTGGTGATGTTACCGTGCACATATTCAGCGGTAGCGGCCAACATGTCTCGTCCGATTCTGGTCACCGAGGCAGCAATTTGCAAACACGGCATCAAACCGGTGGAG
>ARS-Herpes-PPR-0568-03-M13R.ab1_(reversed)
CACCTTTACCACAAACTCATCGTTCGTGAATTTATCATCCCCAATGAACTTTCTAAGAAAATCTCTGGTGATGTTACCGTGCACATATTCAGCGGTAGCGGCCAACATGTCTCGTCCGATTCTGGTCACCGAGGCAGCAATTTGCAAACACGGCATCAAACCGGTGGAG
>ARS-Herpes-PPR-0568-04-M13R.ab1_(reversed)
CACCTTTACCACAAACTCATCGTTCGTGAATTTATCATCCCCAATGAACTTTCTAAGAAAATCTCTGGTGATGTTACCGTGCGCATATTCAGCGGTAGCGGCCAACATGTCTCGTCCGATTCTGGTCACCGAGGCAGCAATTTGCAAACACGGCATCAAACCGGTGGAG
>ARS-Herpes-PPR-0568-05-M13R.ab1_(reversed)
CACCTTTACCACAAACTCATCGTTCGTGAATTTATCATCCCCAATGAACTTTCTAAGAAAATCTCTGGTGATGTTACCGTGCACATATTCAGCGGTAGCGGCCAACATGTCTCGTACGATTCTGGTCACCGAGGCAGCAATTTGCAAACACGGCATCAAACCGGTGGAG
>ARS-Herpes-PPR-0568-06-M13R.ab1_(reversed)
CACCTTTACCACAAACTCATCGTTCGTGAATTTATCATCCCCAATGAACTTTCTAAGAAAATCTCTGGTGATGTTACCGTGCACATATTCAGCGGTAGCGGCCAACATGTCTCGTCCGATTCTGGTCACCGAGGCAGCAATTTGCAAACACGGCATCAAACCGGTGGAG
>ARS-Herpes-PPR-0568-07-M13R.ab1_(reversed)
CACCTTTACCACAAACTCATCGTTCGTGAATTTATCATCCCCAATGAACTTTCTAAGAAAATCTCTGGTGATGTTACCGTGCGCATATTCAGCGGTAGCGGCCAACATGTCTCGTCCGATTCTGGTCACCGAGGCAGCAATTTGCAAACACGGCATCAAACCGGTGGAG
>ARS-Herpes-PPR-0568-08-M13R.ab1_(reversed)
CACCTTTACCACAAACTCATCGTTCGTGAATTTATCATCCCCAATGAACTTTCTAAGAAAATCTCTGGTGATGTTACCGTGCACATATTCAGCGGTAGCGGCCAACATGTCTCATCCGATTCTGGTCACCGAGGCAGCAATTTGCAAACACGGCATCAAACCGGTGGAG
>ARS-Herpes-PPR-0568-09-M13R.ab1_(reversed)
CACCTTTACCACAAGCTCATCGTTCGTGAATTTATCATCCCCAATGAACTTTCTAAGAAAATCTCTGGTGATGTTACCGTGCACATATTCAGCGGTAGCGGCCAACATGTCTCGTCCGATTCTGGTCACCGAGGCAGCAATTTGCAAACACGGCATCAAACCGGTGGAG
>ARS-Herpes-PPR-0568-10-M13R.ab1_(reversed)
CACCTTTACCACAAACTCATCGTTCGTGAATTTATCATCCCCAATGAACTTTCTAAGAAAATCTCTGGTGATGTTACCGTGCACATATTCAGCGGTAGCGGCCAACATGTCTCGTCCGATTCTGGTCACCGAGGCAGCAATTTGCAAACACGGCATCAAACCGGTGGAG
>ARS-Herpes-PPR-0568-11-M13R.ab1_(reversed)
CACCTTTACCACAAACTCATCGTTCGTGAATTTATCATCCCCAATGAACTTTCTAAGAAAATCTCTGGTGATGTTACCGTGCACATATTCAGCGGTAGCAGCCAACATGTCTCGTCCGATTCTGGTCACCGAGGCAGCAATTTGCAAACACGGCATCAAACCGGTGGAG
>ARS-Herpes-PPR-0568-12-M13R.ab1_(reversed)
CACCTTTACCACAAACTCATCGTTCGTGAATTTATCATCCCCAATGAACTTTCTAAGAAAATCTCTGGTGATGTTACCATGCACATATTCAGCGGTAGCGGCCAACATGTCTCGTACGATTCTGGTCACCGAGGCAGCAATTTGCAAACACGGCATCAAACCGGTGGAG
>ARS-Herpes-PPR-0571-01-M13R.ab1
CACCCTAAATGAGACGTCTTCGTCAGTAAAGTCGTCCTTGCTGAAAAACCGCTCGAGATTACCTGTCGTACCTAAACAGGTGTCAATAAACATGGCTGTGTTAGAAAGCATATCACGACCTATCTTGGTGATAGAGGCTGCTATCTGCAAACACGGCATCATTCCTTTAGAA
>ARS-Herpes-PPR-0571-02-M13R.ab1
GACCTTAACCGAGAATTCATCATTGGTAAACCCATCATCACCAATAAAACTACGTAGAAATTCCTTATTTACCATTGTATGAACATATTCTGCAGTATCGGCCAACATGTTACGGCCTATCCTAGTCACGGATGCCGCGATAGGGAGACACGGCATCAAACCTGTAGAA
>ARS-Herpes-PPR-0571-04-M13R.ab1_(reversed)
GACCTTAACCGAGAATTCATCATTGGTAAACCCATCATCACCAATAAAACTACGTAGAAATTCCTTATTTACCATTGTATGAACATATTCTGCAGTATCGGCCAACATGTTACGGCCTATCCTAGTCACGGATGCCGCGATAGGGAGACACGGCATCAAACCTGTAGAA
>ARS-Herpes-PPR-0571-06-M13R.ab1_(reversed)
GACCTTAACCGAGAATTCATCATTGGTAAACCCATCATCACCAATAAAACTACGTAGAAATTCCTTATTTACCATTGTATGAACATATTCTGCAGTATCGGCCAACATGTTACGGCCTATCCTAGTCACGGATGCCGCGATAGGGAGACACGGCATCAAACCTGTAGAA
>ARS-Herpes-PPR-0571-08-M13R.ab1
GACCTTAACCGAGAATTCATCATTGGTAAACCCATCATCACCAATAAAACTACGTAGAAATTCCTTATTTACCATTGTATGAACATATTCTGCAGTATCGGCCAACATGTTACGGCCTATCCTAGTCACGGATGCCGCGATAGGGAGACACGGCATCAAACCTGTAGAA
>ARS-Herpes-PPR-0571-10-M13R.ab1_(reversed)
CACCTTAAATGAGACGTCTTCGTCAGTAAAGTCGTCCTTGCTGAAAAACCGCTCGAGATTACCTGTCGTACCTAAACAGGTGTCAATAAACATGGCTGTGTTAGAAAGCATATCACGACCTATCTTGGTGATAGAGGCTGCTATCTGCAAACACGGCATCATCCCTTTAGAA
>ARS-Herpes-PPR-0574-01-M13R.ab1_(reversed)
TACTTTTATTTTATAATCATCTTTCACCGCACACTGAAATAATTGCGCTGCGTTAATTGGGTCACCCAGTACCGAATGCACGTACTCCATAGTGCTTGATAACATTCCGCGTCCTATCCGCGTTACCGATGCGGCTATCGGTAAACACGGCAACATTCCTGATGAA
>ARS-Herpes-PPR-0574-02-M13R.ab1_(reversed)
TACTTTTATTTTATAATCATCTTTCACCGCACACTGAAGTAATTGCGCTGCGTTAATTGGGTCACCCAGTACCGAATGCACGTACTCCATAGTGCTTGATAACATTCCGCGTCCTATCCGCGTTACCGATGCGGCTATCGGTAAACACGGCAACATTCCTGATGAA
>ARS-Herpes-PPR-0574-03-M13R.ab1_(reversed)
TACTTTTATTTTATAATCATCTTTCACCGCACACTGAAATAATTGCGCTGCGTTAATTGGGTCACCCAGTACCGAATGCACGTACTCCATAGTGCTTGATAACATTCCGCGTCCTATCCGCGTTACCGATGCGGCTATCGGTAAACACGGCAACATTCCTGATGAA
>ARS-Herpes-PPR-0574-04-M13R.ab1_(reversed)
TACTTTTATTTTATAATCATCTTTCACCGCACACTGAAATAATTGCGCTGCGTTAATTGGGTCACCCAGTACCGAATGCACGTACTCCATAGTGCTTGATAACATTCCGCGTCCTATCCGCGTTACCGATGCGGCTATCGGTAAACACGGCAACATTCCTGATGAA
>ARS-Herpes-PPR-0574-05-M13R.ab1
TACTTTTATTTTATAATCATCTTTCACCGCACACTGAAATAATTGCGCTGCGTTAATTGGGTCACCCAGTACCGAATGCACGTACTCCATAGTGCTTGATAACATTCCGCGTCCTATCCGCGTTACCGATGCGGCTATCGGTAAACACGGCAACATTCCTGATGAA
>ARS-Herpes-PPR-0574-06-M13R.ab1_(reversed)
TACTTTTATTTTATAATCATCTTTCACCGCACACTGAAATAATTGCGCTGCGTTAATTGGGTCACCCAGTACCGAATGCACGTACTCCATAGTGCTTGATAACATTCCGCGTCCTATCCGCGTTACCGATGCGGCTATCGGTAAACACGGCAACATTCCTGATGAA
>ARS-Herpes-PPR-0574-07-M13R.ab1
TACTTTTATTTTATAATCATCTTTCACCGCACACTGAAATAATTGCGCTGCGTTAATTGGGTCACCCAGTACCGAATGCACGTACTCCATAGTGCTTGATAACATTCCGCGTCCTATCCGCGTTACCGATGCGGCTATCGGTAAACACGGCAACATTCATGATGAA
>ARS-Herpes-PPR-0574-08-M13R.ab1_(reversed)
TACTTTTATTTTATAATCATCTTTCACCGCACACTGAAATAATTGCGCTGCGTTAATTGGGTCACCCAGTACCGAATGCACGTACTCCATAGTGCTTGATAACATTCCGCGTCCTATCCGCGTTACCGATGCGGCTATCGGTAAACACGGCAACATTCATGATGAA
>ARS-Herpes-PPR-0574-09-M13R.ab1_(reversed)
TACTTTTATTTTATAATCATCTTTCACCGCACACTGAAATAATTGCGCTGCGTTAATTGGGTCACCCAGTACCGAATGCACGTACTCCATAGTGCTTGATAACATTCCGCGTCCTATCCGCGTTACCGATGCGGCTATCGGTAAACACGGCAACATTCCTGATGAA
>ARS-Herpes-PPR-0574-10-M13R.ab1
TACTTTTATTTTATAATCATCTTTCACCGCACACTGAAATAATTGCGCTGCGTTAATTGGGTCACCCAGTACCGGATGCACGTACTCCATAGTGCTTGATAACATTCCGCGTCCTATCCGCGTTACCGATGCGGCTATCGGTAAACACGGCAACATTCCTGATGAA
>ARS-Herpes-PPR-0574-11-M13R.ab1
TACTTTTATTTTATAATCATCTTTCACCGCACACTGAAATAATTGCGCTGCGTTAATTGGGTCACCCAGTACCGAACGCACGTACTCCATAGTGCTTGATAACATTCCGCGTCCTATCCGCGTTACCGATGCGGCTATCGGTAAACACGGCAACATTCCTGATGAA
>ARS-Herpes-PPR-0577-01-M13R.ab1
GACCTTAACCGCCAGCGGCTCATCCTCCACGTAATCGCTCTCTCCGAAAAAAGGTGACAGTCCAGCTCTATCACTCAGACGACGATGAATGTACTCCGCCGTCCTGGCCAACATATCCCTACCTATACGGGTAATGGATGCGGCGATTGGCAGACACGGCATCATGCCCCCGGAC
>ARS-Herpes-PPR-0577-02-M13R.ab1
GACCTTAACCGCCAGCGGCTCATCCTCCACGTAATCGCTCTCTCCGAAAAAAGGTGACAGTCCAGCTCTATCACTCAGACGACGATGAATGTACTCCGCCGTCCTGGCCAACATATCCCTACCTATACGGGTAATGGATGCGGCGATCGGCAGACACGGCATCATGCCCCCGGAC
>ARS-Herpes-PPR-0577-03-M13R.ab1_(reversed)
GACCTTAACCGCCAGCGGCTCATCCTCCACGTAATCGCTCTCTCCGAAAAAAGGTGACAGTCCAGCTCTATCACTCAGACGACGATGAATGTGCTCCGCCGTCCTGGCCAACATATCCCTACCTATACGGGTAATGGATGCGGCGATCGGCAGACACGGCATCATGCCCCCGGAC
>ARS-Herpes-PPR-0577-04-M13R.ab1
GACCTTAACCGCCAGCGGCTCATCCTCCACGTAATCGCTCTCTCCGAAAAAAGGTGACAGTCCAGCTCTATCACTCAGACGACGATGAATGTACTCCGCCGTCCTGGCCAACATATCCCTACCTATACGGGTAATGGATGCGGCGATCGGCAGACACGGCATCATGCCCCCGGAC
>ARS-Herpes-PPR-0577-05-M13R.ab1
GACCTTAACCGCCAGCGGCTCATCCTCCACGTAATCGCTCTCTCCGAAAAAAGGTGACAGTCCGGCTCTATCACTCAGACGACGATGAATGTGCTCCGCCGTCCTGGCCAACATATCCCTACCTATACGGGTAATGGATGCGGCGATCGGCAGACACGGCATCATGCCCCCGG
>ARS-Herpes-PPR-0577-06-M13R.ab1
GACCTTAACCGCCAGCGGCTCATCCTCCACGTAATCGCTCTCTCCGAAAAAAGGTGACAGTCCAGCTCTATCACTCAGACGACGATGAATGTGCTCCGCCGTCCTGGCCAACATATCCCTACCTATACGGGTAATGGATGCGGCGATCGGCAGACACGGCATCATGCCCCCGGAC
>ARS-Herpes-PPR-0577-07-M13R.ab1
GACCTTAACCGCCAGCGGCTCATCCTCCACGTAATCGCTCTCTCCGAAAAAAGGTGACAATCCAGCTCTATCACTCAGACGACGATGAATGTGCTCCGCCGTCCTGGCCAACATATCCCTACCTATACGGGTAATGGATGCGGCGATCGGCAGACACGGCATCATGCCCCCGGAC
>ARS-Herpes-PPR-0577-08-M13R.ab1
GACCTTAACCGCCAGCGGCTCATCCTCCACGTAATCGCTCTCTCCGAAAAAAGGTGACAGTCCAGCTCTATCACTCAGACGACGATGAATGTGCTCCGCCGTCCTGGCCAACATATCCCTACCTATACGGGTAATGGATGCGGCGATCGGCAGACACGGCATCATGCCCCCGGAC
>ARS-Herpes-PPR-0577-09-M13R.ab1_(reversed)
GACCTTAACCGCCAGCGGCTCATCCTCCACGTAATCGCTCTCTCCGAAAAAAGGTGACAGTCCAGCTCTATCACTCAGACGACGATGAATGTACTCCGCCGTCCTGGCCAACATATCCCTACCTATACGGGTAATGGATGCGGCGATCGGCAGACACGGCATCATGCCCCCGGAC
>ARS-Herpes-PPR-0577-10-M13R.ab1
GACCTTAACCGCCAGCGGCTCATCCTCCACGTAATCGCTCTCTCCGAAAAAAGGTGACGGTCCAGCTCTATCACTCAGACGACGATGAATGTACTCCGCCGTCCTGGCCGACATATCCCTACCTATACGGGTAATGGATGCGGCGATCGGCAGACACGGCATCATGCCCCCGGAC
>ARS-Herpes-PPR-0577-11-M13R.ab1_(reversed)
GACCTTAACCGCCAGCGGCTCATCCTCCACGTAATCGCTCTCTCCGAAAAAAGGTGACAGTCCAGCTCTATCACTCAGACGACGATGAATGTACTCCGCCGTCCTGGCCAACATATCCCTACCTATACGGGCAATGGATGCGGCGATCGGCAGACACGGCATCATGCCCCCGGAC
>ARS-Herpes-PPR-0577-12-M13R.ab1_(reversed)
GACCTTAACCGCCAGCGGCTCATCCTCCACGTAATCGCTCTCTCCGAAAAAAGGTGACAGTCCAGCTCTATCACTCAGACGACGATGAATGTACTCCGCCGTCCTGGCCAACATATCCCTACCTATACGGGTAATGGATGCGGCGATCGGCAGACACGGCATCATGCCCCCGGAC
>ARS-Herpes-PPR-0578-01-M13R.ab1_(reversed)
GACCTTGACCGCCAACGGCTCGTCCGCCACGTAATCGCTCTCGCCGAAAAAAGGAGACAAGCCGACCCTGTCACTCAGACAGCGATGGATGTATTCCGCCGTCTTGGCCAACATGTCCCTACCTATACGAGTGATAGACGCGGCGATCGGCAAACACGGCATCATGCCCCCGGAC
>ARS-Herpes-PPR-0578-02-M13R.ab1_(reversed)
GACCTTGACCGCCAACGGCTCGTCCGCCACGTAATCGCTCTCGCCGAAAAAAGGAGACAAGCCGACCCTGTCACTCAGACAGCGATGGATGTATTCCGCCGTCTTGGCCAACATGTCCCTACCTATACGAGTGATAGACGCGGCGATCGGCAAACACGGCATCATGCCCCCGGAC
>ARS-Herpes-PPR-0578-03-M13R.ab1
GACCTTGACCGCCAACGGCTCGTCCGCCACGTAATCGCTCTCGCCGAAAAAAGGAGACAAGCCGACCCTGTCACTCAGACAGCGATGGATGTATTCCGCCGTCTTGGCCAACATGTCCCTACCTATACGAGTGATAGACGCGGCGATCGGCAAACACGGCATCATGCCCCCGGAC
>ARS-Herpes-PPR-0578-04-M13R.ab1_(reversed)
GACCTTGACCGCCAACGGCTCGTCCGCCACGTAATCGCCCTCGCCGAAAAAAGGAGACAAGCCGACCCTGTCACTCAGACAGCGATGGATGTATTCCGCCGTCTTGGCTAACATGTCCCTACCTATACGGGTGATAGACGCGGCGATCGGCAAACACGGCATCATACCCCCGGAC
>ARS-Herpes-PPR-0578-05-M13R.ab1
GACCTTGACCGCCAACGGCTCGTCCGCCACGTAATCGCTCTCGCCGAAAAAAGGAGACAAGCCGACCCTGTCACTCAGACAGCGATGGATGTATTCCGCCGTCTTGGCCAACATGTCCCTACCTATACGAGTGATAGACGCGGCGATCGGCAAACACGGCATCATGCCCCCGGAT
>ARS-Herpes-PPR-0578-06-M13R.ab1_(reversed)
GACCTTGACCGCCAACGGCTCGTCCGCCACGTAATCGCTCTCGCCGAAAAAAGGAGACAAGCCGACCCTGTCACTCAGACAGCGATGGATGTATTCCGCCGTCTTGGCCAACATGTCCCTACCTATACGAGTGATAGACGCGGCGATCGGCAAACACGGCATCATGCCCCCGGAC
>ARS-Herpes-PPR-0578-07-M13R.ab1_(reversed)
GACCTTGACCGCCAACGGCTCGTCCGCCACGTAATCGCTCTCGCCGAAAAAAGGAGACAAGCCGACCCTGTCACTCAGACAGCGATGGATGTATTCCGCCGTCTTGGCCAACATGTCCCTACCTATACGAGTGATAGACGCGGCGATCGGCAAACACGGCATCATGCCCCCGGAC
>ARS-Herpes-PPR-0578-08-M13R.ab1_(reversed)
GACCTTGACCGCCAACGGCTCGTCCGCCACGTAATCGCTCTCGCCGAAAAAAGGAGACAAGCCGACCCTGTCACTCAGACAGCGATGGATGTATTCCGCCGTCTTGGCCAACATGTCCCTACCTATACGAGTGATAGACGCGGCGATCGGCAAACACGGCATCATGCCCCCGGAC
>ARS-Herpes-PPR-0578-09-M13R.ab1_(reversed)
GACCTTGACCGCCAACGGCTCGTCCGCCACGTAATCGCTCTCGCCGAAAAAAGGGGACAAGCCGACCCTGTCACTCAGACAGCGATGGATGTATTCCGCCGTCTTGGCCAACATGTCCCTACCTATACGAGTGATAGACGCGGCGATCGGCAAACACGGCATCATGCCCCCGGAC
>ARS-Herpes-PPR-0578-10-M13R.ab1_(reversed)
GACCTTGACCGCCAACGGCTCGTCCGCCACGTAATCGCTCTCGCCGAAAAAAGGAGACAAGCCGACCCTGTCACTCAGACAGCGATGGATGTATTCCGCCGTCTTGGCCAACATGTCCCTACCTATACGAGTGATAGACGCGGCGATCGGCAAACACGGCATCATGCCCCCGGAC
>ARS-Herpes-PPR-0578-11-M13R.ab1_(reversed)
GACCTTGACCGCCAACGGCTTGTCCGCCACGTAATCGCTCTCGCCGAAAAAAGGAGACAAGCCGACCCTGTCACTCAGACAGCGATGGATGTATTCCGCCGTCTTGGCCAACATGTCCCTACCTATACGAGTGGTAGACGCGGCGATCGGCAAACACGGCATCATGCCCCCGGAC
>ARS-Herpes-PPR-0578-12-M13R.ab1_(reversed)
GACCTTGACCGCCAACGGCTCGTCCGCCACGTAATCGCTCTCGCCGAAAAAAGGAGACAAGCCGACCCTGTCACTCAGACAGCGATGGATGTATTCCGCCGTCTTGGCCAACATGTCCCTACCTATACGAGTGATAGACGCGGCGATCGGCAAACACGGCATCATGCCCCCGGAC
>ARS-Herpes-PPR-0582-01-M13R.ab1_(reversed)
CACCTTTACCACAAACTCATCGTTCGTGAATTTATCATCCCCAATGAACTTTCTAAGAAAATCTCTGGTGATGTTACCGTGCACATATTCAGCGATAGCGGCCAACATGTCTCGTCCGATTCTGGTCACCGAGGCAGCAATTTGCAAACACGGCATCAAACCGGTGGAG
>ARS-Herpes-PPR-0582-02-M13R.ab1_(reversed)
CACCTTTACCACAAACTCATCGTTCGTGAATTTATCATCCCCAATGAACTTTCTAAGAAAATCTCTGGTGATGTTACCGTGCACATATTCAGCGGTAGCGGCCAACATGTCTCGTCCGATTCTGGTCACCGAGGCAGCAATTTGCAAACACGGCATCAAACCGGTGGAG
>ARS-Herpes-PPR-0582-03-M13R.ab1_(reversed)
CACCTTTACCACAAACTCATCGTTCGTGAATTTATCATCCCCAATGAACTTTCTAAGAAAATCTCTGGTGATGTTACCGTGCACATATTCAGCGGTAGCGGCCAACATGTCTCGTCCGATTCTGGTCACCGAGGCAGCAATTTGCAAACACGGCATCAAACCGGTGGAG
>ARS-Herpes-PPR-0582-04-M13R.ab1_(reversed)
CACCTTTACCACAAACTCATCGTTCGTGAATTTATTATCCCCAATGAACTTTCTAAGAAAATCTCTGGTGATGTTACCGTGCACATATTCAGCGGTAGCGGCCAACATGTCTCGTCCGATTCTGGTCACCGAGGCAGCAATTTGCAAACACGGCATCAAACCGGTGGAG
>ARS-Herpes-PPR-0582-05-M13R.ab1_(reversed)
CACCTTTACCACAAACTCATCGTTCGTGAATTTATCATCCCCAATGAACTTTCTAAGAAAATCTCTGGTGATGTTACCGTGCACATATTCAGCGGTAGCGGCCAACATGTCTCGTCCGATTCTGGTCACCGAGGCAGCAATTTGCAAACACGGCATTAAACCGGTGGAG
>ARS-Herpes-PPR-0582-06-M13R.ab1_(reversed)
CACCTTTACCACAAACTCATCGTTCGTGAATTTATCATCCCCAATGAACTCTCTAAGAAAATCTCTGGTGATGTTACCGTGCACATATTCAGCGGTAGCGGCCAACATGTCTCGTCCGATTCTGGTCACCGAGGCAGCAATTTGCAAACACGGCATCAAACCGGTGGAG
>ARS-Herpes-PPR-0582-07-M13R.ab1_(reversed)
CACCTTTACCACAAACTCATCGTTCGTGAATTTATCATCCCCAATGAACTTTCTAAGAAAATCTCTGGTGATGTTACCGTGCACATATTCAGCGGTAGCGGCCAACATGTCTCGTCCGATTCTGGTCACCGAGGCAGCAATTTGCAAACACGGCATCAAACCGGTGGAG
>ARS-Herpes-PPR-0582-08-M13R.ab1_(reversed)
CACCTTTACCACAAACTCATCGTTCGTGAATTTATCATCCCCAATGAACTTTCTAAGAAAATCTCTGGTGATGTTACCGTGCACACATTCAGCGGTAGCGGCCAACATGTCTCGTCCGATTCTGGTCACCGAGGCAGCAATTTGCAAACACGGCATCAAACCGGTGGAG
>ARS-Herpes-PPR-0582-09-M13R.ab1_(reversed)
CACCCTTACCACAAACTCATCGTTCGTGAATTTATCATCCCCAATGAACTTTCTAAGAAAATCTCTGGTGATGTTACCGTGCACATATTCAGCGGTAGCGGCCGACATGTCTCGTCCGATTCTGATCACCGAGGCAGCAATTTGCAAACACGGCATCAAACCGGTGGAG
>ARS-Herpes-PPR-0582-10-M13R.ab1_(reversed)
CACCTTTACCACAAACTCATCGTTCGTGAATTTATCATCCCCAATGAACTTTCTAAGAAAATCTCTGGTGATGTTACCGTGCACATATTCAGCGGTAGCGGCCAACATGTCTCGTCCGATTCTGGTCACCGAGGCAGCAATTTGCAAACACGGCATCAAACCGGTGGAG
>ARS-Herpes-PPR-0582-11-M13R.ab1_(reversed)
CACCTTTACCACAAACTCATCGTTCGTGAATTTATCATCCCCAATGAACTTTCTAAGAAAATCTCTGGTGATGTTACCGTGCACATATTCAGCGGTAGCGGCCAACATGTCTCGTCCGATTCTGGTCACCGAGGCAGCAATTTGCAAACACGGCATCAAACCGGTGGAG
>ARS-Herpes-PPR-0582-12-M13R.ab1_(reversed)
CACCTTTACCACAAACTCATCGTTCGTGAACTTATCATCCCCAATGAACTTTCTAAGAAAATCTCTGGTGATGTTACCGTGCACATATTCAGCGGTAGCGGCCAACATGTCTCGTCCGATTCTGGTCACCGAGGCAGCAATTTGCAAACACGGCATCAAACCGGTGGAG
>ARS-Herpes-PPR-0590-01-M13R.ab1_(reversed)
CACCTTAAATGAGACGTCTTCGTCAGTAAAGTCGTCCTTGCCGAAAAACCGCTCGAGATTACCTGTCGTACCTAAACAGGTGTCAATAAACGTGGCTGTGTTAGAAAGCATATCACGACCTATCTTGGTGATAGAGGCTGCTATCTGCAAACACGGCATCATCCCTTTAGAA
>ARS-Herpes-PPR-0590-02-M13R.ab1_(reversed)
CACCTTTACCACAAACTCATCGTTCGTGAATTTATCATCCCCAATGAACTTTCTAAGAAAATCTCTGGTGATGTTACCGTGCACATATTCAGCGGTAGCGGCCAACATGTCTCGTCCGATTCTGGTCACCGAGGCAGCAATTTGCAAACACGGCATCAAACCGGTGGAG
>ARS-Herpes-PPR-0590-03-M13R.ab1
CACCTTAAATGAGACGTCTTCGTCAGTAAAGTCGTCCTTGCCGAAAAACCGCTCGAGATTACCTGTCGTACCTAAACAGGTGTCAATAAACATGGCTGTGTTAGAAAGCATATCACGACCTATCTTGGTGATAGAGGCTGCTATCTGCAAACACGGCATCATCCCTTTAGAA
>ARS-Herpes-PPR-0590-04-M13R.ab1
CACCTTAAATGAGACGTCTTCGTCAGTAAAGTCGTCCTTGCCGAAAAACCGCTCGAGATTACCTGTCGTACCTAAACAGGTGTCAATAAACATGGCTGTGTTAGAAAGCATATCACGACCTATCTTGGTGATAGAGGCTGCTATCTGCAAACACGGCATCATCCCTTTAGAA
>ARS-Herpes-PPR-0590-05-M13R.ab1
CACCTTAAATGAGACGTCTTCGTCAGTAAAGTCGTCCTTGCCGAAAAACCGCTCGAGATTACCTGTCGTACCTAAACAGGTGTCAATAAACATGGCTGTGTTAGAAAGCATATCACGACCTATCTTGGTGATAGAGGCTGCTATCTGCAAACACGGCATCATCCCTTTAGAA
>ARS-Herpes-PPR-0590-06-M13R.ab1_(reversed)
CACCTTAAATGAGACGTCTTCGTCAGTAAAGTCGTCCTTGCCGAAAAACCGCTCGAGATTACCTGTCGTACCTAAACAGGTGTCAATAAACATGGCTGTGTTAGAAAGCATATCACGACCTATCTTGGTGATAGAGGCTGCTATCTGCAAACACGGCATCATCCCTTTAGAA
>ARS-Herpes-PPR-0590-07-M13R.ab1_(reversed)
CACCTTAAATGAGACGTCTTCGTCAGTAAAGTCGTCCTTGCCGAAAAACCGCTCGAGATTACCTGTCGTACCTAAACAGGTGTCAATAAACATGGCTGTGTTAGAAAGCATATCACGACCTATCTTGGTGATAGAGGCTGCTATCTGCAAACACGGCATCATCCCTTTAGAA
>ARS-Herpes-PPR-0590-08-M13R.ab1_(reversed)
CACCTTAAATGAGACGTCTTCGTCAGTAAAGTCGTCCTTGCCGAAAAACCGCTCGAGATTACCTGTCGTACCTAAACAGGTGTCAATAAACATGGCTGTGTTAGAAAGCATATCACGACCTATCTTGGTGATAGAGGCTGCTATCTGCAAACACGGCATCATCCCTTTAGAA
>ARS-Herpes-PPR-0590-09-M13R.ab1_(reversed)
CACCTTAAATGAGACGTCTTCGTCAGTAAAGTCGTCCTTGCCGAAAAACCGCTCGAGATTACCTGTCGTACCTAAACAGGTGTCAATAAACATGGCTGTGTTAGAAAGCATATCACGACCTATCTTGGTGACAGAGGCTGCTATCTGCAAACACGGCATCATCCCTTTAGAA
>ARS-Herpes-PPR-0590-11-M13R.ab1_(reversed)
CACCTTTACCACAAACTCATCGTTCGTGAATTTATCATCCCCAATGAACTTTCTAAGAAAATCTCTGGTGATGTTACCGTGCACATATTCAGCGGTAGCGGCCAACATGTCTCGTCCGATTCTGGTCACCGAGGCAGCAATTTGCAAACACGGCATCAAACCGGTGGAG
>ARS-Herpes-PPR-0590-12-M13R.ab1_(reversed)
CACCTTTACCACAAACTCATCGTTCGTGAATTTATCATCCCCAATGAACTTTCTAAGAAAATCTCTGGTGATGTTACCGTGCACATATTCAGCGGTAGCGGCCAACATGTCTCGTCCGATTCTGGTCACCGAGGCAGCAATTTGCAAACACGGCATCAAACCGGTGGAG
>ARS-Herpes-PPR-0592-02-M13R.ab1_(reversed)
GACCTTAACCGCCAGCGGCTCATCCTCCACGTAATCGCTCTCTCCGAAAAAAGGTGACAGTCCAGCTCTATCGCTCAGACGACGATGAATGTACTCCGCCGTCCTGGCCAACATATCCCTACCTATACGGGTAATGGATGCGGCGATCGGCAGACACGGCATCATGCCCCCGGAC
>ARS-Herpes-PPR-0592-03-M13R.ab1_(reversed)
CACCTTAAATGAGACGTCTTCGTCAGTAAAGTCGTCCTTGCCGAAAAACCGCTCGAGATTACCTGTCGTACCTAAACAGGTGTCAATAAACATGGCTGTGTTAGAAAGCATATCACGACCTATCTTGGTGATAGAGGCTGCTATCTGCAAACACGGCATCATCCTTTTAGAA
>ARS-Herpes-PPR-0592-04-M13R.ab1
CACCTTAAATGAGACGTCTTCGTCAGTAAAGTCGTCCTTGCTGAAAAACCGCCCGAGATTACCTGTCGTACCTAAACAGGTGTCAATAAACATGGCTGTGTTAGAAAGCATATCACGACCTATCTTGGTGATAGAGGCTGCTATCTGCAAACACGGCATCATCCCTTTAGAA
>ARS-Herpes-PPR-0592-05-M13R.ab1_(reversed)
CACCTTAAATGAGACGTCTTCGTCAGTAAAGTCGTCCTTGCTGAAAAACCGCTCGAGATTACCTGTCGTACCTAAACAGGTGTCAATAAACATGGCTGTGCTAGAAAGCATATCACGACCTATCTTGGTGATAGAGGCTGCTATCTGCAAACACGGCATCATCCCTTTAGAA
>ARS-Herpes-PPR-0592-06-M13R.ab1_(reversed)
CACCTTAAATGAGACGTCTTCGTCAGTAAAGTCGTCCTTGCTGAAAAACCGCTCGAGATTACCTGTCGTACCTAAACAGGTGTCAATAAACATGGCTGTGTTAGAAAGCATATCACGACCTATCTTGGTGATAGAGGCTGCTATCTGCAAACACGGCATCATCCCTTTAGAA
>ARS-Herpes-PPR-0592-07-M13R.ab1_(reversed)
CACCTTAAATGAGACGTCTTCGTCAGTAAAGTCGTCCTTGCTGAAAAACCGCTCGAGATTACCTGTCGTACCTAAACAGGTGTCAATAAACATGGCTGTGTTAGAAAGCATATCACGACCTATCTTGGTGATAGAGGCTGCTATCTGCAAACACGGCATCATCCCTTTAGAA
>ARS-Herpes-PPR-0592-08-M13R.ab1_(reversed)
CACCTTAAATGAGACGTCTTCGTCAGTAAAGTCGTCCTTGCTGAAAAACCGCTCGAGATTACCTGTCGTACCTAAACAGGTGTCAATAAACATGGCTGTGTTAGAAAGCATATCACGACCTATCTTGGTGATAGAGGCTGCTATCTGCAAACACGGCATCATCCCTTTAGAA
>ARS-Herpes-PPR-0592-09-M13R.ab1
CACCTTAAATGAGACGTCTTCGTCAGTAAAGTCGTCCTTGCCGAAAAACCGCTCGAGATTACCTGTCGTACCTAAACAGGTGTCAATAAACATGGCTGTGTTAGAAAGCATATCACGACCTATCTTGGTGATAGAGGCTGCTATCTGCAAACACGGCATCATCCCTTTAGAA
>ARS-Herpes-PPR-0592-10-M13R.ab1
CACCTTAAATGAGACGTCTTCGTCAGTAAAGTCGTCCTTGCCGAAAAACCGCTCGAGATTACCTGTCGTACCTAAACAGGTGTCAATAAACATGGCTGTGTTAGAAAGCATATCGCGACCTATCTTGGTGATAGAGGCTGCTATCTGCAAACACGGCATCATCCCTTTAGAA
>ARS-Herpes-PPR-0592-11-M13R.ab1_(reversed)
CACCTTAAATGAGACGTCTTCGTCAGTAAAGTCGTCCTTGCTGAAAAACCGCTCGAGATTACCTGTCGTACCTAAACAGGTGTCAATAAACATGGCTGTGTTAGAAAGCATATCACGACCTATCTTGGTGATAGAGGCTGCTATCTGCAAACACGGCATCATCCCTTTAGAA
>ARS-Herpes-PPR-0595-01-M13R.ab1_(reversed)
TACTTTTATTTTATAATCATCTTTCACCGCACACTGAAATAATTGCGCTGCGTTAATTGGGTCACCCAGTACCGAATGCACGTACTCCATAGTGCTTGATAACATTCCGCGTCCTATCCGCGTTACCGATGCGGCTATCGGTAAACACGGCAACATTCCTGATGAA
>ARS-Herpes-PPR-0595-02-M13R.ab1_(reversed)
TACTTTTATTTTATAATCATCTTTCACCGCACACTGAAATAATTGCGCTGCGTTAATTGGGTCACCCAGTACCGAATGCACGTACTCCATAGTGCTTGATAACATTCCGCGTCCTATCCGCGTTACCGATGCGGCTATCGGTAAACACGGCAACATTCCTGATGAA
>ARS-Herpes-PPR-0595-03-M13R.ab1
TACTTTTATTTTATAATCATCTTTCACCGCACACTGAAATAATTGCGCTGCGTTAATTGGGTCACCCAGTACCGAATGCACGTACTCCATAGTGCTTGATAACATTCCGCGTCCTATCCGCGTTACCGATGCGGCTATCGGTAAACACGGCAACATTCCTGATGAA
>ARS-Herpes-PPR-0595-04-M13R.ab1_(reversed)
TACTTTTATTTTATAATCATCTTTCACCGCACACTGAAATAATTGCGCTGCGTTAATTGGGTCACCCAGTACCGAATGCACGTACTCCATAGTGCTTGATAACATTCCGCGTCCTATCCGCGTTACCGATGCGGCTATCGGTAAACACGGCAACATTCCTGATGAA
>ARS-Herpes-PPR-0595-05-M13R.ab1_(reversed)
TACTTTTATTTTATAATCATCTTTCACCGCACACTGAAATAATTGCGCTGCGTTAATTGGGTCACCCAGTACCGAATGCACGTACTCCATAGTGCTTGATAACATTCCGCGTCCTATCCGCGTTACCGATGCGGCTATCGGTAAACACGGCAACATTCCTGATGAA
>ARS-Herpes-PPR-0595-06-M13R.ab1
TACTTTTATTTTATAATCATCTTTCACCGCACACTGAAATAATTGCGCTGCGTTAATTGGGTCACCCAGTACCGAATGCACGTACTCCATAGCGCTTGATAACATTCCGCGTCCTATCCGCGTTACCGATGCGGCTATCGGTAAACACGGCAACATTCCTGATGAA
>ARS-Herpes-PPR-0595-07-M13R.ab1_(reversed)
CACTCTCATCTTAAAATCTTCACTAACCGGCTGCTTGAAAAACCGTTGCGCAAATTCTCGGTCACCAAAGACTGTATGTACATACTCGGTAGTAATGGATAACATACTGCGCCCTATACGCGTAACGGAAGCCGCGATCGGTAAACATGGTAACATGCCAGATGAA
>ARS-Herpes-PPR-0595-08-M13R.ab1_(reversed)
TACTTTTATTTTATAATCATCTTTCACCGCACACTGAAATAATTGCGCCGCGTTAATTGGGTCACCCAGTACCGAATGCACGTACTCCATAGTGCTTGATAACATTCCGCGTCCTATCCGCGTTACCGATGCGGCTATCGGTAAACACGGCAACATTCCTGATGAA
>ARS-Herpes-PPR-0595-09-M13R.ab1
TGCTTTTATTTTATAATCATCTTTCACCGCACACTGAAATAATTGCGCTGCGTTAATTGGGTCACCCAGTACCGAATGCACGTACTCCATAGTGCTTGATAACATTCCGCGTCCTATCCGCGTTACCGATGCGGCTATCGGTAAACACGGCAACATTCCTGATGAA
>ARS-Herpes-PPR-0595-10-M13R.ab1_(reversed)
TACTCTTATTTTATAATCATCTTTCACCGCACACTGAAATAATTGCGCTGCGTTAATTGGGTCACCCAGTACCGAATGCACGTACTCCATAGTGCTTGATAACATTCCGCGTCCTATCCGCGTTACCGATGCGGCTATCGGTAAACACGGCAACATTCCTGATGAA
>ARS-Herpes-PPR-0595-11-M13R.ab1_(reversed)
TACTTTTATTTTATAATCATCTTTCACCGCACACTGAAATAATTGCGCTGCGTTAATTGGGTCACCCAGTACCGAATGCACGTACTCCATAGTGCTTGATAACATTCCGCGTCCTATCCGCGTTACCGATGCGGCTATCGGTAAACACGGCAACATTCCTGATGAA
>ARS-Herpes-PPR-0595-12-M13R.ab1_(reversed)
TACTTTTATTTTATAATCATCTTTCACCGCACACTGAAATAATTGCGCTGCGTTAATTGGGTCACCCAGTACCGAATGCACGTACTCCATAGTGCTTGATAACATTCCGCGTCCTATCCGCGTTACCGATGCGGCTATCGGTAAACACGGCAACATTCCTGATGAA
>ARS-Herpes-PPR-0598-01-M13R.ab1_(reversed)
TACTTTTATTTTATAATCATCTTTCACCGCACACTGAAATAATTGCGCTGCGTTAATTGGGTCACCCAGTACCGAATGCACGTACTCCATAGTGCTTGATAACATTCCGCGTCCTATCCGCGTTACCGATGCGGCTATCGGTAAACACGGCAACATTCCTGATGAA
>ARS-Herpes-PPR-0598-02-M13R.ab1_(reversed)
TACTTTTATTTTATAATCATCTTTCACCGCACACTGAAATAATTGCGCTGCGTTAATTGGGTCACCCAGTACCGAATGCACGTACTCCATAGTGCTTGATAACATTCCGCGTCCTATCCGCGTTACCGATGCGGCTATCGGTAAACACGGCAACATTCCTGATGAA
>ARS-Herpes-PPR-0598-03-M13R.ab1_(reversed)
TACTTTTATTTTATAATCATCTTTCACCGCACACTGAAATAATTGCGCTGCGTTAATTGGGTCACCCAGTACCGAATGCACGTACTCCATAGTGCTTGATAACATTCCGCGTCCTATCCGCGTTACCGATGCGGCTATCGGTAAACACGGCAACATTCCTGATGAA
>ARS-Herpes-PPR-0598-04-M13R.ab1_(reversed)
TACTTTTATTTTATAATCATCTTTCACCGCACACTGAAATAATTGCGCTGCGTTAATTGGGTCACCCAGTACCGAATGCACGTACTCCATAGTGCTTGATAACATTCCGCGTCCTATCCGCGTTACCGATGCGGCTATCGGTAAACACGGCAACATTCCTGATGAA
>ARS-Herpes-PPR-0598-05-M13R.ab1_(reversed)
TACTTTTATTTTATAATCATCTTTCACCGCACACTGAAATAATTGCGCTGCGTTAATTGGGTCACCCAGTACCGAATGCACGTACTCCATAGTGCTTGATAACATTCCGCGTCCTATCCGCGTTACCGACGCGGCTATCGGTAAACACGGCAACATTCCTGATGAA
>ARS-Herpes-PPR-0598-06-M13R.ab1
TACTTTTATTTTATAATCATCTTTCACCGCACACTGAAATAATTGCGCTGCGTTAATTGGGTCACCCAGTACCGAATGCACGTACTCCATAGTGCTTGATAACATTCCGCGTCCTATCCGCGTTACCGATGCGGCTATCGGTAAACACGGCAACATTCCTGATGAA
>ARS-Herpes-PPR-0598-07-M13R.ab1_(reversed)
TACTTTTATTTTATAATCATCTTTCACCGCACACTGAAATAATTGCGCTGCGTTAATTGGGTCACCCAGTACCGAATGCACGTACTCCATAGTGCTTGATAACATTCCGCGTCCTATCCGCGTTACCGATGCGGCTATCGGTAAACACGGCAACATTCCTGATGAA
>ARS-Herpes-PPR-0598-08-M13R.ab1_(reversed)
TACTTTTATTTTATAATCATCTTTCACCGCACACTGAGATAATTGCGCTGCGTTAATTGGGTCACCCAGTACCGAATGCACGTACTCCATAGTGCTTGATAACATTCCGCGTCCTATCCGCGTTACCGATGCGGCTATCGGTAAACACGGCAACATTCCTGATGAA
>ARS-Herpes-PPR-0598-09-M13R.ab1_(reversed)
TACTTTTATTTTATAATCATCTTTCACCGCACACTGAAATAATTGCGCTGCGTTAATTGGGTCACCCAGTACCGAATGCACGTACTCCATAGTGCTTGATAACATTCCGCGTCCTATCCGCGTTACCGATGCGGCTATCGGTAAACACGGCAACATTCCTGATGAA
>ARS-Herpes-PPR-0598-10-M13R.ab1_(reversed)
TACTTTTATTTTATAATCATCTTTCACCGCACACTGAAATAATTGCGCTGCGTTAATTGGGTCACCCAGTACCGAATGCACGTACTCCATAGTGCTTGATAACATTCCGCGTCCTATCCGCGTTACCGATGCGGCTATCGGTAAACACGGCAACATTCCTGATGAA
>ARS-Herpes-PPR-0598-11-M13R.ab1_(reversed)
TACTTTTATTTTATAATCATCTTTCACCGCACACTGAAATAATTGCGCTGCGTTAATTGGGTCACCCAGTACCGAATGCACGTACTCCATAGTGCTTGATAACATTCCGCGTCCTATCCGCGTTACCGATGCGGCTATCGGTAAACACGGCAACATTCCTGATGAA
>ARS-Herpes-PPR-0598-12-M13R.ab1
TACTTTTATTTTATAATCATCTTTCACCGCACACTGAAATAATTGCGCTGCGTTAATTGGGTCACCCAGTACCGAATGCACGTACTCCATAGTGCTTGATAACATTCCGCGTCCTATCCGCGTTACCGATGCGGCTATCGGTAAACACGGCAACATTCCTGATGAA
>ARS-Herpes-PPR-0599-01-M13R.ab1
CACTCTCATCTTAAAATCTTCACTAACCGGCTGCTTGAAAAACCGTTGCGCAAATTCTCGGTCACCAAAGACTGTATGTACATACTCGGTAGTAATGGATAACATACTGCACCCTATACGCGTAACGGAAGCCGCGATCGGTAAACATGGTAACATGCCAGATGAA
>ARS-Herpes-PPR-0599-02-M13R.ab1_(reversed)
CACTCTCATCTTAAAATCTTCACTAACCGGCTGCTTGAAAAACCGTTGCGCAAATTCTCGGTCACCAAAGACTGTATGTACATACTCGGTAGTAATGGATAACATACTGCGCCCTATACGCGTAACGGAAGCCGCGATCGGTAAACATGGTAACATGCCAGATGAA
>ARS-Herpes-PPR-0599-03-M13R.ab1_(reversed)
CACTCTCATCTTAAAATCTTCACTAACCGGCTGCTTGAAAAACCGTTGCGCAAATTCTCGGTCACCAAAGACTGTATGTACATACTCGGTAGTAATGGATAACATACTGCGCCCTATACGCGTAACGGAAGCCGCGATCGGTAAACATGGTAACATGCCAGATGAA
>ARS-Herpes-PPR-0599-04-M13R.ab1_(reversed)
CACTCTCATCTTAAAATCTTCACTAACCGGCTGCTTGAAAAACCGTTGCGCAAATTCTCGGTCACCAAAGACTGTATGTACATACTCGGTAGTAATGGATAACATACTGCGCCCTATACGCGTAACGGAAGCCGCGATCGGTGAACATGGTAACATGCCAGATGAA
>ARS-Herpes-PPR-0599-05-M13R.ab1_(reversed)
CACTCTCATCTTAAAATCTTCACTAACCGGCTGCTTGAAAAACCGTTGCGCAAATTCTCGGTCACCAAAGACTGTATGTACATACTCGGTAGTAATGGATAACATACTGCGCCCTATACGCGTAACGGAAGCCGCGATCGGTAAACATGGTAACATGCCAGATGAA
>ARS-Herpes-PPR-0599-07-M13R.ab1_(reversed)
CACTCTCATCTTAAAATCTTCACTAACCGGCTGCTTGAAAAACCGTTGCGCAAATTCTCGGTCACCAAAGACTGTATGTACATACTCGGTAGTAATGGATAACATACTGCGCCCTATACGCGTAACGGAAGCCGCGATCGGTAAACATGGTAACATGCCAGATGAA
>ARS-Herpes-PPR-0599-08-M13R.ab1_(reversed)
CACTCTCATCTTAAAATCTTCACTAACCGGCTGCTTGAAAAACCGTTGCGCAAATTCTCGGTCACCAAAGACTGTATGTACATACTCGGTAGTAATGGATAACATACTGCGCCCTATACGCGTAACGGAAGCCGCGATCGGTAAACATGGTAACATGTCAGATGAA
>ARS-Herpes-PPR-0599-09-M13R.ab1_(reversed)
CACTCCCATCTTAAAATCTTCACTAACCGGCTGCTTGAAAAACCGTTGCGCAAATTCTCGGTCACCAAAGACTGTATGTACATACTCGGTAGTAATGGATAACATACTGCGCCCTATACGCGTAACGGAAGCCGCGATCGGTAAACATGGTAACATGCCAGATGAA
>ARS-Herpes-PPR-0599-10-M13R.ab1_(reversed)
CACTCTTATCTTATAGTCACTATCCACTGTACATCGAAGCAATCTTTGCGCGCGAACTGGGTCACCCAAAACCGAATGGACGTACTCCGTAGTGCTTGATAACATTCCACGTCCTATTCGCGTAACCGATGCAGCTATTGGCAGACACGGTAACATTCCAGACGAA
>ARS-Herpes-PPR-0599-12-M13R.ab1_(reversed)
CACTCTCATCTTAAAATCTTCACTAACCGGCTGCTTGAAAAACCGTTGCGCAAATTCTCGGTCACCAAAGACTGTATGTACATACTCGGTAGTAATGGATAACATACTGCGCCCTATACGCGTAACGGAAGCCGCGATCGGTAAACATGGTAACATGCCAGATGAA
>ARS-Herpes-PPR-0600-01-M13R.ab1
GACCTTAACCGCCAGCGGCTCATCCTCCACGTAATCGCTCTCTCCGAAAAAAGGTGACAGTCCAGCTCTATCACTCGGACGACGATGAATGTACTCCGCCGTCCTGGCCAACATATCCCTACCTATACGGGTAATGGATGCGGCGATCGGCAGACACGGCATCATGCCCCCGGAC
>ARS-Herpes-PPR-0600-02-M13R.ab1_(reversed)
GACCTTAACCGCCAGCGGCTCATCCTCCACGTAATCGCTCTCTCCGAAAAAAGGTGACAGTCCAGCTCTATCACTCAGACGACGATGAATGTACTCCGCCGTCCTGGCCAACATATCCCTACCTATACGGGTAATGGATGCGGCGATCGGCAGACACGGCATCATGCCCCCGGAC
>ARS-Herpes-PPR-0600-03-M13R.ab1_(reversed)
GACCTTAACCGCCAGCGGCTCATCCTCCACGTAATCGCTCTCTCCGAAAAAAGGTGACAGTCCAGCTCTATCACTCAGACGACGATGAATGTACTCCGCCGTCCTGGCCAACATATCCCTACCTATACGGGTAATGGATGCGGCGATCGGCAGACACGGCATCATGCCCCCGGAC
>ARS-Herpes-PPR-0600-04-M13R.ab1_(reversed)
GACCTTAACCGCCAGCGGCTCATCCTCCACGTAATCGCTCTCTCCGAAAAAAGGTGACAGTCCAGCTCTATCACTCGGACGACGATGAATGTACTCCGCCGTCCTGGCCAACATATCCTTACCTATACGGGTAATGGATGCGGCGATCGGCAGACACGGCATCATGCCCCCGGAC
>ARS-Herpes-PPR-0600-05-M13R.ab1
GACCTTAACCGCCAGCGGCTCATCCTCCACGTAATCGCTCTCTCCGAAAAAAGGTGACAGTCCAGCTCTATCACTCAGACGACGATGAATGTACTCCGCCGTCCTGGCCAACATATCCCTACCTATACGGGTAATGGATGCGGCGATCGGCAGGCACGGCATCATGCCCCCGGAC
>ARS-Herpes-PPR-0600-06-M13R.ab1
GACCTTAACCGCCAGCGGCTCATCCTCCACGTAATCGCTCTCTCCGAAAAAAGGTGACAGTCCAGCTCTATCACTCGGACGACGATGAATGTACTCCGCCGTCCTGGCCAACATATCCTTACCTATACGGGTAATGGATGCGGCGATCGGCAGACACGGCATCATGCCCCCGGAC
>ARS-Herpes-PPR-0600-08-M13R.ab1
GACCTTAACCGCCAGCGGCTCATCCTCCACGTAATCGCTCTCTCCGAAAAAAGGTGACAGTCCAGCTCTATTACTCAGACGACGATGAATGTACTCCGCCGTCCTGGCCAACATATCCCTACCTATACGGGTAATGGATGCGGCGATCGGCAGACACGGCATCATGCCCCCGGAC
>ARS-Herpes-PPR-0600-09-M13R.ab1
GACCTTAACCGCCAGCGGCTCATCCTCCACGTAATCGCTCTCTCCGAAAAAAGGTGACAGTCCAGCTCTATCACTCAGACGACGATGAATGTACTCCGCCGTCCTGGCCAACATATCCCTACCTATACGGGTAATGGATGCGGCGATCGGCAGACACGGCATCATGCCCCCGGAC
>ARS-Herpes-PPR-0600-10-M13R.ab1
GACCTTAACCGCCAGCGGCTCATCCTCCACGTAATCGCTCTCTCCGAAAAAAGGTGACAGTCCAGCTCTATCACTCAGACGACGATGAATGTACTCCGCCGTCCTGGCCAACATATCCCTACCTATACGGGTAATGGATGCGGCGATCGGCAGACACGGCATCATGCCCCCGGAC
>ARS-Herpes-PPR-0600-11-M13R.ab1_(reversed)
GACCTTAACCGCCAGCGGCTCATCCTCCACGTAATCGCTCTCTCCGAAAAAAGGTGACAGTCCAGCTCTATCACTCAGACGACGATGAATGTACTCCGCCGTCCTGGCCAACATATCCCTACCTATACGGGTAATGGATGCGGCGATCGGCAGACACGGCATCATGCCCCCGGAC
>ARS-Herpes-PPR-0600-12-M13R.ab1_(reversed)
GACCTTAACCGCCAGCGGCTCATCCTCCACGTAATCGCTCTCTCCGAAAAAAGGTGACAGTCCAGCTCTATCACTCAGACGACGATGAATGTACTCCGCCGTCCTGGCCAACATATCCCTACCTATACGGGTAATGGATGCGGCGATCGGCAGACACGGCATTATGCCCCCGGAC
>ARS-Herpes-PPR-0601-01-M13R.ab1_(reversed)
GACCCTAACCGCCAGCGGCTCATCCTCCACGTAATCGCTCTCTCCGAAAAAAGGTGACAGTCCAGCTCTATCGCTCAGACGACGATGAATGTACTCCGCCGTCCTGGCCAACATATCCCTACCTATACGGGTAATGGATGCGGCGATCGGCAGACACGGCATCATGCCCCCGGAC
>ARS-Herpes-PPR-0601-03-M13R.ab1_(reversed)
GACCTTAACCGCCAGCGGCTCATCCTCCACGTAATCGCTCTCTCCGAAAAAAGGTGACAGTCCAGCTCTATCACTCAGACGACGATGAATGTACTCCGCCGTCCTGGCCAACATATCCCTACCTATACGGGTAATGGATGCGGCGATCGGCAGACACGGCATCATGCCCCCGG
>ARS-Herpes-PPR-0601-04-M13R.ab1_(reversed)
GACCTTAACCGCCAGCGGCTCATCCTCCACGTAATCGCTCTCTCCGAAAAAAGGTGGCAGTCCAGCTCTATCACTCAGACGACGATGAATGTACTCCGCCGTCCTGGCCAACATATCCCTACCTATACGGGTAATGGATGCGGCGATCGGCAGACACGGCATCATGCCCCCGGAC
>ARS-Herpes-PPR-0601-05-M13R.ab1_(reversed)
GACCTTAACCGCCAGCGGCTCATCCTCCACGTAATCGCTCTCTCCGAAAAAAGGTGACAGTCCAGCTCTATCGCTCAGACGACGATGAATGTACTCCGCCGTCCTGGCCAACATATCCCTACCTATACGGGTAATGGATGCGGCGATTGGCAGACACGGCATCATGCCCCCGGAC
>ARS-Herpes-PPR-0601-06-M13R.ab1
GACCTTAACCGCCAGCGGCTCATCCTCCACGTAATCGCTCTCTCCGAAAAAAGGTGACAGTCCAGCTCTATCGCTCAGACGACGATGAATGTACTCCGCCGTCCTGGCCAACATATCCCTACCTATACGGGTAATGGATGCGGCGATCGGCAGACACGGCATCATGCCCCCGGAC
>ARS-Herpes-PPR-0601-07-M13R.ab1_(reversed)
GACCTTAACCGCCAGCGGCTCATCCTCCACGTAATCGCTCTCTCCGAAAAAAGGTGACAGTCCAGCTCTATCACTCAGACGACGATGAATGTACTCCGCCGTCCTGGCCAACATATCCCTACCTATACGGGTAATGGATGCGGCGATCGGCGGACACGGCATCATGCCCCCGGAC
>ARS-Herpes-PPR-0601-08-M13R.ab1_(reversed)
GACCTTAACCGCCAGCGGCTCATCCTCCACGTAATCGCTCTCTCCGAAAAAAGGTGACAGTCCAGCTCTATCACTCAGACGACGATGAATGTACTCCGCCGTCCTGGCCAACATATCCCTACCTATACGGGTAATGGATGCGGCGATCGGCAGACACGGCATCATGCCCCCGG
>ARS-Herpes-PPR-0601-09-M13R.ab1
GACCTTAACCGCCAGCGGCTCATCCTCCACGTAATCGCTCCCTCCGAAAAAAGGTGACAGTCCAGCTCTATCACTCAGACGACGATGAATGTACTCCGCCGTCCTGGTCAACATATCCCTACCTATACGGGTAATGGATGCGGCGATCGGCAGACACGGCATCATGCCCCCGGAC
>ARS-Herpes-PPR-0601-10-M13R.ab1_(reversed)
GACCTTAACCGCCAGCGGCTCATCCTCCACGTAATCGCCCTCTCCGAAAAAAGGTGACAGTCCAGCTCTATCACTCAGACGACGATGAATGTACTCCGCCGTCCTGGCCAACATATCCCTACCTATACGGGTAATGGATGCGGCGATCGGCAGACACGGCATCATGCCCCCGGAC
>ARS-Herpes-PPR-0601-11-M13R.ab1_(reversed)
GACCTTAACCGCCAGCGGCTCATCCTCCACGTGATCGCTCTCTCCGAAAAAAGGTGACAGTCCAGCTCTATCACTCAGACGACGATGAATGTACTCCGCCGTCCTGGCCAACATATCCCTACCTATACGGGTAATGGATGCGGCGATCGGCAGACACGGCATCATGCCCCCGGAC
>ARS-Herpes-PPR-0601-12-M13R.ab1_(reversed)
GACCTTAACCGCCAGCGGCTCATCCTCCACGTAATCGCTCTCTCCGAAAAAAGGTGACAGTCCAGCTCTATCACTCAGACGACGATGAATGTACTCCGCCGTCCTGGCCAACATATCCCTACCTATACGGGTAATGGATGCGGCGATCGGCAGACACGGCATCATGCCCCCGGAC
>ARS-Herpes-PPR-0606-01-M13R.ab1_(reversed)
GACTTTAACGGAGAATTCCTCCCCCTCCACGAAGGCATCGGCGCCCAAAAAGGCTTCACAGGTCTCCCGGTTGCCGAAGAACGAATGCACATAGTCGGTGGTCGCCGAGAGCATCTCGCGGCCTATGCGCGTCACCGAGGCGGCGATGGGAAGGCACGGTAACATGCCGTTGGCC
>ARS-Herpes-PPR-0606-02-M13R.ab1_(reversed)
GACTTTAACGGAGAATTCCTCCCCCTCCACGAAGGCATCGGCGCCCAAAAAGGCTACACAGGTCTCCCGGTTGCCGAAGAACGAATGCACATAGTCGGTGGTCGCCGAGAGCATCTCGCGGCCTATGCGCGTCACCGAGGCGGCGATGGGAAGGCACGGTAACATGCCGTTGGCC
>ARS-Herpes-PPR-0606-03-M13R.ab1_(reversed)
GACTTTAACGGAGAATTCCTCCCCCTCCACGAAGGCATCGGCGCCCAAAAAGGCTTCACAGGTCTCCCGGTTGCCGAAGAACGAATGCACATAGTCGGTGGTCGCCGAGAGCATCTCGCGGCCTATGCGCGTCACCGAGGCGGCGATGGGAAGGCACGGTAACATGCCGTTGGCC
>ARS-Herpes-PPR-0606-04-M13R.ab1_(reversed)
GACTTTAACGGAGAATTCCTCCCCCTCCACGAAGGCATCGGCGCCCAAAAAGGCTTCACAGGTCTCCCGGTTGCCGAAGAACGAATGCACATAGTCGGTGGTCGCCGAGAGCATCTCGCGGCCTATGCGCGTCACCGAGGCGGCGATGGGAAGGCACGGTAACATGCCGTTGGCC
>ARS-Herpes-PPR-0606-05-M13R.ab1_(reversed)
GACTTTAACGGAGAATTCCTCCCCCTCCACGAAGGCATCGGCGCCCAAAAAGGCTTCACAGGTCTCCCGGTTGCCGAAGAACGAATGCACATGGTCGGTGGTCGCCGAGGGCATCTCGCGGCCTATGCGCGTCACCGAGGCGGCGATGGGAAGGCACGGTAACATGCCGTTGGCC
>ARS-Herpes-PPR-0606-06-M13R.ab1_(reversed)
GACTTTAACGGAGAATTCCTCCCCCTCCACGAAGGCATCGGCGCCCAAAAAGGCTTCACAGGTCTCCCGGTTGCCGAAGAACGAATGCACATAGTCGGTGGTCTCCGAGAGCATCTCGCGGCCTATGCGCGTCACCGAGGCGGCGATGGGAAGGCACGGTAACATGCCGTTGGCC
>ARS-Herpes-PPR-0606-07-M13R.ab1_(reversed)
GACTTTGACGGAGAACTCCTCCCCTTCCACGAAGGCGTCGGCGCCCAGGAAGGCCTCGCAGGCCTCCCGGCAGCCGAAGAACGAGTGCACGTAGTCGGTGGTGGCCGAGAGCATCTCGCGGCCTATGCGCGTCACCGAGGCGGCGATGGGCAGGCACGGCAGCATGCCGTTGGCC
>ARS-Herpes-PPR-0606-08-M13R.ab1_(reversed)
GACTTTAACGGAGAATTCCTCCCCCTCCACGAAGGCATCGGCGCCCAAAAAGGCTTCACAGGTCTCCCGGTTGCCGAAGAACGAATGCACATAGTCGGTGGTCGCCGAGAGCATCTCGCGGCCTATGCGCGTCACCGAGGCGGCGATGGGAAGGCACGGTAACATGCCGTTGGCC
>ARS-Herpes-PPR-0606-09-M13R.ab1_(reversed)
GACTTTAACGGAGAATTCCTCCCCCTCCACGAAGGCATCGGCGCCCAAAAAGGCTTCACAGGTCTCCCGGTTGCCGAGGAACGAATGCACATAGTCGGTGGTCGCCGAGAGCATCTCGCGGCCTATGCGCGTCACCGAGGCGGCGATGGGAAGGCACGGTAACATGCCGTTGGCC
>ARS-Herpes-PPR-0606-10-M13R.ab1
GACTTTAACGGAGAATTCCTCCCCCTCCACGAAGGCATCGGCGCCCAAAAAGGCTTCACAGGTCTCCCGGTTGCCGAAGAACGAATGCACATAGTCGGTGGTCGCCGAGAGCACCTCGCGGCCTATGCGCGTCACCGAGGCGGCGATGGGAAGGCACGGTAACATGCCGTTGGCC
>ARS-Herpes-PPR-0606-11-M13R.ab1_(reversed)
GACTTTAACGGAGAATTCCTCCCCCTCCACGAAGGCATCGGCGCCCAAAAAGGCTTCACAGGTCTCCCGGTTGCCGAAGAACGAATGCACATAGTCGGTGGTCGCCGAGAGCATCTCGCGGCCTATGCGCGTCACCGAGGCGGCGATGGGAAGGCACGGTAACATGCCGTTGGCC
>ARS-Herpes-PPR-0606-12-M13R.ab1_(reversed)
GACTTTAACGGAGAATTCCTCCCCCTCCACGAAGGCATCGGCGCCCAAAAAGGCTTCACAGGTCTCCCGGTTGCCGAAGAACGAATGCACATAGTCGGTGGTCGCCGAGAGCATCTCGCGGCCTATGCGCGTCACCGAGGCGGCGATGGGAAGGCACGGTAACATGCCGTTGGCC
>ARS-Herpes-PPR-0608-02-M13R.ab1
GACCTTAACCGCCAGCGGCTCATCCTCCACGTAATCGCTCTCTCCGAAAAAAGGTGACAGTCCAGCTCTATCACTCAGACGACGATGAATGTACTCCGCCGTCCTGGCCAACATATCCCTACCTATACGGGTAATGGATGCGGCGATCGGCAGACACGGCATCATGCCCCCGGAC
>ARS-Herpes-PPR-0608-03-M13R.ab1_(reversed)
GACCTTAACCGCCAGCGGCTCATCCCCCACGTAATCGCTCTCTCCGAAAAAAGGTGACAGTCCAGCTCTATCACTCAGACGACGATGAATGTACTCCGCCATCCTGGCCAACATATCCCTACCTATACGGGTAATGGATGCGGCGATCGGCAGACACGGCATCATGCCCCCGGAC
>ARS-Herpes-PPR-0608-04-M13R.ab1
GACCTTAACCGCCAGCGGCCCATCCTCCACGTAGTCGCTCTCTCCGAAAAAAGGTGACAGTCCAGCTCTATCACTCAGACGACGATGAATGTACTCCGCCGTCCTGGCCAACATATCCCTACCTATACGGGTAATGGATGCGGCGATCGGCAGACACGGCATCATGCCCCCGGAC
>ARS-Herpes-PPR-0608-05-M13R.ab1_(reversed)
GACCTTAACCGCCAGCGGCTCATCCTCCACGTAGTCGCTCTCTCCGAAAAAAGGTGACAGTCCAGCTCTATCACTCAGACGACGATGAATGTACTCCGCCGTCCTGGCCAACATATCCCTACCTATACGGGTAATGGATGCGGCGATCGGCAGACACGGCATCATGCCCCCGG
>ARS-Herpes-PPR-0608-07-M13R.ab1
GACCTTAACCGCCAGCGGCTCATCCTCCACGTAATCGCTCTCTCCGAAAAAAGGTGACAGTCCAGCTCTATCACTCAGACGACGATGAATGTACTCCGCCGTCCTGGCCAACATATCCCTACCTATACGGGTAATGGATGCGGCGATCGGCAGACACGGCATCATGCCCCCGGAC
>ARS-Herpes-PPR-0608-08-M13R.ab1
GACCTTAACCGCCAGCGGCTCATCCTCCACGTAATCGCTCTCTCCGAAAAAAGGTGACAGTCCAGCTCTATCACTCAGACGACGATGAATGTACTCCGCCGTCCCGGCCAACATATCCCTACCTATACGGGTAATGGATGCGGCGATCGGCAGACACGGCATCATGCCCCCGGAC
>ARS-Herpes-PPR-0608-09-M13R.ab1_(reversed)
GACCTTAACCGCCAGCGGCTCATCCTCCACGTAGTCGCTCTCTCCGAAAAAAGGTGACAGTCCAGCTCTATCACTCAGACGACGATGAATGTACTCCGCCGTCCTGGCCAACATATCCCTACCTATACGGGTAATGGATGCGGCGATCGGCAGACACGGCATCATGCCCCCGGAC
>ARS-Herpes-PPR-0608-10-M13R.ab1
GACCCTAACCGCCAGCGGCTCATCCTCCACGTAATCGCTCTCTCCGAAAAAAGGTGACAGTCCAGCTCTATCACTCAGACGACGATGAATGTACTCCGCCGTCCTGGCCAACATATCCCTACCTATACGGGTAATGGATGCGGCGATCGGCAGACACGGCATCATGCCCCCGGAC
>ARS-Herpes-PPR-0608-11-M13R.ab1_(reversed)
GACCTTAACCGCCAGCGGCTCATCCTCCACGTAATCGCTCTCTCCGAAAAAAGGTGACAGTCCAGCTCTATCACTCAGACGACGATGAATGTACTCCGCCGTCCTGGCCAACATATCCCTACCTATACGGGTAATGGATGCGGCGATCGGCAGACACGGCATCATGCCCCCGGAC
>ARS-Herpes-PPR-0608-12-M13R.ab1
GACCTTAACCGCCAGCGGCTCATCCTCCACGTAATCGCTCTCTCCGAAAAAAGGTGACAGTCCAGCTCTATCACTCAGACGACGATGAATGTACTCCGCCGTCCTGGCCAACATATCCCTACCTATACGGGTAATGGATGCGGCGATCGGCAGACACGGCATCATGCCCCCGGAC
>ARS-Herpes-PPR-0612-01-M13R.ab1_(reversed)
TACTTTTATTTTATAATCATCTTTCACCGCACACTGAAATAATTGCGCTGCGTTAATTGGGTCACCCAGTACCGAATGCACGTACTCCATAGTGCTTGATAACATTCCGCGTCCTATCCGCGTTACCGATGCGGCTATCGGTAAACACGGCAACATTCCTGATGAA
>ARS-Herpes-PPR-0612-02-M13R.ab1_(reversed)
TACTTTTATTTTATAATCATCTTTCACCGCACACTGAAATAATTGCGCTGCGTTAATTGGGTCACCCAGTACCGAATGCACGTACTCCATAGTGCTTGATAACATTCCGCGTCCTATCCGCGTTACCGATGCGGCTATCGGTAAACACGGCAACATTCCTGATGAA
>ARS-Herpes-PPR-0612-03-M13R.ab1_(reversed)
TACTTTTATTTTATAATCATCTTTCACCGCACACTGAAATAATTGCGCTGCGTTAATTGGGTCACCCAGTACCGAATGCACGTACTCCATAGTGCTTGATAACATTCCGCGCTCTATCCGCGTTACCGATGCGGCTATCGGTAAACACGGCAACATTCCTGATGAA
>ARS-Herpes-PPR-0612-04-M13R.ab1_(reversed)
TACTTTTATTTTATAATCATCTTTCACCGCACACTGAAATAATTGCGCTGCGTTAATTGGGTCACCCAGTACCGAATGCACGTACTCCATAGTGCTTGATAACATTCCGCGTCCTATCCGCGTTACCGATGCGGCTATCGGTAAACACGGCAACATTCCTGATGAA
>ARS-Herpes-PPR-0612-05-M13R.ab1
TACTTTTATTTTATAATCATCTTTCACCGCACACTGAAATAATTGCGCTGCGTTAATTGGGTCACCCAGTACCGAATGCACGTACTCCATAGCGCTTGATAACATTCCGCGTCCTATCCGCGTTACCGATGCGGCTATCGGTAAACACGGCAACATTCCTGATGAA
>ARS-Herpes-PPR-0612-06-M13R.ab1_(reversed)
TACTTTTATTTTATAATCATCTTTCACCGCACACTGAAATAATTGCGCTGCGTTAATTGGGTCACCCAGTACCGAATGCACGTACTCCATAGTGCTTGGTAACATACCGCGTCCTATCCGCGTTACCGATGCGGCTATCGGTAAACACGGCAACATTCCTGATGAA
>ARS-Herpes-PPR-0612-07-M13R.ab1_(reversed)
TACTTTTATTTTATAATCATCTTTCACCGCACACTGAAATAATTGCGCTGCGTTAATTGGGTCACCCAGTACCGAATGCACGTACTCCATAGTGCTTGATAACATTCCGCGTCCTATCCGCGTTACCGATGCGGCTATCGGTAAACACGGCAACATTCCTGATGAA
>ARS-Herpes-PPR-0612-08-M13R.ab1_(reversed)
TACTTTTATTTTATAATCATCTTTCACCGCACACTGAAATAATTGCGCTGCGTTAATTGGGTCACCCAGTACCGAATGCACGTACTCCATAGTGCTTGATAACATTCCGCGTCCTATCCGCGTTACCGATGCGGCTATCGGTAAACACGGCAACATTCCTGATGAA
>ARS-Herpes-PPR-0612-09-M13R.ab1_(reversed)
TACTTTTATTTTATAATCATCTTTCACCGCACACTGAAATAATTGCGCTGCGTTAATTGGGTCACCCAGTGCCGGATGCACGTACTCCATAGTGCTTGATAACACTCCGCGTCCTATCCGCGTTACCGATGCGGCTATCGGTAAACACGGCAACATTCCTGATGAA
>ARS-Herpes-PPR-0612-10-M13R.ab1_(reversed)
TACTTTTATTTTATAATCATCTTTCACCGCACACTGAAATAATTGCGCTGCGTTAATTGGGTCACCCAGTACCGAATGCACGTACTCCATAGTGCTTGATAACATTCCGCGTCCTATCCGCGTTACCGATGCGGCTATCGGTAAACACGGCAACATTCCTGATGAA
>ARS-Herpes-PPR-0612-11-M13R.ab1_(reversed)
TACTTTTATTTTATAATCATCTTTCACCGCACACTGAAATAATTGCGCTGCGTTAATTGGGTCACCCAGTACCGAATGCGCGTACTCCATAGTGCTTGATAACATTCCGCGTCCTATCCGCGTTACCGATGCGGCTATCGGTAAACACGGCAACATTCCTGATGAA
>ARS-Herpes-PPR-0612-12-M13R.ab1_(reversed)
TACTTTTATTTTATAATCATCTTTCACCGCACACTGAAATAATTGCGCTGCGTTAATTGGGTCACCCAGTACCGAATGCACGTACTCCATAGTGCTTGATAACATTCCGCGTCCTATCCGCGTTACCGATGCGGCTATCGGTAAACACGGCAACATTCCTGATGAA
>ARS-Herpes-PPR-0613-01-M13R.ab1
CACCTTAAATGAGACGTCTTCGTCAGTAAAGTCGTCCTTGCCGAAAAACCGCTCGAGATTACCTGTCGTACCTAAACAGGTGTCAATAAACATGGCTGTGTTAGAAAGCATATCACGACCTATCTTGGTGATAGAGGCTGCTATCTGCAAACACGGCATCATCCCTTTAGAAAC
>ARS-Herpes-PPR-0613-02-M13R.ab1_(reversed)
CACCTTAAATGAGACGTCTTCGTCAGTAAAGTCGTCCTTGCCGAAAAACCGCTCGAGATTACCTGTCGTACCTAAACAGGTGTCAATAAACATGGCTGTGTTAGAAAGCATATCACGACCTATCTTGGTGATAGAGGCTGCTATCTGCAAACACGGCATCTTCCCTTTAGAA
>ARS-Herpes-PPR-0613-07-M13R.ab1
GAGACGTCTTCGTCAGTAAAGTCGTCCTTGCCGAAAAACCGCTCGAGATTACCTGTCGTACCTAAACAGGTGTCAATAAACATGGCTGTGTTAGAAAGCATATCACGACCTATCTTGGTGATAGAGGCTGCTATCTGCAAACACGGCATCATCCCTTTAGAA
>ARS-Herpes-PPR-0613-08-M13R.ab1_(reversed)
CACCTTAAATGAGACGTCTTCGTCAGTAAAGTCGTCCTCGCCGAAAAACCGCTCGAGATTACCTGTCGTACCTAAACAGGGGTCAATAAACATGGCTGTGTTAGAAAGCATATCACGACCTATCTTGGTGATAGAGGCTGCTATCTGCAAACACGGCATCATCCCTTTAGAA
>ARS-Herpes-PPR-0613-09-M13R.ab1
CACCTTAAATGAGACGTCTTCGCCAGTAAAGTCGTCCTTGCCGAAAAACCGCTCGAGATTACCTGTCGTACCTAAACAGGTGTCAATAAACATGGCTGTGTTAGAAAGCATATCACGACCTATCTTGGCGATAGAGGCTGCTATCTGCAAACACGGCATCATCCCTTTAGAA
>ARS-Herpes-PPR-0613-10-M13R.ab1_(reversed)
CACCTTAAATGAGACGTCTTCGTCAGTAAAGTCGTCCTTGCCGAAAAACCGCTCGAGATTACCTGTCGTACCTAAACAGGTGTCAATAAACATGGCTGTGTTAGAAAGCATATCACGACCTATCTTGGTGATAGAGGCTGCTATCTGCAAACACGGCATCATCCCTTTAGAA
>ARS-Herpes-PPR-0615-01-M13R.ab1_(reversed)
TACTTTTATTTTATAATCATCTTTCACCGCACACTGAAATAATTGCGCTGCGTTAATTGGGTCACCCAGTACCGAATGCACGTACTCCATAGTGCTTGATAACATTCCGCGTCCTATCCGCGTTACCGATGCGGCTATCGGTAAACACGGCAACATTCCTGATGAAA
>ARS-Herpes-PPR-0615-02-M13R.ab1_(reversed)
TACTTTTATTTTATAATCATCTTTCACCGCACACTGAAATAATTGCGCTGCGTTAATTGGGTCACCCAGTACCGAATGCACGTACTCCATAGTGCTTGATAACATTCCGCGTCCTATCCGCGTTACCGATGCGGCTATCGGTAAACACGGCAACATTCCTGATGAA
>ARS-Herpes-PPR-0615-03-M13R.ab1_(reversed)
TACTTTTATTTTATAATCATCTTTCACCACACACTGAAATAATTGCGCTGCGTTAATTGGGTCACCCAGTACCGAATGCACGTACTCCATAGTGCTTGATAACATTCCGCGTCCTATCCGCGTTACCGATGCGGCTATCGGTAAACACGGCAACATTCCTGATGAA
>ARS-Herpes-PPR-0615-04-M13R.ab1_(reversed)
TACTTTTATTTTATAATCATCTTTCACCGCACACTGAAATAATTGTGCTGCGTTAATTGGGTCACCCAGTACCGAATGCACGTACTCCATAGTGCTTGATAGCATTCCGCGTCCTATCCGCGTTACCGATGCGGCTATCGGTAAACACGGCAACATTCCTGATGAA
>ARS-Herpes-PPR-0615-05-M13R.ab1_(reversed)
TACTTTTATTTTATAATCATCGTTCACCGCACACTGAAATAATTGCGCTGCGTTAATTGGGTCACCCAGTACCGAATGCACGTACTCCATAGTGCTTGATAACATTCCGCGTCCTATCCGCGTTACCGATGCGGCTATCGGTAAACACGGCAACATTCCTGATGAA
>ARS-Herpes-PPR-0615-06-M13R.ab1_(reversed)
TACTTTTATTTTATAATCATCTTTCACCGCACACTGAAATAATTGCGCTGCGTTAATTGGGTCACCCAGTACCGAATGCACGTACTCCATAGTGCTTGATAACATTCCGCGTCCTATCCGCGTTACCGATGCGGCTATCGGTAAACACGGCAACATTCCTGATGAA
>ARS-Herpes-PPR-0615-07-M13R.ab1_(reversed)
TACTTTTATTTTATAATCATCTTTCACCGCACACTGAAATAATTGCGCTGCGTTAATTGGGTCACCCAGTACCGAATGCACGTACTCCATAGTGCTTGATAACATTCCGCGTCCTATCCGCGTTACCGGTGCGGCTATCGGTAAACACGGCAACATTCCTGATGAA
>ARS-Herpes-PPR-0615-08-M13R.ab1_(reversed)
TACTTTTATTTTATAATCATCTTTCACCGCACACTGAAATAATTGCGCTGCGTTAATTGGGTCACCCAGTACCGAATGCACGTACTCCATAGTGCTTGATAACATTCCGCGTCCTATCCGCGTTACCGATGCGGCTATCGGTAAACACGGCAACATTCCTGATGAA
>ARS-Herpes-PPR-0615-09-M13R.ab1_(reversed)
CACCTTTACCACAAACTCATCGTTCGTGAATTTATCATCCCCAATGAACTTTCTAAGAAAATCTCTGGTGATGTTACCGTGCACATATTCAGCGGTAGCGGCCAACATGTCTCGTCCGATTCTGGTCACCGAGGCAGCAATTTGCAAACACGGCATCAAGCCGGTGGAG
>ARS-Herpes-PPR-0615-10-M13R.ab1_(reversed)
TACTTTTATTTTATAATCATCTTTCACCGCACACTGAAATAATTGCGCTGCGTTAATTGGGTCACCCAGTACCGAATGCACGTACTCCATAGTGCTTGATAACATTCCGCGTCCTATCCGCGTTACCGATGCGGCTATCGGTAAACACGGCAACATTCCTGATGAA
>ARS-Herpes-PPR-0615-11-M13R.ab1
TACTTTTATTTTATAATCATCTTTCACCGCACACTGAAATAATTGCGCTGCGTTAATTGGGTCACCCAGTACCGAATGCACGTACTCCATAGTGCTTGATAACATTCCGCGTCCCATCCGCGTTACCGATGCGGCTATCGGTAAACACGGCAACATTCCTGATGAAAC
>ARS-Herpes-PPR-0615-12-M13R.ab1_(reversed)
TACTTTTATTTTATAATCATCTTTCACCGCACACTGAAATAATTGCGCTGCGTTAATTGGGTCACCCAGTACCGAATGCACGTACTCCATAGTGCTTGATAACATTCCGCGTCCTATCCGCGTTACCGATGCGGCTATCGGTAAACACGGCAACATTCCTGATGAA
>ARS-Herpes-PPR-0616-01-M13R.ab1_(reversed)
GACCTTAACCGCCAGCGGCTCATCCTCCACGTAATCGCTCTCTCCGAAAAAAGGTGACAGTCCAGCTCTATCACTCAGACGACGATGAATGTACTCCGCCGTCCTGGCCAACATATCCCTACCTATACGGGTAATGGATGCGGCGATCGGCAGACACGGCATCATGCCCCCCGGAC
>ARS-Herpes-PPR-0616-02-M13R.ab1_(reversed)
TACTTTTATTTTATAATCATCTTTCACCGCACACTGAAATAATTGCGCTGCGTTAATTGGGTCACCCAGTACCGAATGCACGTACTCCATAGTGCTTGATAACATTCCGCGTCCTATCCGCGTTACCGATGCGGCTATCGGTAAACACGGCAACATTCCTGATGAA
>ARS-Herpes-PPR-0616-03-M13R.ab1_(reversed)
TACTTTTATTTTATAATCATCTTTCACCGCACACTGAAATAATTGCGCTGCGTTAATTGGGTCACCCAGTACCGAATGCACGTACTCCATAGTGCTTGATAACATTCCGCGTCCTATCCGCGTTACCGATGCGGCTATCGGTAAACACGGCAACATTCCTGATGAA
>ARS-Herpes-PPR-0616-05-M13R.ab1
TACTTTTATTTTATAATCATCTTTCACCGCACACTGAAATAATTGCGCTGCGTTAATTGGGTCACCCAGTACCGAATGCACGTACTCCATAGTGCTTGATAACATTCCGCGTCCTATCCGCGTTACCGATGCGGCTATCGGTAAACACGGCAACATTCCTGATGAA
>ARS-Herpes-PPR-0616-06-M13R.ab1_(reversed)
GACCTTAACCGCCAGCGGCTCATCCTCCACGTAATCGCTCTCTCCGAAAAAAGGTGACAGTCCAGCTCTATCACTCAGACGACGATGAATGTACTCCGCCGTCCTGGCCAACATATCCCTACCTATACGGGTAATGGATGCGGCGATCGGCAGACACGGCATCATGCCCCCGG
>ARS-Herpes-PPR-0616-07-M13R.ab1_(reversed)
GACCTTAACCGCCAGCGGCTCATCCTCCACGTAATCGCTCTCTCCGAAAAAAGGTGACAGTCCAGCTCTATCACTCAGACGACGATGAATGTACTCCGCCGTCCTGGCCAACATATCCCTACCTATACGGGTAATGGATGCGGCGATCGGCAGACACGGCATCATGCCCCCGGAC
>ARS-Herpes-PPR-0616-08-M13R.ab1_(reversed)
TACTTTTATTTTATAATCATCTTTCACCGCACACTGAAATAATTGCGCTGCGTTAATTGGGTCACCCAGTACCGAATGCACGTACTCCATAGTGCTTGATAACATTCCGCGTCCTATCCGCGTTACCGATGCGGCTATCGGTAAACACGGCAACATTCCTGATGAA
>ARS-Herpes-PPR-0616-09-M13R.ab1
TACTTTTATTTTATAATCATCTTTCACCGCACACTGAAATAATTGCGCTGCGTTAATTGGGTCACCCAGTACCGAATGCACGTACTCCATAGTGCTTGATAACATTCCGCGTCCTATCCGCGTTACCGATGCGGCTATCGGTAAACACGGCAACATTCCTGATGAA
>ARS-Herpes-PPR-0616-10-M13R.ab1_(reversed)
TACTTTTATTTTATAATCATCTTCCACCGCACACTGAAATAATTGCGCTGCGTTAATTGGGTCACCCAGTACCGAATGCACGTACTCCATAGTGCTTGATAACATTCCGCGTCCTATCCGCGTTACCGATGCGGCTATCGGTAAACACGGCAACATTCCTGGTGAA
>ARS-Herpes-PPR-0616-11-M13R.ab1_(reversed)
TACTTTTATTTTATAATCATCTTTCACCGCACACTGAAATAATTGCGCTGCGTTAATTGGGTCACCCAGTACCGAATGCACGTACTCCATAGTGCTTGATAACATTCCGCGTCCTATCCGCGTTACCGATGCGGCTATCGGTAAACACGGCAACATTCCTGATGAA
>ARS-Herpes-PPR-0616-12-M13R.ab1_(reversed)
GACCTTAACCGCCAGCGGCTCATCCTCCACGTAATCGCTCTCTCCGAAAAAAGGTGACAGTCCAGCCCTATCACTCAGACGACGATGAATGTACTCCGCCGTCCTGGCCAACATATCCCTACCTATACGGGTAATGGATGCGGCGATCGGCAGACACGGCATCATGCCCCCGG
>ARS-Herpes-PPR-0617-01-M13R.ab1_(reversed)
GACCTTGACCGCCAACGGCTCGTCCGCCACGTAATCGCCCTCGCCGAAAAAAGGAGACAAGCCGACCCTGTCACTCAGACAGCGATGGATGTATTCCGCCGTCTTGGCTAACATGTCCCTACCTATACGGGTGATAGACGCGGCGATCGGCAAACACGGCATCATACCCCCGGAC
>ARS-Herpes-PPR-0617-02-M13R.ab1_(reversed)
GACCTTGACCGCCAACGGCTCGTCCGCCACGTAATCGCCCTCGCCGAAAAAAGGAGACAAGCCGACCCTGTCACTCAGACAGCGATGGATGTATTCCGCCGTCTTGGCTAACATGTCCCTACCTATACGGGTGATAGACGCGGCGATCGGCAAACACGGCATCATACCCCCGGAC
>ARS-Herpes-PPR-0617-03-M13R.ab1_(reversed)
GACCTTGACCGCCAACGGCTCGTCCGCCACGTAATCGCCCTCGCCGAAAAAAGGAGACAAGCCGACCCTGTCACTCAGACAGCGATGGATGTATTCCGCCGTCTTGGCTAACATGTCCCTACCTATACGGGTGATAGACGCGGCGATCGGCAAACACGGCATCATACCCCCGGAC
>ARS-Herpes-PPR-0617-05-M13R.ab1_(reversed)
GACCTTGACCGCCAACGGCTCGTCCGCCACGTAATCGCCCTCGCCGAAAAAAGGAGACAAGCCGACCCTGTCACTCAGACAGCGATGGGTGTATTCCGCCGTCTTGGCTAACATGTCCCTACCTATACGGGTGATAGACGCGGCGATCGGCAAACACGGCATCAT
>ARS-Herpes-PPR-0617-06-M13R.ab1_(reversed)
GACCTTGACCGCCAACGGCTCGTCCGCCACGTAATCGCCCTCGCCGAAAAAAGGAGACAAGCCGACCCTGTCACTCAGACAGCGATGGATGTATTCCGCCGTCTTGGCTAACATGTCCCTACCTATACGGGTGATAGACGCGGCGATCGGCAAACACGGCATCATACCCCCGGAC
>ARS-Herpes-PPR-0617-07-M13R.ab1_(reversed)
GACCTTGACCGCCAACGGCTCGTCCGCCACGTAATCGCCCTCGCCGAAAAAAGGAGACAAGCCGACCCTGTCACTCAGACAGCGATGGATGTATTCCGCCGTCTTGGCTAACATGTCCCTACCTATACGGGTGATAGACGCGGCGATTGGCAAACACGGCATCATACCCCCGGAC
>ARS-Herpes-PPR-0617-10-M13R.ab1
GACCTTGACCGCCAACGGCTCGTCCGCCACGTAATCGCCCTCGCCGAAAAAAGGAGACAAGCCGACCCTGTCACTCAGACAGCGATGGATGTATTCCGCCGTCCTGGCTAACATGTCCCTACCTATACGGGTGATAGACGCGGCGACCGGCAAACACGGCATCATACCCCCGGAC
>ARS-Herpes-PPR-0617-11-M13R.ab1_(reversed)
GACCTTGACCGCCAACGGCTCGTCCGCCACGTAATCGCCCTCGCCGAAAAAAGGAGACAAGCCGACCCTGTCACTCAGACAGCGATGGATGTATTCCGCCGTCTTGGCTAACATGTCCCTACCTATACGGGTGATAGACGCGGCGATCGGCAAACACGGCATCATACCCCCGG
>ARS-Herpes-PPR-0617-12-M13R.ab1_(reversed)
GACCTTGACCGCCAACGGCTCGTCCGCCACGTAATCGCCCTCGCCGAAAAAAGGAGACAAGCCGACCCTGTCACTCAGACAGCGATGGATGTATTCCGCCGTCTTGGCTAACATGTCCCTACCTATACGGGTGATAGACGCGGCGATCGGCAAACACGGCATCATACCCCCGGAC
>ARS-Herpes-PPR-0620-01-M13R.ab1_(reversed)
GACCTTGACCGCCAACGGCTCGTCCGCCACGTAATCGCTCTCGCCGAAAAAAGGGGACAAGCCGACCCTGTCACTCAGACAGCGATGGATGTATTCCGCCGTCTTGGCCAGCATGTCCCTACCTATACGAGTGATAGACGCGGCGATCGGCAAACACGGCATCATGCCCCCCGGAC
>ARS-Herpes-PPR-0620-03-M13R.ab1_(reversed)
GACCTTGACCGCCAACGGCTCGTCCGCCACGTAATCGCTCTCGCCGAAAAAAGGGGACAAGCCGACCCTGTCACTCAGACAGCGATGGATGTATTCCGCCGTCTTGGCCAACATGTCCCTACCTATACGAGTGATAGACGCGGCGATCGGCAAACACGGCATCATGCCCCCGGAC
>ARS-Herpes-PPR-0620-04-M13R.ab1_(reversed)
GACCTTGACCGCCAACGGCTCGTCCGCCACGTAATCGCTCTCGCCGAAAAAAGGGGACAAGCCGACCCTGTCACTCAGACAGCGATGGATGTATTCCGCCGTCTTGGCCAACATGTCCCTACCTATACGAGTGATAGACGCGGCGATCGGCAAACACGGCATCATGCCCCCGGAC
>ARS-Herpes-PPR-0620-05-M13R.ab1_(reversed)
GACCTTGACCGCCAACGGCTCGTCCGCCACGTAATCGCTCTCGCCGAAAAAAGGGGACAAGCCGACCCTGTCACTCAGACAGCGATGGATGTATTCCGCCGTCTTGGCCAACATGTCCCTACCTATACGAGTGATAGACGCGGCGATCGGCAAACACGGCATCATGCCCCCGGAC
>ARS-Herpes-PPR-0620-06-M13R.ab1_(reversed)
GACCTTGACCGCCAACGGCTCGTCCGCCACGTAATCGCTCTCGCCGAAAAAAGGGGACAAGCCGACCCTGTCACTCAGACAGCGATGGATGTATTCCGCCGTCTTGGCCAACATGTCCCTACCTATACGAGTGATAGACGCGGCGATCGGCAAACACGGCATCATGCCCCCGGAC
>ARS-Herpes-PPR-0620-07-M13R.ab1_(reversed)
GACCTTGACCGCCAACGGCTCGTCCGCCACGTAATCGCTCTCGCCGAAAAAAGGGGACAAGCCGACCCTGTCACTCAGACAGCGATGGATGTATTCCGCCGTCTTGGCCAACATGTCCCTACCTATACGAGTGATAGACGCGGCGATCGGCAAACACGGCATCATGCCCCCGGAC
>ARS-Herpes-PPR-0620-08-M13R.ab1_(reversed)
GACCTTGACCGCCAACGGCTCGTCCGCCACGTAATCGCTCTCGCCGAAAAAAGGGGACAAGCCGACCCTGTCACTCAGACAGCGATGGATGTATTCCGCCGTCTTGGCCAACATGTCCCTACCTATACGAGTGATAGACGCGGCGATCGGCAAACACGGCATCATGCCCCCGGAC
>ARS-Herpes-PPR-0620-09-M13R.ab1_(reversed)
GACCTTGACCGCCAACGGCTCGTCCGCCACGTAATCGCTCTCGCCGAAAAAAGGGGACAAGCCGACCCTGTCACTCAGACAGCGATGGATGTATTCCGCCGTCTTGGCCAACATGTCCCTACCTATACGAGTGATAGACGCGGCGATCGGCAAACACGGCATCATGCCCCCGG
>ARS-Herpes-PPR-0620-10-M13R.ab1_(reversed)
GACCTTGACCGCCAACGGCTCGTCCGCCACGTAATCGCTCTCGCCGAAAAAAGGGGACAAGCCGACCCTGTCACTCAGACAGCGATGGATGTATTCCGCCGTCTTGGCCAACATGTCCCTACCTATACGAGTGATAGACGCGGCGATCGGCAAACACGGCATCATGCCCCCGGAC
>ARS-Herpes-PPR-0620-12-M13R.ab1_(reversed)
GACCTTGACCGCCAACGGCTCGTCCGCCACGTAATCGCTCTCGCCGAAAAAAGGGGACAAGCCGACCCTGTCACTCAGACAGCGATGGATGTATTCCGCCGTCTTGGCCAACATGTCCCTACCTATACGAGTGATAGACGCGGCGATCGGCAAACACGGCATCATGCCCCCGGAC
>ARS-Herpes-PPR-0621-01-M13R.ab1_(reversed)
GACCTTGACCGCCAACGGCTCGTCCGCCACGTAATCGCTCTCGCCGAAAAAAGGAGACAAGCCGACCCTGTCACTCAGACGGCGATGGGTGTATTCCGCCGTCTTGGCCAACATGTCCCTACCTATACGAGTGATAGACGCGGCGATCGGCAAACACGGCATCATGCCCCCGGAC
>ARS-Herpes-PPR-0621-02-M13R.ab1_(reversed)
GACCTTGACCGCCAACGACTCGTCCGCCACGTAATCGCTCTCGCCGAAAAAAGGAGACAAGCCGACCCTGTCACTCAGACAGCGATGGATGTATTCCGCCGTCTTGGCCAACATGTCCCTACCTATACGAGTGATAGACGCGGCGATCGGCAAACACGGCATCATGCCCCCGGAC
>ARS-Herpes-PPR-0621-03-M13R.ab1_(reversed)
GACCTTGACCGCCAACGGCTCGTCCGCCACGTAATCGCTCTCGCCGAAAAAAGGAGACAAGCCGACCCTGTCACTCAGACAGCGATGGATGTATTCCGCCGTCTTGGCCAACATGTCCCTACCTATACGAGTGATAGACGCGGCGATCGGCAAACACGGCATCATGCCCCCGGAC
>ARS-Herpes-PPR-0621-04-M13R.ab1_(reversed)
GACCTTGACCGCCAACGGCTCGTCCGCCACGTAATCGCTCTCGCCGAAAAAAGGAGACAAGCCGACCCTGTCACTCAGACAGCGATGGATGTATTCCGCCGTCTTGGCCAACATGTCCCTACCTATACGAGTGGTAGACGCGGCGATCGGCAAACACGGCATCATGCCCCCGGAC
>ARS-Herpes-PPR-0621-05-M13R.ab1_(reversed)
GACCTTGACCGCCAACGGCTCGTCCGCCACGTAATCGCTCCCGCCGAAAAAAGGAGACAAGCCGACCCTGTCACTCAGACAGCGATGGATGTATTCCGCCGTCTTGGCCAACATGTCCCTACCTATACGAGTGATAGACGCGGCGATCGGCAAACACGGCATCATGCCCCCGGAC
>ARS-Herpes-PPR-0621-06-M13R.ab1
GACCTTGACCGCCAACGGCTCGTCCGCCACGTAATCGCTCTCGCCGAAAAAAGGAGACAAGCCGACCCTGTCACTCAGACAGCGATGGATGTATTCCGCCGTCTTGGCCAACATGTCCCTACCTATACGAGTGATAGACGCGGCGATCGGCAAACACGGCATCATGCCCCCGGAC
>ARS-Herpes-PPR-0621-07-M13R.ab1_(reversed)
GACCTTGACCGCCAACGGCTCGTCCGCCACGTAATCGCTCTCGCCGAAAAAAGGAGACAAGCCGACCCTGTCACTCAGACGGCGATGGATGTATTCCGCCGTCTTGGCCAACATGTCCCTACCTATACGAGTGATAGACGCGGCGATCGGCAAACACGGCATCATGCCCCCGGAC
>ARS-Herpes-PPR-0621-08-M13R.ab1_(reversed)
GACCTTGACCGCCAACGGCTCGTCCGCCACGTAATCGCTCTCGCCGAAAAAAGGAGACAAGCCGACCCTGTCACTCAGACAGCGATGGATGTATTCCGCCGTCTTGGCCAACATGTCCCTACCTATACGAGTGATAGACGCGGCGATCGGCAAACACGGCATCATGCCCCCGGAC
>ARS-Herpes-PPR-0621-09-M13R.ab1_(reversed)
GACCTTGACCGCCAACGGCTCGTCCGCCACGTAATCGCTCTCGCCGAAAAAAGGAGACAAGCCGACCCTGTCACTCAGACGGCGATGGATGTATTCCGCCGTCTTGGCCAACATGTCCCTACCTATACGAGTGATAGACGCGGCGATCGGCAAACACGGCATCATGCCCCCGGAC
>ARS-Herpes-PPR-0621-10-M13R.ab1_(reversed)
GACCTTGACCGCCAACGGCTCGTCCGCCACGTAATCGCTCTCGCCGAAAAAAGGAGACAAGCCGACCCTGTCACTCAGACGGCGATGGATGTATTCCGCCGTCTTGGCCAACATGTCCCTACCTATACGAGTGATAGACGCGGCGATCGGCAAACACGGCATCATGCCCCCGGAC
>ARS-Herpes-PPR-0621-11-M13R.ab1_(reversed)
GACCTTGACCGCCAACGGCTCGTCCGCCACGTAATCGCTCTCGCCGAAAAAAGGAGACAAGCCGACCCTGTCACTCAGACAGCGATGGATGTATTCCGCCGTCTTGGCCAACATGTCCCTACCTATACGAGTGATAGACGCGGCGATCGGCAAACACGGCATCATGCCCCCGGAC
>ARS-Herpes-PPR-0621-12-M13R.ab1
GACCTTGACCGCCAACGGCTCGTCCGCCACGTAATCGCTCTCGCCGAAAAAAGGAGACAAGCCGACCCTGTCACTCAGACAGCGATGGATGTATTCCGCCGTCTTGGCCAACATGTCCCTACCTATACGAGTGATAGACGCGGCGATCGGCAAACACGGCATCATGCCCCCGGAC
>ARS-Herpes-PPR-0626-01-M13R.ab1_(reversed)
TACCCTAAACCTTGATTCTGGGGTATATATTCTGGGGCTGGGTGTCATTTGTTGCACGTCCTGTGGGGTCAGGGCCTCAATAAACTTCTTTGACTTTTCCAGCATGGTCCTTCCCTGCAGGGTCACTGTTTCTGCAATCTTTATACAAGGTAAAAGGCCGGAAGAC
>ARS-Herpes-PPR-0626-03-M13R.ab1_(reversed)
TACCCTAAACCTTGATTCTGGGGTATATATTCTGGGGCTGGGTGTCATTTGTTGCACGTCCTGTGGGGTCAGGGCCTCAATAAACTTCTTTGACTTTTCCAGCATGGTCCTTCCCTGCAGGGTCACTGTTTCTGCAATCTTTATACAAGGTAAAAGGCCGGAAGAC
>ARS-Herpes-PPR-0626-04-M13R.ab1_(reversed)
TACCCTAAACCTTGATTCTGGGGTATATATTCTGGGCTGGGTGTCATTTGTTGCACGTCCTGTGGGGTCAGGGCCTCAATAAACTTCTTTGACTTTTCCAGCGTGGTCCTTCCCTGCAGGGTCACTGTTTCTGCAATCTTTATACAAGGTAAAAGGCCGGAAGAC
>ARS-Herpes-PPR-0626-05-M13R.ab1_(reversed)
TACCCTAAACCTTGATTCTGGGGTATATATTCTGGGGCTGGGTGTCATTTGTTGCACGTCCTGTGGGGTCAGGGCCTCAATAAACTTCTTTGACTTTTCCAGCATGGTCCTTCCCTGCAGGGTCACTGTTTCTGCAATCTTTATACAAGGTAAAAGGCCGGAAGAC
>ARS-Herpes-PPR-0626-06-M13R.ab1
TACCCTAAACCTTGATTCTGGGGTATATATTCCGGGGCTGGGTGTCATTTGTTGCACGTCCTGTGGGGTCAGGGCCTCAATAAACTTCTTTGACTTTTCCAGCATGGTCCTTCCCTGCAGGGTCACTGTTTCTGCAATCTTTATACAAGGTAAAAGGCCGGAAGAC
>ARS-Herpes-PPR-0626-07-M13R.ab1_(reversed)
TACCCTAAACCTTGATTCTGGGGTATATATTCTGGGGCTGGGTGTCATTTGTTGCACGTCCTGTGGGGTCAGGGCCTCAATAAACTTCTTTGACTTTTCCAGCATGGTCCTTCCCTGCAGGGTCACTGTTTCTGCAATCTTTATACAAGGTAAAAGGCCGGAAGAC
>ARS-Herpes-PPR-0626-08-M13R.ab1_(reversed)
TACCCTAAACCTTGATTCTGGGGTATATATTCTGGGGCTGGGTGTCATTTGTTGCACGTCCTGTGGGGTCAGGGCCTCAATAAACTTCTTTGACTTTTCCAGCATGGTCCTTCCCTGCAGGGTCACTGTTTCTGCAATCTTTATACAAGGTAAAAGGCCGGAAGAC
>ARS-Herpes-PPR-0626-09-M13R.ab1_(reversed)
TACCCTAAACCTTGATTCTGGGGTACATATTCTGGGGCTGGGTGTCATTTGTTGCACGTCCTGTGGGGTCAGGGCCTCAATAAACTTCTTTGACTTTTCCAGCATGGTCCTTCCCTGCAGGGTCACTGTTTCTGCAACCTTTATACAAGGTAAAAGGCCGGAAGAC
>ARS-Herpes-PPR-0626-10-M13R.ab1_(reversed)
TACCCTAAACCTTGATTCTGGGGTATATATTCTGGGGCTGGGTGTCATTTGTTGCACGTCCTGTGGGGTCAGGGCCTCAATAAACTTCTTTGACTTTTCCAGCATGGTCCTTCCCTGCAGGGTCACTGTTTCTGCAATCTTTATACAAGGTAAAAGGCCGGAGGAC
>ARS-Herpes-PPR-0626-11-M13R.ab1_(reversed)
TACCCTAAACCTTGATTCTGGGGTATACATTCTGGGGCTGGGTGTCATTTGTTGCACGTCCTGTGGGGTCAGGGCCTCAATAAACTTCTTTGACTTTTCCAGCATGGTCCTTCCCTGCAGGGTCACTGTTTCTGCAATCTTTATACAAGGTAAAAGGCCGGAAGAC
>ARS-Herpes-PPR-0626-12-M13R.ab1_(reversed)
TACCCTAAACCTTGATTCTGGGGTATATATTCTGGGGCTGGGTGTCATTTGTTGCACGTCCTGTGGAGTCAGGGCCTCAATAAACTTCTTTGACTTTTCCAGCATGGTCCTTCCCTGCAGGGTCACTGTTTCTGCAATCTTTATACAAGGTAAAAGGCCGGAAGAC
>ARS-Herpes-PPR-0629-01-M13R.ab1_(reversed)
TACCCTAAACCTTGATTCTGGGGTATATACTCTGGGGCTGGGGGTCATTTGCTGCACGTCCTGTGGGGTCATGGCCTCAATAAATTTCTTTGACTTTTCCAGCATGGTCCTTCCCTGCAGGGTCACTGTTTCTGCAATCTTTATACAAGGTAAAAGGCCGGAAGAC
>ARS-Herpes-PPR-0629-02-M13R.ab1_(reversed)
TACCCTAAACCTTGATTCTGGGGTATATACTCTGGGGCTGGGGGTCATTTGCTGCACGTCCTGTGGGGTCAGGGCCTCAATAAATTTCTTTGACTTTTCCAGCATGGTCCTTCCCTGCAGGGTCACTGTTTCTGCAATCTTTATACAAGGTAAAAGGCCGGAAGAC
>ARS-Herpes-PPR-0629-03-M13R.ab1_(reversed)
TACCCTAAACCTTGATTCTGGGGTATATATTCTGGGGCTGGGTGTCATTTGTTGCACGTCCTGTGGGGTCAGGGCCTCAATAAACTTCTTTGACTTTTTCAGCATGGTCCTTCCCTGCAGGGTCACTGTTTCTGCAATCTTTATACAAGGTAAAAGGCCGGAAG
>ARS-Herpes-PPR-0629-04-M13R.ab1_(reversed)
TACCCTAAACCTTGATTCTGGGGTATATATTCTGGGGCTGGGTGTCATTTGTTGCACGTCCTGTGGGGTCAGGGCCTCAATAAACTTCTTTGACTTTTCCAGCATGGTCCTTCCCTGCAGGGTCACTGTTTCTGCAATCTTTATACAAGGTAAAAGGCCGGAAGAC
>ARS-Herpes-PPR-0629-05-M13R.ab1_(reversed)
TACCCTAAACCTTGATTCTGGGGTATATACTCTGGGGCTGGGGGTCATTTGCTGCACGTCCTGTGGGGTCAGGGCCTCAATAAATTTCTTTGACTTTTCCAGCATGGTCCTTCCCTGCAGGGTCACTGTTTCTGCAATCTTTATACAAGGTAAAAGGCCGGAAGAC
>ARS-Herpes-PPR-0629-06-M13R.ab1_(reversed)
TACCCTAAACCTTGATTCTGGGGTATATACTCTGGGGCTGGGGGTCATTTGCTGCACGTCCTGTGGGGTCAGGGCCTCAATAAATTTCTTTGACTTTTCCAGCATGGTCCTTCCCTGCAGGGTCACTGTTTCTGCAATCTTTATACAAGGTAAAAGGCCGGAAGAC
>ARS-Herpes-PPR-0629-07-M13R.ab1_(reversed)
TACCCTAAACCTTGATTCTGGGGTATATACTCTGGGGCTGGGGGCCATTTGCTGCACGTCCTGTGGGGTCAGGGCCTCAATAAATTTCTTTGACTTTTCCAGCATGGTCCTTCCCTGCAGGGTCACTGTTTCTGCAATCTTTATACAAGGTAAAAGGCCGGAAGAC
>ARS-Herpes-PPR-0629-08-M13R.ab1_(reversed)
TACCCTAAACCTTGATTCTGGGGTATATACTCTGGGGCTGGGGGTCATTTGCTGCACGTCCTGTGGGGTCAGGGCCTCAATAAATTTCTTTGACTTTTCCAGCATGGTCCTTCCCTGCAGGGTCACTGTTTCTGCAATCTTTATACAAGGTAAAAGGCCGGAAGAC
>ARS-Herpes-PPR-0629-10-M13R.ab1_(reversed)
TACCCTAAACCTTGATTCTGGGGTATATACTCTGGGGCTGGGGGTCATTTGCTGCAAGTCCTGTGGGGACAGGGCCTCAATAAACTTCTTTGACTTTTCCAGCATGGTCCTTCCCTGCAGGGTCACTGTTTCTGCAATCTTTATACAAGGTAAAAGGCCGGAAGAC
>ARS-Herpes-PPR-0629-11-M13R.ab1_(reversed)
TACCCTAAACCTTGATTCTGGGGTATATACTCTGGGGCTGGGGGTCATTTGCTGCACGTCCTGTGGGGTCAGGGCCTCAATAAATTTCTTTGACTTTTCCAGCATGGTCCTTCCCTGCAGGGTCACTGTTTCTGCAATCTTTATACAAGGTAAAAGGCCGGAAGAC
>ARS-Herpes-PPR-0629-12-M13R.ab1_(reversed)
TACCCTAAACCTTGATTCTGGGGTATATACTCTGGGGCTGGGGGTCATTTGCTGCACGTCCTGTGGGGTCAGGGCCTCAATAAATTTCTTTGACTTTTCCAGCATGGTCCTTCCCTGCAGGGTCACTGTTTCTGCAATCTTTATACAAGGTAAAAGGCCGGAAGAC
>ARS-Herpes-PPR-0631-03-M13R.ab1_(reversed)
CACCTTAAATGAGACGTCTTCGTCAGTAAAGTCGTCCTTGCTGAAAAACCGCTCGAGATTACCTGTCGTACCTAAACAGGTGTCAATAAACATGGCTGTGTTAGAAAGCATATCACGACCTATCTTGGTGATAGAGGCTGCTATCTGCAAACACGGCATCATCCCTTTAGAA
>ARS-Herpes-PPR-0631-04-M13R.ab1_(reversed)
CACCTTAAATGAGACGTCTTCGTCAGTAAAGTCGTCCTTGCTGAAAAACCGCTCGAGATTACCTGTCGTACCTAAACAGGTGTCAATAAACATGGCTGTGTTAGAAAGCATATCACGACCTATCTTGGTGATAGAGGCTGCTATCTGCAAACACGGCATCATCCCTTTAGAA
>ARS-Herpes-PPR-0631-07-M13R.ab1_(reversed)
CACCTTAAATGAGACGTCTTCGTCAGTAAAGTCGTCCTTGCTGAAAAACCGCTCGAGATTACCTGTCGTACCTAAACAGGTGTCAATAAACATGGCTGTGTTAGAAAGCATATCACGACCTATCTTGGTGATAGAGGCTGCTGTCTGCAAACACGGCATCATCCCTTTAGAA
>ARS-Herpes-PPR-0631-12-M13R.ab1
GACCTTAACCGAGAATTCGTCATTGGTAAACCCATCATCACCAATAAAACTACGTAGAAATTCCTTATTTACCATTGTATGAACATATTCTGCAGTATCGGCCAGCATGTTACGGCCTATCCTAGTCACGGATGCCGCGATAGGGAGACACGGCATCAAACCTGTAGAA
>ARS-Herpes-PPR-0632-01-M13R.ab1_(reversed)
TACTTTTATTTTATAATCATCTTTCACCGCACACTGAAATAATTGCGCTGCGTTAATTGGGTCACCCAGTACCGAATGCACGTACTCCATAGTGCTTGATAACATTCCGCGTCCTATCCGCGTTACCGATGCGGCTATCGGTAAACACGGCAACATTCCTGATGAA
>ARS-Herpes-PPR-0632-02-M13R.ab1_(reversed)
CACCTTTACCACAAACTCATCGTTCGTGAATTTATCATCCCCAATGAACTTTCTAAGAAAATCTCTGGTGATGTTACCGTGCACATATTCAGCGGTAGCGGCCAACATGTCTCGTCCGATTCTGGTCACCGAGGCAGCAATTTGCAAACACGGCATCAAGCCGGTGGAG
>ARS-Herpes-PPR-0632-03-M13R.ab1_(reversed)
CACCTTTACCACAAACTCATCGTTCGTGAATTTATCATCCCCAATGAACTTTCTAAGAAAATCTCTGGTGATGTTACCGTGCACATATTCAGCGGTAGCGGCCAACATGTCTCGTCCGATTCTGGTCACCGAGGCAGCAATTTGCAAACACGGCATCAAGCCGGTGGAG
>ARS-Herpes-PPR-0632-04-M13R.ab1_(reversed)
CACCTTTACCACAAACTCATCGTTCGTGAATTTATCATCCCCAATGAACTTTCTAAGAAAATCTCTGGTGATGTTACCGTGCACATATTCAGCGGTAGCGGCCAACATGTCTCATCCGATTCTGGTCACCGAGGCAGCAATTTGCAAACACGGCATCAAACCGGTGGAG
>ARS-Herpes-PPR-0632-05-M13R.ab1_(reversed)
CACCTTTACCACAAACTCATCGTTCGTGAATTTATCATCCCCAATGAACTTTCTAAGAAAATCTCTGGTGATGTTACCGTGCACATATTCAGCGGTAGCGGCCAACATGTCTCGTCCGATTCTGGTCACCGAGGCAGCAATTTGCAAACACGGCATCAAGCCGGTGGAG
>ARS-Herpes-PPR-0632-06-M13R.ab1_(reversed)
CACCTTTACCACAAACTCATCGTTCGTGAATTTATCATCCCCAATGAACTTTCTAAGAAAATCTCTGGTGATGTTACCGTGCACATATTCAGCGGTAGCGGCCAACATGTCTCGTCCGATTCTGGTCACCGAGGCAGCAATTTGCAAACACGGCATCAAGCCGGTGGAG
>ARS-Herpes-PPR-0632-07-M13R.ab1_(reversed)
CACCTTTACCACAAACTCATCGTTCGTGAATTTATCATCCCCAATGAACTTTCTAAGAAAATCTCTGGTGATGTTACCGTGCACATATTCAGCGGTAGCGGCCAACATGTCTCGTCCGATTCTGGTCACCGAGGCAGCAATTTGCAAACACGGCATCAAGCCGGTGGAG
>ARS-Herpes-PPR-0632-09-M13R.ab1_(reversed)
CACCTTTACCACAAACTCATCGTTCGTGAATTTATCATCCCCAATGAACTTTCTAAGAAAATCTCTGGTGATGTTACCGTGCACATATTCAGCGGTAGCGGCCAACATGTCTCGTCCGATTCTGGTTACCGAGGCAGCAATTTGCAAACACGGCATCAAGCCGGTGGAG
>ARS-Herpes-PPR-0632-10-M13R.ab1_(reversed)
CACCTTTACCACAAACTCATCGTTCGTGAATTTATCATCCCCAATGAACTTTCTAAGAAAATCTCTGGTGATGTTACCGTGCACATATTCAGCGGTAGCGGCCAACATGTCTCGTCCGATTCTGGTCACCGAGGCAGCAATTTGCAAACACGGCATCAAGCCGGTGGAG
>ARS-Herpes-PPR-0632-11-M13R.ab1_(reversed)
CACCTTTACCACAAACTCATCGTTCGTGAATTTATCATCCCCAATGAACTTTCTAAGAAAATCTCTGGTGATGTTACCGTGCACATATTCAGCGGTAGCGGCCAACACGTCTCGTCCGATTCTGGTCACCGAGGCAGCAATTTGCAAACACGGCATCAAGCCGGTGGAG
>ARS-Herpes-PPR-0632-12-M13R.ab1_(reversed)
CACCTTTACCACAAACTCATCGTTCGTGAATTTATCACCCCCAATGAACTTTCTAAGAAAATCTCTGGTGATGTTACCGTGCACATATTCAGCGGTAGCGGCCAACATGTCTCGTCCGATTCTGGTCACCGAGGCAGCAATTTGCAAACACGGCATCAAGCCGGTGAG
>ARS-Herpes-PPR-0634-01-M13R.ab1_(reversed)
CACCTTGAACGAAACACCTTCACTGGTAAAATCATCCTTACTAAAAAATCGCTCGAGCTTATCAGTCGTGCCTAAAGAGGTGTCGATAAACCTGGCTGTGTTAGAAAGCATATCACGACCTATTTTGGTAATAGACGCAGCTATTTGTAGACATGGCATCATCCCTTTAGAC
>ARS-Herpes-PPR-0634-02-M13R.ab1_(reversed)
CACCTTGAACGAAACACCTTCACTGGTAAAATCATCCTTACTAAAAAATCGCTCGAGATTATCAGTCGTGCCTAAAGAGGTGTCGATAAACCTGGCTGTGTTAGAAAGCATATCACGACCTATTTTGGTAATAGACGCAGCTATTTGTAGACACGGCATCATCCCTTTAG
>ARS-Herpes-PPR-0634-03-M13R.ab1_(reversed)
CACCTTGAACGAAACACCTTCACTGGTAAAATCATCCTTACTAAAAAATCGCTCGAGATTATCAGTCGTGCCTAAAGAGGTGTCGATAAACCTGGCTGTGTTAGAAAGCATATCACGACCTATTTTGGTAATAGACGCAGCTATTTGTAGACACGGCATCATCCCTTTAGAC
>ARS-Herpes-PPR-0634-04-M13R.ab1_(reversed)
CACCTTGAACGAAACACCTTCACTGGTAAAATCATCCTTACTAAAAAATCGCTCGAGATTATCAGTCGTGCCTAAAGAGGTGTCGATAAACCTGGCTGTGTTAGAAAGCATATCACGACCTATTTTGGTAATAGACGCAGCTATTTGTAGACACGGCATCATCCCTTTAGAC
>ARS-Herpes-PPR-0634-05-M13R.ab1_(reversed)
CACCTTGAACGAAACACCTTCACTGGTAAAATCATCCTTACTAAAAAATCGCTCGAGATTATCAGTCGTGCCTAGAGAGGTGTCGATAAACCTGGCTGTGTTAGAAAGCATATCACGACCTATTTTGGTAATAGACGCAGCTATTTGTAGACACGGCATCATCCCTTTAGAC
>ARS-Herpes-PPR-0634-06-M13R.ab1_(reversed)
CACCTTGAACGAAACACCTCCACTGGTAAAATCATCCTTACTAAAAAATCGCTCGAGATTATCAGTCGTGCCTAAAGAGGTGTCGATAAACCTGGCTGTGTTAGAAAGCATATCACGACCTATTTTGGTAATAGACGCAGCTATTTGTAGACACGGCATCATCCCTTTAG
>ARS-Herpes-PPR-0634-07-M13R.ab1
CACCTTGAACGAAACACCTTCACTGGTAAAATCATCCTTACTAAAAAATCGCTCGAGATTATCAGTCGTGCCTAAAGAGGTGTCGATAAACCTGGCTGTGTTAGAAAGCATATCACGACCTATTTTGGTAATAGACGCAGCTATTTGTAGACACGGCATCATCCCTTTAG
>ARS-Herpes-PPR-0634-09-M13R.ab1_(reversed)
CGCCTTGAACGAAACACCTTCACTGGTAAAATCATCCTTACTAAAAAATCGCTCGAGATTATCAGTCGTGCCTAAAGAGGTGTCGATAAACCTGGCTGTGTTAGAAAGCATATCACGACCTATTTTGGTAATAGACGCAGCTATTTGTAGACACGGCATCATCCCTTTAGAC
>ARS-Herpes-PPR-0634-10-M13R.ab1_(reversed)
CACCTTGAACGAAACACCTTCACTGGTAAAATCATCCTTACTAAAAAATCGCTCGAGATTATCAGTCGTGCCTAAAGAGGTGTCGATAAACCTGGCTGTGTTAGAAAGCATATCACGGCCTATTTTGGTAATAGACGCAGCTATTTGTAGACACGGCATCATCCCTTTAGAC
>ARS-Herpes-PPR-0634-11-M13R.ab1_(reversed)
CACCTTGAACGAAACACCTTCACTGGTAAAATCATCCTTACTAAAAAATCGCTCGAGATTATCAGTCGTGCCTAAAGAGGTGTCGATAAACCTGGCTGTGTTAGAAAGCATATCACGACCTATTTTGGTAATAGACGCAGCTATTTGTAGACACGGCATCATCCCTTTAGAC
>ARS-Herpes-PPR-0634-12-M13R.ab1_(reversed)
CACCTTGAACGAAACACCTTCACTGGTAAAATCATCCTTACTAAAAAATCGCTCGAGATTATCAGTCGTGCCTAAAGAGGTGTCGATAAACCTGGCTGTGTTAGAAAGCATATCACGACCTATTTTGGTAATAGACGCAGCTATTTGTAGACACGGCATCATCCCTTTAG
>ARS-Herpes-PPR-0637-01-M13R.ab1_(reversed)
TACCCTAAACCTTGATTCTGGGGTATATATTCTGGGGCTGGGCGTCATGTGTTGCACGTCCTGTGGGGTCAGGGCCTCAATAAACTTCTTTGACTTTTCCAGCATGGTCCTTCCCTGCAGGGTCACTGTTTCTGCAATCTTTATACAAGGTAAAAGGCCGGAAGAC
>ARS-Herpes-PPR-0637-02-M13R.ab1_(reversed)
TACCCTAAACCTTGATTCTGGGGTATATATTCTGGGGCTGGGCGTCATGTGTTGCACGTCCTGCGGGGTCAGGGCCTCAATAAACTTCTTTGACTTTTCCAGCATGGTCCTTCCCTGCAGGGTCACTGTTTCTGCAATCTTTATACAAGGTAAAAGGCCGGAAGAC
>ARS-Herpes-PPR-0637-03-M13R.ab1_(reversed)
TACCCTAAACCTTGATTCTGGGGTATATATTCTGGGGCTGGGTGTCATGTGTTGCACGTCCTGTGGGGTCAGGGCCTCAATAAACTTCTTTGACTTTTCCAGCATGGTCCTTCCCTGCAGGGTCACTGTTTCTGCAATCTTTATACAAGGTAAAAGGCCGGAAGAC
>ARS-Herpes-PPR-0637-04-M13R.ab1_(reversed)
TACCCTAAACCTTGATTCTGGGGTATATATTCTGGGGCTGGGTGTCATGTGTTGCACGTCCTGTGGGGTCAGGGCCTCAATAAACTTCTTTGACTTTTCCAGCATGGTCCTTCCCTGCAGGGTCACTGTTTCTGCAATCTTTATACAAGGTAAAAGGCCGGAAGAC
>ARS-Herpes-PPR-0637-05-M13R.ab1_(reversed)
TACCCTAAACCTTGATTCTGGGGTGTATACTCTGGGGCTGGGGGTCATTTGCTGCACGTCCTGTGGGGTCAGGGCCTCAATAAATTTCTTTGACTTTTCCAGCATGGTCCTTCCCTGCAGGGTCACTGTTTCTGCAATCTTTATACAAGGTAAAAGGCCAGAAGAC
>ARS-Herpes-PPR-0637-06-M13R.ab1
TACCCTAAACCTTGATTCTGGGGTATATATTCTGGGGCTGGGTGTCATGTGTTGCACGTCCTGTGGGGTCAGGGCCTCAATAAACTTCTTTGACTTTTCCAGCATGGTCCTTCCCTGCAGGGTCACTGTTTCTGCAATCTTTATACAAGGTAAAAGGCCGGAAGAC
>ARS-Herpes-PPR-0637-07-M13R.ab1_(reversed)
TACCCTAAACCTTGATTCTGGGGTATATACTCTGGGGCTGGGGGTCATTTGCTGCACGTCCTGTGGGGTCAGGGCCTCAATAAATTTCTTTGACTTTTCCAGCATGGTCCTTCCCTGCAGGGTCACTGTTTCTGCAATCTTTATACAAGGTAAAAGGCCAGAAGAC
>ARS-Herpes-PPR-0637-08-M13R.ab1_(reversed)
TACCCTAAACCTTGATTCTGGGGTATATACTCTGGGGCTGGGGGTCATTTGCTGCACGTCCTGTGGGGTCAGGGCCTCAATAAATTTCTTTGACTTTTCCAGCATGGTCCTTCCCTGCAGGGTCACTGTTTCTGCAATCTTTATACAAGGTAAAAGGCCAGAAGAC
>ARS-Herpes-PPR-0637-09-M13R.ab1_(reversed)
TACCCTAAACCTTGATTCTGGGGTATATATTCTGGGGCTGGGTGTCATGTGTTGCACGTCCTGCGGGGTCAGGGCCTCAATAAACTTCTTTGACTTTTCCAGCATGGTCCTTCCCTGCAGGGTCACTGTTTCTGCAATCTTTATACAAGGTAAAAGGCCGGAAGAC
>ARS-Herpes-PPR-0637-10-M13R.ab1_(reversed)
TACCCTAAACCTTGATTCTGGGGTATATACTCTGGGGCTGGGGGTCATTTGCTGCACGTCCTGTGGGGTCAGGGCCTCAATAAATTTCTTTGACTTTTCCAGCATGGTCCTTCCCTGCAGGGTCACTGTTTCTGCAATCTTTATACAAGGTAAAAGGCCAGAAGAC
>ARS-Herpes-PPR-0637-11-M13R.ab1_(reversed)
TACCCTAAACCTTGATTCTGGGGTATATACTCTGGGGCTGGGGGTCATTTGCTGCACGTCCTGTGGGGTCAGGGCCTCAATAAATTTCTTTGACTTTTCCAGCATGGTCCTTCCCTGCAGGGTCACTGTTTCTGCAATCTTTATACAAGGTAAAAGGCCGGAAGAC
>ARS-Herpes-PPR-0637-12-M13R.ab1_(reversed)
TACCCTAAACCTTGATTCTGGGGTATATACTCTGGGGCTGGGGGTCACTTGCTGCACGTCCTGTGGGTCAGGGCCTCAATAAATTTCTTTGACTTTTCCAGCATGGTCCTTCCCTGCAGGGTCACTGTTTCTGCAATCTTTATACAAGGTAAAAGGCCAGAAGAC
>ARS-Herpes-PPR-0639-01-M13R.ab1_(reversed)
TACTTTTATTTTATAATCATCTTTCACCGCACACTGAAATAATTGCGCTGCGTTAATTGGGTCACCCAGTACCGAATGCACGTACTCCATAGTGCTTGATAACATTCCGCGTCCTATCCGCGTTACCGATGCGGCTATCGGTAAACACGGCAACATTCCTGATGAA
>ARS-Herpes-PPR-0639-02-M13R.ab1
TACTTTTATTTTATAATCATCTTTCACCGCACACTGAAATAATTGCGCTGCGTTAATTGGGTCACCCAGTACCGAATGCACGTACTCCATAGTGCTTGATAACATTCCGCGTCCTATCCGCGTTACCGATGCGGCTATCGGTAAACACGGCAACATTCCTGATGAA
>ARS-Herpes-PPR-0639-03-M13R.ab1_(reversed)
TACTTTTATTTTATAATCATCTTTCACCGCACACTGAAATAATTGCGCTGCGTTAGTTGGGTCACCCAGTACCGAATGCACGTACTCCATAGTGCTTGATAACATTCCGCGTCCTATCCGCGTTACCGATGCGGCTATCGGTAAACACGGCAACATTCCTGATGAA
>ARS-Herpes-PPR-0639-04-M13R.ab1_(reversed)
TACTTTTATTTTATAATCATCTTTCACCGCACACTGAAATAATTGCGCTGCGTTAATTGGGTCACCCAGTACCGAATGCACGTACTCCATAGTGCTTGATAACATTCCGCGTCCTATCCGCGTTACCGATGCGGCTATCGGTAAACACGGCAACATTCCTGATGAA
>ARS-Herpes-PPR-0639-05-M13R.ab1_(reversed)
TACTTTTATTTTATAATCATCTTTCACCGCACACTGAAATAATTGCGCTGCGTTAATTGGGTCACCCAGTACCGAATGCACGTACTCCATAGTGCTTGATAACATTCCGCGTCCTATCCGCGTTACCGATGCGGCTATCGGTAAACACGGCAACATTCCTGATGAA
>ARS-Herpes-PPR-0639-06-M13R.ab1_(reversed)
TACTTTTATTTTATAATCATCTTTCACCGCACACTGAAATAATTGCGCTGCGTTAATTGGGTCACCCAGTACCGAATGCACGTACTCCATAGTGCTTGATAACATTCCGCGTCCTATCCGCGTTACCGATGCGGCTATCGGTAAACACGGCAACATTCCTGATGAA
>ARS-Herpes-PPR-0639-07-M13R.ab1
TACTTTTATTTTATAATCATCTTTCACCGCACACTGAAATAATTGCGCTGCGTTAATTGGGTCACCCAGTACCGAATGCACGTACTCCATAGTGCTTGATAACATTCCGCGTCCTATCCGCGTTACCGATGCGGCTATCGGTAAACACGGCAACATTCCTGATGAA
>ARS-Herpes-PPR-0639-08-M13R.ab1_(reversed)
TACTTTTATTTTATAATCATCTTTCACCGCACACTGAATAATTGCGCTGCGTTAATTGGGTCACCCAGTACCGAATGCACGTACTCCATAGTGCTTGATAACATTCCGCGTCCTATCCGCGTTACCGATGCGGCTATCGGTAAACACGGCAACATTCCTGATGAA
>ARS-Herpes-PPR-0639-09-M13R.ab1_(reversed)
TACTTTTATTTTATAATCACCTTTCACCGCACACTGAAATAATTGCGCTGCGTTAATTGGGTCACCCAGTACCGAATGCACGTACTCCATAGTGCTTGATAACATTCCGCGTCCTATCCGCGTTACCGATGCGGCTATCGGTAAACACGGCAACATTCCTGATGAA
>ARS-Herpes-PPR-0639-10-M13R.ab1_(reversed)
TACTTCTATTTTATAATCATCTTTCACCGCACACTGAAATAATTGCGCTGCGTTAATTGGGTCACCCAGTACCGAATGCACGTACTCCATAGTGCTTGATAACATTCCGCGTCCTATCCGCGTTACCGATGCGGCTATCGGTAAACACGGCAACATTCCTGATGAA
>ARS-Herpes-PPR-0639-12-M13R.ab1_(reversed)
TACTTTTATTTTATAATCATCTTTCACCGCACACTGAAATAATTGCGCTGCGTTAATTGGGTCACCCAGTACCGAATGCACGTACTCCATAGTGCTTGATAACATTCCGCGTCCTATCCGCGTTACCGATGCGGCTATCGGTAAACACGGCAACATTCCTGATGAA
>ARS-Herpes-PPR-0640-01-M13R.ab1_(reversed)
TACTTTTATTTTATAATCATCTTTCACCGCACACTGAAATAATTGCGCTGCGTTAATTGGGTCACCCAGTACCGAATGCACGTACTCCATAGTGCTTGATAACATTCCGCGTCCCATCCGCGTTACCGATGCGGCTATCGGTAAACACGGCAACATTCCTGATGAA
>ARS-Herpes-PPR-0640-02-M13R.ab1_(reversed)
TACTTTTATTTTATAATCATCTTTCACCGCACACTGAAATAATTGCGCTGCGTTAATTGGGTCACCCAGTACCGAATGCACGTACTCCATAGTGCTTGATAACATTCCGCGTCCTATCCGCGTTACCGATGCGGCTATCGGTAAACACGGCAACATTCCTGATGAA
>ARS-Herpes-PPR-0640-03-M13R.ab1_(reversed)
TACTTTTATTTTATAATCATCTTTCACCGCACACTGAAATAATTGCGCTGCGTTAATTGGGTCACCCAGTACCGAATGCACGTACTCCACAGTGCTTGATAACATTCCGCCTCCTATCCGCGTTACCGATGCGGCTATCGGTAAACACGGCAACATTCCTGATGAA
>ARS-Herpes-PPR-0640-04-M13R.ab1_(reversed)
TACTTTTATTTTATAATCATCTTTCACCGCACACTGAAATAATTGCGCTGCGTTAATTGGGTCACCCAGTACCGAATGCACGTACTCCATAGTGCTTGATAACATTCCGCGTCCTATCCGCGTTACCGATGCGGCTATCGGTAAACACGGCAACATTCCTGATGAA
>ARS-Herpes-PPR-0640-05-M13R.ab1
GACCTTAACCGCCAGCGGCTCATCCTCCACGTAATCGCTCACTCCGAAAAAAGGTGACAGTCCAGCTCTATCACTCAGACGACGATGAATGTACTCCGCCGTCCTAGCCAACATGTCCCTACCTATGCGGGTAATGGATGCGGCGATCGGCAGACACGGCATCATGCCCCCGGAC
>ARS-Herpes-PPR-0640-07-M13R.ab1
GACCTTAACCGCCAGCGGCTCATCCTCCACGTAATCGCTCTCTCCGAAAAAAGGTGACAGTCCAGCTCTATCACTCAGACGACGATGAATGTACTCCGCCGTCCTAGCCAACATATCCCTACCTATGCGGGTAATGGATGCGGCGATCGGCAGACACGGCATCATGCCCCCGGAC
>ARS-Herpes-PPR-0640-08-M13R.ab1
GACCTTAACCGCCAGCGGCTCATCCTCCACGTAATCGCTCTCTCCGAAAAAAGGTGACAGTCCAGCTCTATCACTCAGACGACGATGAATGTACTCCGCCGTCCTAGCCAACATATCCCTACCTATGCGGGTAATGGATGCGGCGATCGGCAGACACGGCATCATGCCCCCGGAC
>ARS-Herpes-PPR-0640-09-M13R.ab1
GACCTTAACCGCCAGCGGCTCATCCTCCACGTAATCGCTCTCTCCGAAAAAAGGTGACAGTCCAGCTCTATCACTCAGACGACGATGAATGTACTCCGCCGTCCTAGCCAACATATCCCTACCTATGCGGGTAATGGATGCGGCGATCGGCTGACACGGCATCATGCCCCCGGAC
>ARS-Herpes-PPR-0640-10-M13R.ab1
GACCTTAACCGCCAGCGGCTCATCCTCCACGTAATCGCTCTCTCCGAAAAAAGGTGACAGTCCAGCTCTGTCACTCAGACGACGATGAATGTACTCCGCCGTCCTGGCCAACATATCCCTACCTATGCGGGTAATGGATGCGGCGATCGGCAGACACGGCATCATGCCCCCGGAC
>ARS-Herpes-PPR-0640-11-M13R.ab1
GACCTTAACCGCCAGCGGCTCATCCTCCACGTAATCGCTCTCTCCGAAAAAAGGTGACAGTCCAGCTCTATCACTCAGACGACGATGAATGTACTCCGCCGTCCTAGCCAACATATCCCTACCTATGCGGGTAATGGATGCGGCGATCGGCAGACACGGCATCATGCCCCCGGAC
>ARS-Herpes-PPR-0640-12-M13R.ab1
GACCTTAACCGCCAGCGGCTCATCCTCCACGTAATCGCTCTCTCCGAAAAAAGGTGACAGTCCAGCTCTATCACTCAGACGACGATGAATGTACTCCGCCGTCCTAGCCAACATATCCCTACCTATGCGGGTAATGGATGCGGCGATCGGCAGACACGGCATCATGCCCCCGGAC
>ARS-Herpes-PPR-0641-02-M13R.ab1_(reversed)
GACCTTAACCGCCAGCGGCTCATCCTCCACGTAATCGCTCTCTCCGAAAAAAGGTGACAGTCCAGCTCTATCACTCAGACGACGATGAATGTACTCCGCCGTCCTGGCCAACATATCCCTACCTATACGGGTAATGGATGAGGCGATCGGCAGACACGGCATCATGCCCCCGG
>ARS-Herpes-PPR-0641-03-M13R.ab1
GACCTTAACCGCCAGCGGCTCATCCTCCACGTAATCGCTCTCTCCGAAAAAAGGTGACAGTCCAGCTCTATCACTCAGACGACGATGAATGTACTCCGCCGTCCTGGCCAACATATCCCTACCTATACGGGTAATGGATGCGGCGATCGGCAGACACGGCATCATGCCCCCGGAC
>ARS-Herpes-PPR-0641-04-M13R.ab1
GACCTTAACCGCCAGCGGCTCATCCTCCACGTAATCGCTCTCTCCGAAAAAAGGTGACAGTCCAGCTCTATCACTCAGACGACGATGAATGTACTCCGCCGTCCTGGCCAACATATCCCTACCTATACGGGTAATGGATGCGGCGATCGGCAGACACGGCATCATGCCCCCGGAC
>ARS-Herpes-PPR-0641-05-M13R.ab1_(reversed)
GACCTTAACCGCCAGCGGCTCATCCTCCACGTAATCGCTCTCTCCGAAAAAAGGCGACAGTCCAGCTCTATCACTCAGACGACGATGAATGTACTCCGCCGTCCTGGCCAACATATCCCTACCTATACGGGTAATGGATGCGGCGATCGGCAGACACGGCATCATGCCCCCGGAC
>ARS-Herpes-PPR-0641-06-M13R.ab1
GACCTTAACCGCCAGCGGCTCATCCTCCACGTAATCGCTCTCTCCGAAAAAAGGTGACAGTCCAGCTCTATCACTCAGACGACGATGAATGTACTCCGCCGTCCTGGCCAACATATCCCTACCTATACGGGTAATGGATGCGGCGATCGGCAGACACGGCATCATGCCCCCGGAC
>ARS-Herpes-PPR-0641-07-M13R.ab1
GACCTTAACCGCCAGCGGCTCATCCTCCACGTAATCGCTCTCTCCGAAAAAAGGTGACAGTCCAGCTCTATCACTCAGACGACGATGAATGTACTCCGCCGTCCTGGCCAACATATCCCTACCTATACGGGTAATGGATGCGGCGATCGGCAGACACGGCATCATGCCCCCGG
>ARS-Herpes-PPR-0641-08-M13R.ab1_(reversed)
GACCTTAACCGCCAGCGGCTCATCCTCCACGTAATCGCTCTCTCCGAAAAAAGGTGACAGTCCAGCTCTATCACTCAGACGACGATGAATGTACTCCGCCGTCCTGGCCAACATATCCCTACCTATACGGGTAATGGATGCGGCGATCGGCAGACACGGCATCATGCCCCCGGAC
>ARS-Herpes-PPR-0641-09-M13R.ab1_(reversed)
GACCTTAACCGCCAGCGGCTCATCCTCCACGTGATCGCTCTCTCCGAAAAAAGGTGACAGTCCAGCTCTATCACTCAGACGACGATGAATGTACTCCGCCGTCCTGGCCAACATATCCCTACCTATACGGGTAATGGATGCGGCGATCGGCAGACACGGCATCATGCCCCCGGAC
>ARS-Herpes-PPR-0641-10-M13R.ab1
GACCTTAACCGCCAGCGGCTCATCCTCCACGTAATCGCTCTCTCCGAAAAAAGGTGACAGTCCAGCTCTATCACTCAGACGACGATGAATGTACTCCGCCGTCCTGGCCAACATATCCCTACCTATACGGGTAATGGATGCGGCGATCGGCAGACACGGCATCATGCCCCCGGAC
>ARS-Herpes-PPR-0641-11-M13R.ab1_(reversed)
GACCTTAACCGCCAGCGGCTCATCCTCCACGTAATCGCTCTCTCCGAAAAAAGGTGACAGTCCAGCTCTATCACTCAGACGACGATGAATGTACTCCGCCGTCCTGGCCAACATATCCCTACCTATACGGGTAATGGATGCGGCGATCGGCAGACACGGCATCATGCCCCCGGAC
>ARS-Herpes-PPR-0641-12-M13R.ab1
GACCTTAACCGCCAGCGGCTCATCCTCCACGTAATCGCTCTCTCCGAAAAAAGGTGACAGTCCAGCTCTATCACTCAGACGACGATGAATGTACTCCGCCGTCCTGGCCAACATATCCCTACCTATACGGGTAATGGATGCGGCGATCGGCAGACACGGCATCATGCCCCCGGAC
>ARS-Herpes-PPR-0643-01-M13R.ab1_(reversed)
CACCTTGAACGAAACACCTTCACTGGTAAAATCATCCTTACTAAAAAATCGCTCGAGATTATCAGTCGTGCCTAAAGAGGTGTCGATAAACCTGGCTGTGTTAGAAAGCATATCACGGCCTATTTTGGTAATAGACGCAGCTATTTGTAGACACGGCATCATCCCTTTAGAC
>ARS-Herpes-PPR-0643-02-M13R.ab1_(reversed)
CACCTTGAATGAGACGTCTTCGTCGGTAAAATCGTCCCTACCGAAAAAACGCTCTAAATTACCTGTCGCGCTTAGAGAAGTATCAATAAACCTGGCTGTGTTGGAAAGCATATCTCGACCTATCTTGGTGATAGACGCTGCTATCTGCAAACACGGCATCATCCCTTTAGAA
>ARS-Herpes-PPR-0643-03-M13R.ab1_(reversed)
CACCTTGAACGAAACACCTTCACTGGTAAAATCATCCTTACTAAAAAATCGCTCGAGATTATCAGTCGTGCCTAAAGAGGTGTCGATAAACCTGGCTGTGTTAGAAAGCATATCACGACCTATTTTGGTAATAGACGCAGCTATTTGTAGACACGGCATCATCCCTTTAGAC
>ARS-Herpes-PPR-0643-04-M13R.ab1
CACCTTGAACGAAACACCTTCACTGGTAAAATCATCCTTACTAAAAAATCGCTCGAGATTATCAGTCGTGCCTAAAGAGGTGTCGATAAACCTGGCTGTGTTAGAAAGCATATCACGACCTATTTTGGTAATAGACGCAGCTATTTGTAGACACGGCATCATCCCTTTAG
>ARS-Herpes-PPR-0643-05-M13R.ab1_(reversed)
CACCTTGAACGAAACACCTTCACTGGTAAAATCATCCTTACTAAAAAATCGCTCGAGATTATCAGTCGTGCCTAAAGAGGTGTCGATAAACCTGGCTGTGTCAGAAAGCATATCACGACCTATTTTGGTAATAGACGCAGCTATTTGTAGACACGGCATCATCCCTTTAGAC
>ARS-Herpes-PPR-0643-06-M13R.ab1_(reversed)
CACCTTGAATGAGACGTCTTCGTCGGTAAAATCGTCCTTACCGAAAAAACGCTCTAAATTACCTGTCGCGCTTAGAGAAGTATCAATAAACCTGGCTGTGTTGGAAAGCATATCTCGACCTATCTTGGTGATAGACGCTGCTATCTGCAAACACGGCATCATCCCCTTAGAA
>ARS-Herpes-PPR-0643-07-M13R.ab1_(reversed)
CACCTTGAATGAGACGTCTTCGTCGGTAAAATCGTCCTTACCGAAAAAACGCTCTAAATTACCTGTCGCGCTTAGAGAAGTATCAATAAACCTGGCTGTGTTGGAAAGCATATCTCGACCTATCTTGGTGATAGACGCTGCTATCTGCAAACACGGCATCATCCCTTTAGAA
>ARS-Herpes-PPR-0643-08-M13R.ab1_(reversed)
CACCTTGAACGAAACACCTTCACTGGTAAAATCATCCTTACTAAAAAATCGCTCGAGATTATCAGTCGTGCCTAAAGAGGTGTCGATAAACCTGGCTGTGTTAGAAAGCATATCACGACCTATTTTGGTAATAGACGCAGCTATTTGTAGACACGGCATCATCCCTTTAGAC
>ARS-Herpes-PPR-0643-09-M13R.ab1_(reversed)
CACCTTGAACGAAACACCTTCACTGGTAAAATCATCCTTACTAAAAAATCGCTCGAGATTATCAGTCGTGCCTAAAGAGGTGTCGATAAACCTGGCTGTGTTAGAAAGCATATCACGACCTATTTTGGTAATAGACGCAGCTATTTGTAGACACGGCATCATCCCTTTAGAC
>ARS-Herpes-PPR-0643-10-M13R.ab1
CACCTTGAACGAAACACCTTCACTGGTAAAATCATCCTTACTAAAAAATCGCTCGAGATTATCAGTCGTGCCTAAAGAGGTGTCGATAAACCTGGCTGTGTTAGAAAGCATATCACGACCTATTTTGGTAATAGACGCAGCTATTTGTAGACACGGCATCATCCCTTTAG
>ARS-Herpes-PPR-0643-11-M13R.ab1_(reversed)
CACCTTGAACGAAACACCTTCACTGGTAAAATCATCCTTACTAAAAAATCGCTCGAGATTATCAGTCGTGCCTAAAGAGGTGTCGATAAACCTGACTGTGTTAGAAAGCATATCACGACCTATTTTGGTAATAGACGCAGCTATTTGTAGACACGGCATCATCCCTTTAGAC
>ARS-Herpes-PPR-0643-12-M13R.ab1
CACCTTGAACGAAACACCTTCACTGGTAAAATCATCCTTACTAAAAAATCGCTCGAGATTATCAGTCGTGCCTAAAGAGGTGTCGATAAACCTGGCTGTGTTAGAAAGCATATCACGACCTATTTTGGTAATAGACGCAGCTATTTGTAGACACGGCATCATCCCTTTAG
>ARS-Herpes-PPR-0644-07-M13R.ab1
TACTTTTATTTTATAATCATCTTTCACCCCACACTGAAATAATTGCGCTGCGTTAATTGGGTCACCCAGTACCGAATGCACGTACTCCATAGTGCTTGATAACATTCCGCGTCCTATCCGCGTTACCGATGCGGCTATCGGTAAACACGGCAACATTCCTGATGAA
>ARS-Herpes-PPR-0647-01-M13R.ab1_(reversed)
CACTCTCATCTTAAAATCTTCACTAGCCGGCTGCTTGAAAAACCGTTGCGCAAATTCTCGGTCACCAAAGACTGTATGTACATACTCGGTAGTAATGGATAACATACTGCGCCCTATACGCGTAACGGATGCCGCGATCGGTAAACATGGTAACATGCCAGATGAA
>ARS-Herpes-PPR-0647-02-M13R.ab1_(reversed)
CACTCTCATCTTAAAATCTTCACTAACCGGCTGCTTGAAAAACCGCTGCGCAAATTCTCGGTCACCAAAGACTGTATGTACATACTCGGTAGTAATGGATAACATACTGCGCCCTATACGCGTAACGGACGCCGCGATCGGTAAACATGGTAACATGCCAGATGAA
>ARS-Herpes-PPR-0647-03-M13R.ab1_(reversed)
CACTCTCATCTTAAAATCTTCACTAACCGGCTGCTTGAAAAACCGTTGCGCAAATTCTCGGTCACCAAAGACTGTATGTACATACTCGGTAGTAATGGATAACATACTGCGCCCTATACGCGTAACGGACGCCGCGATCGGTAAACATGGTAACATGCCAGATGAA
>ARS-Herpes-PPR-0647-04-M13R.ab1_(reversed)
CACTCTCATCTTAAAATCTTCACTAACCGGCTGCTTGAAAAACCGTTGCGCAAATTCTCGGTCACCAAAGACTGTATGTACATACTCGGTAGTAATGGATAACATACTGCGCCCTATACGCGTAACGGATGCCGCGATCGGTAAACATGGTAACATGCCAGATGAA
>ARS-Herpes-PPR-0647-05-M13R.ab1_(reversed)
CACTCTCATCTTAAAATCTTCACTAACCGGCTGCTTGAAAAACCGTTGCGCAAATTCTCGGTCACCAAAGACTGTATGTACATACTCGGTAGTAATGGATAACATACTGCGCCCTATACGCGTAACGGATGCCGCGATCGGTAAACATGGTAACATGCCAGATGAA
>ARS-Herpes-PPR-0647-06-M13R.ab1_(reversed)
CACTCTCATCTTAAAATCTTCACTAACCGGCTGCTTGAAAAACCGTTGCGCAAATTCTCGGTCACCAAAGACTGTATGTACATACTCGGTAGTAATGGATAACATACTGCGCCCTATACGCGTAACGGATGCCGCGATCGGTAAACATGGTAACATGCCAGATGAA
>ARS-Herpes-PPR-0647-07-M13R.ab1_(reversed)
CACTCTCATCTTAAAATCTTCACTAACCGGCTGCTTGAAAAACCGTTGCGCAAATTCTCGGTCACCAAAGACTGTATGTACATACTCGGTAGTAATGGATAACATACTGCGCCCTATACGCGTAACGGACGCCGCGATCGGTAAACATGGTAACATGCCAGATGAA
>ARS-Herpes-PPR-0647-08-M13R.ab1_(reversed)
CACTCTCATCTTAAAATCTTCACTAACCGGCTGCTTGAAAAACCGTTGCGCAAATTCTCGGTCACCAAAGACTGTATGTACATACTCGGTAGTAATGGATAACATACTGCGCCCTATACGCGTAACGGATGCCGCGATCGGTAAACATGGTAACATGCCAGATGAA
>ARS-Herpes-PPR-0647-10-M13R.ab1
CACTCTCATCTTAAAATCTTCACTAACCGGCTGCTTGAAAAACCGTTGCGCAAATTCTCGGTCACCAAAGACTGTATGTACATACTCGGTAGTAATGGATAACATACTGCGCCCTATACGCGTAACGGACGCCGCGATCGGTAAACATGGTAACATGCCAGATGAA
>ARS-Herpes-PPR-0647-11-M13R.ab1_(reversed)
CACTCTCATCTTAAAATCTCCACTAACCGGCTGCTTGAAAAACCGTTGCGCAAATTCTCGGTCACCAAAGACTGTATGTACATACTCGGTAGTAATGGATAACATACTGCGCCCTATACGCGTAACGGATGCCGCGATCGGTAAACATGGTAACATGCCAGATGAA
>ARS-Herpes-PPR-0647-12-M13R.ab1_(reversed)
CACTCCCATCTTAAAATCTTCACTAACCGGCTGCTTGAAGAACCGTTGCGCAAATTCTCGGTCACCAGAGACTGTATGTACATACTCGGTAGTAATGGATAACATACTGCGCCCTATACGCGTAACGGATGCCGCGATCGGTAAACATGGTAACATGCCAGATGAA
>ARS-Herpes-PPR-0649-01-M13R.ab1_(reversed)
TACTTTTATTTTATAATCATCTTTCACCGCACACTGAAATAATTGCGCTGCGTTAATTGGGTCACCCAGTACCGAATGCACGTACTCCATAGTGCTTGATAACATTCCGCGTCCTATCCGCGTTACCGATGCGGCTATCGGTAAACACGGCAACATTCCTGATGAA
>ARS-Herpes-PPR-0649-02-M13R.ab1_(reversed)
TACTTTTATTTTATAATCATCTTTCACCGCACACTGAAATAATTGCGCTGCGTTAATTGGGTCACCCAGTACCGAATGCACGTACTCCATAGTGCTTGATAACATTCCGCGTCCTATCCGCGTTACCGATGCGGCTATCGGTAAACACGGCAACATTCCTGATGAA
>ARS-Herpes-PPR-0649-03-M13R.ab1_(reversed)
TACTTTTATTTTATAATCATCTTTCACCGCACACTGAAATAATTGCGCTGCGTTAATTGGGTCACCCAGTACCGAATGCACGTACTCCATAGTGCTTGATAACATTCCGCGTCCTATCCGCGTTACCGATGCGGCTATCGGTAAACACGGCAACATTCCTGATGAA
>ARS-Herpes-PPR-0649-04-M13R.ab1
TACTTTTATTTTATAATCATCTTTCACCGCACACTGAAATAATTGCGCTGCGTTAATTGGGTCACCCAGTACCGGATGCACGTACTCCATAGTGCTTGATAACATTCCGCGTCCTATCCGCGTTACCGATGCGGCTATCGGTAAACACGGCAACATTCCTGATGAA
>ARS-Herpes-PPR-0649-05-M13R.ab1_(reversed)
TACTTTTATTTTATAATCATCTTTCACCGCACACTGAAATAATTGCGCTGCGTTAATTGGGTCACCCAGTACCGAATGCACGTACTCCATAGTGCTTGATAACATTCCGCGTCCTATCCGCGTTACCGATGCGGCTATCGGTAAACACGGCAACATTCCTGATGAA
>ARS-Herpes-PPR-0649-06-M13R.ab1_(reversed)
TACTTTTATTTTATAATCATCTTTCACCGCACACTGAAATAATTGCGCTGCGTTAATTGGGTCACCCAGTACCGAATGCACGTACTCCATAGTGCTTGATAACATTCCGCGTCCTATCCGCGTTACCGATGCGGCTATCGGTAAACACGGCAACATTCCTGATGAG
>ARS-Herpes-PPR-0649-07-M13R.ab1_(reversed)
TACTTTTATTTTATAATCATCTTTCACCGCACACTGAAATAATTGCGCTGCGTTAATTGGGTCACCCAGTACCGAATGCACGTACTCCATAGTGCTTGATAACATTCCGCGTCCTATCCGCGTTACCGATGCGGCTATCGGTAAACACGGCAACATTCCTGATGAA
>ARS-Herpes-PPR-0649-08-M13R.ab1_(reversed)
TACTTTTATTTTATAATCATCTTTCACCGCACGCTGAAATAATTGCGCTGCGTTAATTTGGTCACCCAGTACCGAATGCACGTACTCCATAGTGCTTGATAACATTCCGCGTCCTATCCGCGTTACCGATGCGGCTATCGGTAAACACGGCAACATTCCTGATGAA
>ARS-Herpes-PPR-0649-09-M13R.ab1_(reversed)
TACTTTTATTTTATAATCATCTTTCACCGCACACTGAAATAATTGCGCTGCGTTAATTGGGTCACCCAGTACCGAATGCACGTACTCCATAGTGCTTGATAACATTCCGCGTCCTATCCGCGTTACCGATGCGGCTATCGGTAAACACGGCAACATTCCTGATGAA
>ARS-Herpes-PPR-0649-10-M13R.ab1_(reversed)
TACTTTTATTTTATAATCATCTTTCACCGCACACTGAAATAATTGCGCTGCGTTAATTGGGTCACCCAGTACCGAATGCACGTACTCCATAGTGCTTGATAACATTCCGCGTCCTATCCGCGTTACCGATGCGGCTATCGGTAAACACGGCAACATTCCTGATGAA
>ARS-Herpes-PPR-0649-11-M13R.ab1
TACTTTTATTTTATAATCATCTTTCACCGCACACTGAAATAATTGCGCTGCGTTAATTGGGTCACCCAGTACCGAATGCACGTACTCCATAGTGCTTGATAACATTCCGCGTCCTATCCGCGTTACCGATGCGGCTATCGGTAAACACGGCAACATTCCTGATGAA
>ARS-Herpes-PPR-0649-12-M13R.ab1_(reversed)
TACTTTTATTTTATAATCATCTTTCACCGCACACTGAAATAATTGCGCTGCGTTAATTGGGTCACCCAGTACCGAATGCACGTACTCCATAGTGCTTGATAACATTCCGCGTCCTATCCGCGTTACCGATGCGGCTATCGGTAAACACGGCAACATTCCTGATGAA
>ARS-Herpes-PPR-0651-01-M13R.ab1_(reversed)
TACTTTTATTTTATAATCATCTTTCACCGCACACTGAAATAATTGCGCTGCGTTAATTGGGTCACCCAGTACCGAATGCACGTACTCCATAGTGCTTGATAACATTCCGCGTCCTATCCGCGTTACCGATGCGGCTATCGGTAAACACGGCAACATTCCTGATGAA
>ARS-Herpes-PPR-0651-02-M13R.ab1_(reversed)
TACTTTTATTTTATAATCATCTTTCACCGCACACTGAAATAATTGCGCTGCGTTAATTGGGTCACCCAGTACCGAATGCACGTACTCCATAGTGCTTGATAACATTCCGCGTCCTATCCGCGTTACCGATGCGGCTATCGGTAAACACGGCAACATTCCTGATGAA
>ARS-Herpes-PPR-0651-03-M13R.ab1_(reversed)
TACTTTTATTTTATAATCATCTTTCACCGCACACTGAAATAATTGCGCTGCGTTAATTGGGTCACCCAGTACCGAATGCACGTACTCCATAGTGCTTGATAACATTCCGCGTCCTATCCGCGTTACCGATGCGGCTATCGGTAAACACGGCAACATTCCTGATGAA
>ARS-Herpes-PPR-0651-04-M13R.ab1_(reversed)
TACTTTTATTTTATAATCATCTTTCACCGCACACTGAAATAATTGCGCTGCGTTAATTGGGTCACCCAGTACCGAATGCACGTACTCCATAGTGCTTGATAACATTCCGCGTCCTATCCGCGTTACCGATGCGGCTATCGGTAAACACGGCAACATTCCTGATGAA
>ARS-Herpes-PPR-0651-05-M13R.ab1_(reversed)
TACTTTTATTTTATAATCATCTTTCACCGCACACTGAAATAATTGCGCTGCGTTAATTGGGTCACCCAGTACCGAATGCACGTACTCCATAGTGCTTGATAACATTCCGCGTCCTATCCGCGTTACCGATGCGGCTATCGGTAAACACGGCAACATTCCTGATGAA
>ARS-Herpes-PPR-0651-06-M13R.ab1_(reversed)
TACTTTTATTTTATAATCATCTTTCACCGCACACTGAAATAATTGCGCTGCGTTAATTGGGTCACCCAGTACCGAATGCACGTACTCCATAGTGCTTGATAACATTCCGCGTCCTATCCGCGTTACCGATGCGGCTATCGGTAAACACGGCAACATTCCTGATGAA
>ARS-Herpes-PPR-0651-07-M13R.ab1
TACTTTTATTTTATAATCATCTTTCACCGCACACTGAAATAATTGCGCTGCGTTAATTGGGTCACCCAGTACCGAATGCACGTACTCCATAGTGCTTGATAACATTCCGCGTCCTATCCGCGTTACCGATGCGGCTATCGGTAAACACGGCAACATTCCTGATGAA
>ARS-Herpes-PPR-0651-09-M13R.ab1_(reversed)
TACTTTTATTTTATAATCATCTTTCACCGCACACTGAAATAATTGCGCTGCGTTAATTGGGTCACCCAGTACCGAATGCACGTACTCCATAGTGCTTGATAACATTCCGCGTCCTATCCGCGTTACCGATGCGGCTATCGGTAAACACGGCAACATTCCTGATGAA
>ARS-Herpes-PPR-0651-10-M13R.ab1_(reversed)
TACTTTTATTTTATAATCATCTTTCACCGCACACTGAAATAATTGCGCTGCGTTAATTGGGTCACCCAGTACCGAATGCACGTACTCCATAGTGCTTGATAACATTCCGCGTCCTATCCGCGTTACCGATGCGGCTATCGGTAAACACGGCAACATTCCTGATGAA
>ARS-Herpes-PPR-0651-11-M13R.ab1_(reversed)
CACTCTCATCCTAAAATCTTCACTAACCGGCTGCTTGAAAAACCGTTGCGCAAATTCTCGGTCACCAAAGACTGTATGTACATACTCGGTAGTAATGGATAACATACTGCGCCCTATACGCGTAACGGAAGCCGCGATCGGTAAACATGGTAACATGCCAGATGAA
>ARS-Herpes-PPR-0652-01-M13R.ab1_(reversed)
GACCTTAACCGCCAGCGGCTCATCCTCCACGTAACCGCTCTCTCCGAAAAAAGGTGACAGTCCAGCTCTATCACTCAGACGACGATGAATGTACTCCGCCGTCCTAGCCAACATATCCCTACCTATGCGGGTAATGGATGCGGCGATCGGCAGACACGGCATCATGCCCCCGGAC
>ARS-Herpes-PPR-0652-02-M13R.ab1
GACCTTAACCGCCAGCGGCTCATCCTCCACGTAATCGCTCTCTCCGAAAAAAGGTGACAGTCCAGCTCTATCACTCAGACGACGATGAATGTACTCCGCCGTCCTGGCCAACATATCCCTACCTATACGGGTAATGGATGCGGCGATCGGCAGACACGGCATCATGCCCCCGGAC
>ARS-Herpes-PPR-0652-03-M13R.ab1_(reversed)
GACCTTAACCGCCAGCGGCTCATCCTCCACGTAATCGCTCTCTCCGAAAAAAGGTGACAGTCCAGCTCTATCACTCAGACGACGATGAATGTACTCCGCCGTCCTAGCCAACATATCCCTACCTATGCGGGTAATGGATGCGGCGATCGGCAGACACGGCATCATGCCCCCGGAC
>ARS-Herpes-PPR-0652-04-M13R.ab1_(reversed)
GACCTTAACCGCCAGCGGCTCATCCTCCACGTAATCGCTCTCTCCGAAAAAAGGTGACAGTCCAGCTCTATCACTCAGACGACGATGAATGTACTCCGCCGTCCTAGCCAACATATCCCTACCTATGCGGGTAATGGATGCGGCGATCGGCAGACACGGCATCATGCCCCCGGAC
>ARS-Herpes-PPR-0652-05-M13R.ab1
GACCTTAACCGCCAGCGGCTCATCCTCCACGTAATCGCTCTCTCCGAAAAAAGGTGACAGTCCAGCTCTATCACTCAGACGACGATGAATGTACTCCGCCGTCCTGGCCAACATATCCCTACCTATACGGGTAATGGATGCGGCGATCGGCAGACACGGCATCATGCCCCCGGAC
>ARS-Herpes-PPR-0652-06-M13R.ab1_(reversed)
GACCTTAACCGCCAGCGGCTCATCCTCCACGTAATCGCTCTCTCCGAAAAAAGGTGACAGTCCAGCTCTATCACTCAGACGACGATGAATGTACTCCGCCGTCCTGGCCAACATATCCCTACCTATACGGGTAATGGATGCGGCGATCGGCAGACACGGCATCATGCCCCCGGAC
>ARS-Herpes-PPR-0652-07-M13R.ab1_(reversed)
GACCTTAACCGCCAGCGGCTCATCCTCCACGTAATCGCTCTCTCCGAAAAAAGGTGACAGTCCAGCTCTATCACTCAGACGACGATGAATGTACTCCGCCGTCCTGGCCAACATATCCCTACCTATACGGGTAATGGATGCGGCGATCGGCAGACACGGCATCATGCCCCCGGAC
>ARS-Herpes-PPR-0652-09-M13R.ab1_(reversed)
GACCTTGACCGCCAACGGCTCGTCCGCCACGTAATCGCCCTCGCCGAAAAAAGGAGACAAGCCGACCCTGTCACTCAGACAGCGATGGATGTATTCCGCCGTCCTAGCCAACATATCCCTACCTATACGGGTAATGGATGCGGCGATCGGCAGACACGGCATCATGCCCCCGG
>ARS-Herpes-PPR-0652-10-M13R.ab1_(reversed)
GACCTTAACCGCCAGCGGCTCATCCTCCACGTAACCGCTCTCTCCGAAAAAAGGTGACAGTCCAGCTCTATCACTCAGACGACGATGAATGTACTCCGCCGTCCTGGCCAACATATCCCTACCTATACGGGTAATGGATGCGGCGATCGGCAGACACGGCATCATGCCCCCGGAC
>ARS-Herpes-PPR-0652-11-M13R.ab1_(reversed)
GACCTTAACCGCCAGCGGCTCATCCTCCACGTAATCGCTCTCTCCGAAAAAAGGTGACAGTCCAGCTCTATCACTCAGACGACGATGAATGTACTCCGCCGTCCTGGCCAACATATCCCTACCTATACGGGTAATGGATGCGGCGATCGGCAGACACGGCATCATGCCCCCGGAC
>ARS-Herpes-PPR-0652-12-M13R.ab1_(reversed)
GACCTTAACCGCCAGCGGCTCATCCTCCACGTAATCGCTCTCTCCGAAAAAAGGTGACAGTCCAGCTCTATCACTCAGACGACGATGAATGTACTCCGCCGTCCTGGCCAACATATCCCTACCTATACGGGTAATGGATGCGGCGATCGGCAGACACGGCATCATGCCCCCGG
>ARS-Herpes-PPR-0653-01-M13R.ab1_(reversed)
TACTTTTATTTTATAATCATCTTTCACCGCACACTGAAATAATTGCGCTGCGTTAATTGGGTCACCCAGTACCGAATGCACGTACTCCATAGTGCTTGATAACATTCCGCGTCCTATCCGCGTTACCGATGCGGCTATCGGTAAACACGGCAACATTCCTGATGAA
>ARS-Herpes-PPR-0653-02-M13R.ab1_(reversed)
TACTTTTATTTTATAATCATCTTTCACCGCACACTGAAATAATTGCGCTGCGTTAATTGGGTCACCCAGTACCGAATGCACGTACTCCATAGTGCTTGATAACATTTCGCGTCCTATCCGCGTTACCGATGCGGCTATCGGTAAACACGGCAACATTCCTGGTGAA
>ARS-Herpes-PPR-0653-04-M13R.ab1_(reversed)
TACTTTTATTTTATAATCATCTTTCACCGCACACTGAAATAATTGCGCTGCGTTAATTGGGTCACCCAGTACCGAATGCACGTACCCCATAGTGCTTGATAACATTCCGCGTCCTATCCGCGTTACCGATGCGGCTATCGGTAAACACGGCAACATTCCTGATGAA
>ARS-Herpes-PPR-0653-05-M13R.ab1_(reversed)
GACCTTGACCGCCAACGGCTCGTCCGCCACGTAATCGCCCTCGCCGAAAAAAGGAGACAAGCCGACCCTGTCACTCAGACAGCGATGGATGTATTCCGCCGTCTTGGCTAACATGTCCCTACCTATACGGGTGATAGACGCGGCGATCGGCAAACACGGCATCATACCCCCGGAC
>ARS-Herpes-PPR-0653-06-M13R.ab1_(reversed)
TACTTTTATTTTATAATCATCTTTCACCGCACACTGAAATAATTGCGCTGCGTTAATTGGGTCACCCAGTACCGAATGCACGTACTCCATAGTGCTTGATAACATTCCGCGTCCTATCCGCGTTACCGATGCGGCTATCGGTAAACACGGCAACATTCCTGATGAA
>ARS-Herpes-PPR-0653-07-M13R.ab1_(reversed)
TACTTTTATTTTATAATCATCTTTCACCGCACACTGAAATAATTGCGCTGCGTTAATTGGGTCACCCAGTACCGAATGCACGTACTCCATAGTGCTTGATAACATTCCGCGTCCTATCCGCGTTACCGATGCGGCTATCGGTAAATACGGCAACATTCCTGATGAA
>ARS-Herpes-PPR-0653-08-M13R.ab1_(reversed)
GACCTTGACCGCCAACGGCTCGTCCGCCACGTAATCGCCCTCGCCGAAAAAAGGAGACAAGCCGACCCTGTCACTCAGACAGCGATGGATGTATTCCGCCGTCTTGGCTAACATGTCCCTACCTATACGGGTGATAGACGCGGCGATCGGCAAACACGGCATCATACCCCCGGAC
>ARS-Herpes-PPR-0653-09-M13R.ab1_(reversed)
TACTTTTATTTTATAATCATCTTTCACCGCACACTGAAATAATTGCGCTGCGTTAATTGGGTCACCCAGTACCGAATGCACGTACTCCATAGTGCTTGATAACATTCCGCGTCCTATCCGCGTTACCGATGCGGCTATCGGTAAACACGGCAACATTCCTGATGAA
>ARS-Herpes-PPR-0653-10-M13R.ab1_(reversed)
TACTTTTATTTTATAATCATCTTTCACCGCACACTGAAATAATTGCGCTGCGTTAATTGGGTCACCCAGTACCGAATGCACGTACTCCATAGTGCTTGATAACATTCCGCGTCCTATCCGCGTTACCGATGCGGCTATCGGTAAACACGGCAACATTCCTGATGAG
>ARS-Herpes-PPR-0653-11-M13R.ab1
TACTTTTATTTTATAATCATCTTTCACCGCACACTGAAATAATTGCGCTGCGTTAATTGGGTCACCCAGTACCGAATGCACGTACTCCATAGTGCTTGATAACATTCCGCGTCCTATCCGCGTTACCGATGCGGCTATCGGTAAACACGGCAACATTCCTGATGAA
>ARS-Herpes-PPR-0653-12-M13R.ab1
TACTTTTATTTTATAATCATCTTTCACCGCACACTGAAATAATTGCGCTGCGTTAATTGGGTCACCCAGTACCGAATGCACGTACTCCATAGTGCTTGATAACATTCCGCGTCCTATCCGCGTTACCGATGCGGCTATCGGTAAACACGGCAACATTCCTGATGAA
>ARS-Herpes-PPR-0654-01-M13R.ab1
GACCTTAACCGCCAGCGGCTCATCCTCCACGTAATCGCTCTCTCCGAAAAAAGGTGACAGTCCAGCTCTATCACTCAGACGACGATGAATGTACTCCGCCGTCCTGGCCAACATATCCCTACCTATACGGGTAATGGATGCGGCGATCGGCAGACACGGCATCATGCCCCCGGAC
>ARS-Herpes-PPR-0654-02-M13R.ab1_(reversed)
GACCTTAACCGCCAGCGGCTCATCCTCCACGTAATCGCTCTCTCCGAAAAAAGGTGACAGTCCAGCCCTATCACTCAGACGACGATGAATGTACTCCGCCGTCCTGGCCAACATATCCCTACCTATACGGGTAATGGATGCGGCGATCGGCAGACACGGCATCATGCCCCCGGAC
>ARS-Herpes-PPR-0654-03-M13R.ab1_(reversed)
GACCTTAACCGCCAGCGGCTCATCCTCCACGTAATCGCTCTCTCCGAAAAAAGGTGACAGTCCAGCTCTATCACTCAGACGACGATGAATGTACTCCGCCGTCCTGGCCAACATATCCCTACCTATACGGGCAATGGATGCGGCGATCGGCAGACACGGCATCATGCCCCCGGAC
>ARS-Herpes-PPR-0654-05-M13R.ab1_(reversed)
GACCTTAACCGCCAGCGGCTCATCCTCCACGTAATCGCTCTCTCCGAAAAAAGGTGACAGTCCAGCTCTATCACTCAGACGACGATGAATGTACTCCGCCGTCCTGGCCAACATATCCCTACCTATACGGGTAATGGATGCGGCGATCGGCAGACACGGCATCATGCCCCCGGAC
>ARS-Herpes-PPR-0654-07-M13R.ab1
GACCTTAACCGCCAGCGGCTCATCCTCCACGTAATCGCTCTCTCCGAAGAAAGGTGACAGTCCAGCTCTATCACTCAGACGACGATGAATGTACTCCGCCGTCCTGGCCAACATATCCCTACCTATACGGGTAATGGATGCGGCGATCGGCAGACACGGCATCATGCCCCCGGAC
>ARS-Herpes-PPR-0654-08-M13R.ab1_(reversed)
GACCTTAACCGCCAGCGGCTCATCCTCCACGTAATCGCTCTCTCCGAAAAAAGGTGACAGTCCAGCTCTATCACTCAGACGACGATGAATGTACTCCGCCGTCCTGGCCAACATATCCCTACCTATACGGGTAATGGATGCGGCGATCGGCAGACACGGCATCATGCCCCCGGAC
>ARS-Herpes-PPR-0654-10-M13R.ab1_(reversed)
GACCTTAACCGCCAGCGGCTCATCCTCCACGTAATCGCTCTCTCCGAAAAAAGGTGACAGTCCAGCTCTATCACTCAGACGACGATGAATGTACTCCGCCGTCCTGGCCAACATATCCCTACCTATACGGGTAATGGATGCGGCGATCGGCAGACACGGCATCATGCCCCCGG
>ARS-Herpes-PPR-0654-11-M13R.ab1
GACCTTAACCGCCAGCGGCTCATCCTCCACGTAATCGCTCTCTCCGAAAAAAGGTGACAGTCCAGCTCTATCACTCAGACGACGATGAATGTACTCCGCCGTCCTGGCCAACATATCCCTACCTATACGGGTAATGGACGCGGCGATCGGCAGACACGGCATCATGCCCCCGGAC
>ARS-Herpes-PPR-0654-12-M13R.ab1_(reversed)
GACCTTAACCGCCAGCGGCTCATCCTCCACGTAATCGCTCTCTCCGAAAAAAGGTGACAGTCCAGCTCTATCACTCAGGCGACGATGAATGTACTCCGCCGTCCTGGCCAACATATCCCTACCTATACGGGTAATGGATGCGGCGATCGGCAGACACGGCATCATGCCCCCGG
>ARS-Herpes-PPR-0655-01-M13R.ab1_(reversed)
GACCTTGACGGAGAATTCCTCCCCGTTCAGGAACGCGTCCTTACCGAGGAACTCCTCGCACGTCTCCCTGTTCCCGAAAAACGAGTGCACGTAATCGGTGGTAGCCGACAGCATCTCGCGACCGATACGCGTTACCGAGGCGGCGATAGGAAGACACGGCAGCATGCCGCTGGCG
>ARS-Herpes-PPR-0655-02-M13R.ab1_(reversed)
GACCTTGACGGAGAATTCCTCCCCGTTCAGGAACGCGTCCTTACCGAGGAACTCCTCGCACGTCTCCCTGTTCCCGAAAAACGAGTGCACGTAATCGGTGGTAGCCGACAGCATCTCGCGACCGATACGCGTTACCGAGGCGGTGATAGGAAGACACGGCAGCATGCCGCTGGCG
>ARS-Herpes-PPR-0655-03-M13R.ab1_(reversed)
GACCTTGACGGAGAATTCCTCCCCGTTCAGGAACGCGTCCTTACCGAGGAACTCCTCGCACGTCTCCCTGTTCCCGAAAAACGAGCGCACGTAATCGGTGGTAGCCGACAGCATCTCGCGACCGATACGCGTTACCGAGGCGGCGATAGGAAGACACGGCAGCATGCCGCTGGCG
>ARS-Herpes-PPR-0655-04-M13R.ab1_(reversed)
GACCTTGACGGAGAATTCCTCCCCGTTCAGGAACGCGTCCTTACCGAGGAACTCCTCGCACGTCTCCCTGTTCCCGAAAAACGAGTGCACGTAATCGGTGGTAGCCGACAGCATCTCGCGACCGATACGCGTTACCGAGGCGGCGATAGGAAGACACGGCAGCATGCCGCTGGCG
>ARS-Herpes-PPR-0655-05-M13R.ab1_(reversed)
GACCTTGACGGAGAATTCCTCCCCGTTCAGGAACGCGTCCTTACCGAGGAACTCCTCGCACGTCTCCCTGTTCCCGAAAAACGAGTGCACGTAATCGGTGGTAGCCGACAGCATCTCGCGACCGATACGCGTTACCGAGGCGGCGATAGGAAGACACGGCAGCATGCCGCTGGCG
>ARS-Herpes-PPR-0655-06-M13R.ab1_(reversed)
GACCTTGACGGAGAATTCCTCCCCGTTCAGGAACGCGTCCTTACCGAGGAACTCCTCGCACGTCTCCCTGTTCCCGAAAAACGAGTGCACGTAATCGGTGGTAGCCGACAGCATCTCGCGACCGATACGCGTTACCGAGGCGGCGATAGGAAGACACGGCAGCATGCCGCTGGCG
>ARS-Herpes-PPR-0655-08-M13R.ab1_(reversed)
GACCTTGACGGAGAATTCCTCCCCGTTCAGGAACGCGTCCTTACCGAGGAACTCCTCGCACGTCTCCCTGTTCCCGAAAAACGAGTGCACGTAATCGGTGGTAGCCGACAGCATCTCGCGACCGATACGCGTTACCGAGGCGGCGATAGGAAGACACGGCAGCATGCCGCTGGCG
>ARS-Herpes-PPR-0655-09-M13R.ab1_(reversed)
GACCTTGACGGAGAATTCCTCCCCGTTCAGGAACGCGTCCTTACCGAGGAACTCCTCGCACGTCTCCCTGTTCCCGAAAAACGAGTGCACGTAATCGGTGGTAGCCGACAGCATCTCGCGACCGATACGCGTTACCGAGGCGGCGATAGGAAGACACGGCAGCATGCCGCTGGCG
>ARS-Herpes-PPR-0655-10-M13R.ab1_(reversed)
GACCTTGACGGAGAATTCCTCCCCGTTCAGGAACGCGTCCTTACCGAGGAACTCCTCGCACGTCTCCCTGTTCCCGAAAAACGAGTGCACGTAATCGGTGGTAGCCGACAGCATCTCGCGACCGATACGCGTTACCGAGGCGGCGATAGGAAGACACGGCAGCATGCCGCTGGCG
>ARS-Herpes-PPR-0655-12-M13R.ab1
TACTCTAACTTGTGCTGTGTCCGGAACCTGAAAATCATTTCCACATAAATTAGCTATATTTTCCGAAGTTAGGTTTTCAATAAATTGTTTTGATTTATGTAACATATTTCTTCCCTGAAGTGTGACAGTTTCTGCTATTTTTAAACAGGGAAATAATCCACTAGCA
>ARS-Herpes-PPR-0657-03-M13R.ab1_(reversed)
GACCTTGACCGCCAACGGCTCGTCCGCCACGTAATCGCCCTCGCCGAAAAAAGGAGACAAGCCGACCCTGTCACTCAGACAGCGATGGATGTATTCCACCGTCTTGGCTAACATGTCCCTACCTATACGGGTGATAGACGCGGCGATCGGCAAACACGGCATCATACCCCCGG
>ARS-Herpes-PPR-0657-04-M13R.ab1_(reversed)
GACCTTGACCGCCAACGGCTCGTCCGCCACGTAATCGCCCTCGCCGAAAAAAGGAGACAAGCCGACCCTGTCACTCAGACAGCGATGGATGTATTCCGCCGCCTTGGCTAACATGTCCCTACCTATACGGGTGATAGACGCGGCGATCGGCAAACACGGCATCATACCCCCGG
>ARS-Herpes-PPR-0657-05-M13R.ab1_(reversed)
TACTTTTATTTTATAATCATCTTTCACCGCACACTGAAATAATTGCGCTGCGTTAATTGGGTCACCCAGTACCGAATGCACGTACTCCATAGTGCTTGATGACATTCCGCGTCCTATCCGCGTTACCGATGCGGCTATCGGTAAACACGGCAACATTCCTGATGAA
>ARS-Herpes-PPR-0657-06-M13R.ab1
TACTTTTATTTTATAATCATCTTTCACCGCACACTGAAATAATTGCGCTGCGTTAATTGGGTCACCCAGTACCGAATGCACGTACTCCATAGTGCTTGATAACATTCCGCGTCCTATCCGCGTTACCGATGCGGCTATCGGTAAACACGGCAACATTCCTGATGAAACTCCCGTAA
>ARS-Herpes-PPR-0657-07-M13R.ab1_(reversed)
GACCTTGACCGCCAACGGCTCGTCCGCCACGTAATCGCCCTCGCCGAAAAAAGGAGACAAGCCGACCCTGTCACTCAGACAGCGATGGATGTATTCCGCCGTCTTGGCTAACATGTCCCTACCTATAGGGGTGATAGACGCGGCGATCGGCAAACACGGCATCATACCCCCGG
>ARS-Herpes-PPR-0657-08-M13R.ab1
GACCTTGACCGCCAACGGCTCGTCCGCCACGTAATCGCCCTCGCCGAAAAAAGGAGACAAGCCGACCCTGTCACTCAGACAGCGATGGATGTATTCCGCCGTCTTGGCTAACATGTCCCTACCTATACGGGTGATAGACGCGGCGATCGGCAAACACGGCATCAT
>ARS-Herpes-PPR-0657-09-M13R.ab1_(reversed)
TACTTTTATTTTATAATCATCTTTCACCGCACACTGAAATAATTGCGCTGCGTTAATTGGGTCACCCAGTACCGAATGCACGTACTCCATAGTGCTTGATAACATTCCGCGTCCTATCCGCGTTACCGATGCGGCTATCGGTAAACACGGCAACATTCCTGATGAA
>ARS-Herpes-PPR-0657-10-M13R.ab1_(reversed)
TACTTTTATTTTATAATCATCTTTCACCGCACACTGAAATAATTGCGCTGCGTTAATTGGGTCACCCAGTACCGAATGCACGTACTCCATAGTGCTTGATAACATTCCGCGTCCTATCCGCGTTACCGATGCGGCTATCGGTAAACACGGCAACATTCCTGATGAA
>ARS-Herpes-PPR-0657-11-M13R.ab1_(reversed)
TACTTTTATTTTATAATCATCTTTCACCGCACACTGAAATAATTGCGCTGCGTTAATTGGGTCACCCAGTACCGAATGCACGTACTCCATAGTGCTTGATAACATTCCGCGTCCTATCCGCGTTACCGATGCGGCTATCGGTAAACACGGCAACATTCCTGATGAA
>ARS-Herpes-PPR-0657-12-M13R.ab1_(reversed)
TACTTTTATTTTATAATCATCTTTCACCGCACACTGAAATAATTGCGCTGCGTTAATTGGGTCACCCAGTACCGAATGCACGTACTCCATAGTGCTTGATAACATTCCGCGTCCTATCCGCGTTACCGATGCGGCTATCGGTAAACACGGCAACATTCCTGATGAA
>ARS-Herpes-PPR-0659-04-M13R.ab1_(reversed)
CACCTTAAATGAGACGTCTTCGTCAGTAAAGTCGTCCTTGCTGAAAAACCGCTCGAGATTACCTGTCGTACCTAAACAGGTGTCAATAAACATGGCTGTGTTAGAAAGCATATCACGACCTATCTTGGTGATAGAGGCTGCTATCTGCAAACACGGCATCATCCCTTTAGAA
>ARS-Herpes-PPR-0659-06-M13R.ab1_(reversed)
CACCTTAAATGAGACGTCTTCGTCAGTAAAGTCGTCCTTGCTGAAAAACCGCTCGAGATTACCTGTCGTACCTAAACAGGTGTCAATAAACATGGCTGTGTTAGAAAGCATATCACGACCTATCTTGGTGATAGAGGCTGCTATCTGCAAACACGGCATCATCCCCTTAGAA
>ARS-Herpes-PPR-0659-07-M13R.ab1_(reversed)
CACCTTAAATGAGACGTCTTCGTCAGTAAAGTCGTCCTTGCTGAAAAACCGCTCGAGATTACCTGTCGTACCTAAACAGGTGTCAATAAACATGGCTGTGTTAGAAAGCGTATCACGACCTATCTTGGTGATAGAGGCTGCTATCTGCAAACACGGCATCATCCCTTTAGAA
>ARS-Herpes-PPR-0659-08-M13R.ab1
CACCTTAAATGAGACGTCTTCGTCAGTAAAGTCGTCCTTGCTGAAAAACCGCTCGAGATTACCTGTCGTACCTAAACAGGTGTCAATAAACATGGCTGTGTTAGAAAGCATATCACGACCTATCTTGGTAATAGAGGCTGCTATCTGCAAACGCGGCATCATCCCTTTAGAA
>ARS-Herpes-PPR-0659-09-M13R.ab1
CACCTTAAATGAGACGTCTTCGTCAGTAAAGTCGTCCTTGCTGAAAAACCGCTCGAGATTACCTGTCGTACCTAAACAGGTGTCAATAAACATGGCTGTGTTAGAAAGCATATCACGACCTATCTTGGTGATAGAGGCTGCTATCTGCAAACACGGCATCATCCCTTTAGAA
>ARS-Herpes-PPR-0659-10-M13R.ab1_(reversed)
CACCTTAAATGAGACGTCTTCGTCAGTAAAGTCGTCCTTGCTGAAAAACCGCTCGAGATTACCTGTCGTACCTAAACAGGTGTCAATAAACATGGCTGTGTTAGAAAGCATATCACGACCTATCTTGGTGATAGAGGCTGCTATCTGCAAACACGGCATCATCCCTTTAGAA
>ARS-Herpes-PPR-0659-11-M13R.ab1_(reversed)
CACCTTAAATGAGACGTCTTCGTCAGTAAAGTCGTCCTTGCTGAAAAACCGCTCGAGATTACCTGTCGTACCTAAACAGGTGTCAATAAACATGGCTGTGTTAGAAAGCATATCACGACCTATCTTGGTGATAGAGGCTGCTATCTGCAAACACGGCATCATCCCTTTAGAA
>ARS-Herpes-PPR-0659-12-M13R.ab1_(reversed)
CACCTTAAATGAGACGTCTTCGTCAGTAAAGTCGTCCTTGCTGAAAAACCGCTCGAGATTACCTGTCGTACCTAAACAGGTGTCAATAAACATGGCTGTGTTAGAAAGCATATCACGACCTATCATGGTGATAGAGGCTGCTATCTGCAAACACGGCATCATCCCTTTAGAA
>ARS-Herpes-PPR-0662-02-M13R.ab1
CACCTTGAACGAAACACCTTCACTGGTAAAATCATCCTTACTAAAAAATCGCTCGAGATTATCAGTCGTGCCTAAAGAGGTGTCGATAAACCTGGCTGTGTTAGAAAGCATATCACGACCTATTTTGGTAATAGACGCAGCTATTTGTAGACACGGCATCATCCCTTTAG
>ARS-Herpes-PPR-0662-03-M13R.ab1_(reversed)
GACCTTGACCGCCAACGGCTCGTCCGCCACGTAATCGCTCTCGCCGAAAAAAGGAGACAAGCCGACCCTGTCACTCAGACAGCGATGGATGTATTCCGCCGTCTTGGCCAACATGTCCCTACCTATACGAGTGATAGACGCGGCGATCGGCAAACACGGCATCGTGCCCCCGGAC
>ARS-Herpes-PPR-0662-04-M13R.ab1_(reversed)
GACCTTGACCGCCAACGGCTCGTCCGCCACGTAATCGCTCTCGCCGAAAAAAGGAGACTAGCCGACCCTGTCACTCAGACAGCGATGGATGTATTCCGCCGTCTTGGCCAACATGTCCCTACCTATACGAGTGATAGACGCGGCGATCGGCAAACACGGCATCATGCCCCCGG
>ARS-Herpes-PPR-0662-08-M13R.ab1_(reversed)
CACCTTGAATGAGACGTCTTCGTCGGTAAAATCGTCCTTACCGAAAAAACGCTCTAAATTACCTGTCGCGCTTAGAGAAGTATCAATAAACCTGGCTGTGTTGGAAAGCATATCCCGACCTATCTTGGTGATAGACGCTGCTATCTGCAAACACGGCATCATCCCTTTAGAA
>ARS-Herpes-PPR-0662-09-M13R.ab1_(reversed)
GACCTTGACCGCCAACGGCTCGTCCGCCACGTAATCGCTCTCGCCGAAAAAAGGAGACAAGCCGACCCTGTCACTCAGACAGCGATGGATGTATTCCGCCGTCTTGGCCAACATGTCCCTACCTATACGAGTGATAGACGCGGCGATCGGCAAACACGGCATCATGCCCCCGGAC
>ARS-Herpes-PPR-0662-11-M13R.ab1_(reversed)
GACCTTGACCGCCAACGGCTCGTCCGCCACGTAATCGCTCTCGCCGAAAAAAGGAGACAAGCCGACCCTGTCACTCAGACAGCGATGGATGTATTCCGCCGTCTTGGCCAACATGTCCCTACCTATACGAGTGATAGACGCGGCGATCGGCAAACACGGCATCATGCCCCCGGAC
>ARS-Herpes-PPR-0664-01-M13R.ab1_(reversed)
CACCTTTACCACAAACTCATCGTTCGTGAATTTATCATCCCCAATGAACTTTCTAAGAAAATCCCTGGTGATGTTACCGTGCACATATTCAGCGGTAGCGGCCAACATGTCTCGTCCGATTCTGGTCACCGAGGCAGCAATTTGCAAACACGGCATCGAACCGGTGGAG
>ARS-Herpes-PPR-0664-03-M13R.ab1_(reversed)
CACCTTTACCACAAACTCATCGTTCGTGAATTTATCATCCCCAATGAACTTTCTAAGAAAATCTCTGGTGATGTTACCGTGCACATATTCAGCGGTAGCGGCCAACATGTCTCGTCCGATTCTGGTCACCGAGGCAGCAATTTGCAAACACGGCATCAAACCGGTGGAG
>ARS-Herpes-PPR-0664-04-M13R.ab1_(reversed)
CACCTTTACCACAAACTCATCGTTCGTGAATTTATCATCCCCAATGAACTTTCTAAGAAAATCTCTGGTGATGTTACCGTGCACATATTCAGCGGTAGCGGCCAACATGTCTCGCCCGATTCTGGTCACCGAGGCAGCAATTTGCAAACACGGCATCAAACCGGTGGAG
>ARS-Herpes-PPR-0664-05-M13R.ab1_(reversed)
CACCTTTACCACAAACTCATCGTTCGTGAATTCATCATCCCCAATGAACTTTCTAAGAAAATCTCTGGTGATGTTACCGTGCACATATTCAGCGGTAGCGGCCAACATGTCTCGTCCGATTCTGGTCACCGAGGCAGCAATTTGCAAACACGGCATCAAACCGGTGGAG
>ARS-Herpes-PPR-0664-07-M13R.ab1_(reversed)
CACCTTTACCACAAACTCATCGTTCGTGAATTTATCATCCCCAATGAACTTTCTAAGAAAATCTCTGGTGATGTTACCGTGCACATATTCAGCGGTAGCGGCCAACATGTCTCGTCCGATTCTGGTCACCGAGGCAGCAATTTGCAAACACGGCATCAAACCGGTGGAG
>ARS-Herpes-PPR-0664-08-M13R.ab1_(reversed)
CACCTTTACCACAAACTCATCGTTCGTGAATTTATCATCCCCAATGAACTTTCTAAGAAAATCTCTGGTGATGTTACCGTGCACATATTCAGCGGTAGCGGCCACCATGTCTCGTCCGATTCTGATCACCGAGGCAGCAATTTGCAAACACGGCATCAAACCGGTGGAG
>ARS-Herpes-PPR-0664-09-M13R.ab1_(reversed)
CACCTTTACCACAAACTCATCGTTCGTGAATTTATCATCCCCAATGAACTTTCTAAGAAAATCTCTGGTGATGTTACCGTGCACATATTCAGCGGTAGCGGCCAACATGTCTCGTCCGATTCTGGTCACCGAGGCAGCAATTTGCAAACACGGCATCAAACCGGTGGAG
>ARS-Herpes-PPR-0664-10-M13R.ab1_(reversed)
CACCTTTACCACAAACTCATCGTTCGTGAATTTATCATCCCCAATGAACTTTCTAAGAAAATCTCTGGTGATGTTACCGTGCACATATTCAGCGGTAGCGGCCAACATGTCTCGTCCGATTCTGGTCACCGAGGCAGCAATTTGCAAACACGGCATCAAACCGGTGGAG
>ARS-Herpes-PPR-0664-11-M13R.ab1_(reversed)
CACCTTTACCACAAACTCATCGTTCGTGAATTTATCATCCCCAATGAACTTTCTAAGAAAATCTCTGGTGATGTTACCGTGCACATATTCAGCGGTAGCGGCCAACATGTCTCGTCCGATTCTGGTCACCGAGGCAGCAATTTGCAAACACGGCATCAAACCGGTGGAG
>ARS-Herpes-PPR-0664-12-M13R.ab1_(reversed)
CACCTTTACCACAAACTCATCGTTCGTGAATTTATCATCCCCAATGAACTTTCTAAGAAAATCTCTGGTGATGTTACCGTGCACATATTCAGCGGTAGCGGCCAACATGTCTCGTCCGATTCTGGTCACCGAGGCAGCAATTTGCAAACACGGCATCAAACCGGTGGAG
>ARS-Herpes-PPR-0665-02-M13R.ab1_(reversed)
GACCTTAACCGAGAATTCATCATTGGTAAACCCATCACCACCAATAAAACTACGTAGAAATTCCTTATTTACCATTGTATGAACATATTCTGCAGTATCGGCCAACATGTTACGGCCTATCCTAGTCACGGATGCCGCGATAGGGAGACACGGCATCAAACCTGTAGAA
>ARS-Herpes-PPR-0665-04-M13R.ab1_(reversed)
GACCTTAACCGAGAATTCATCATTGGTAAACCCATCATCACCAATAAAACTACGTAGAAATTCCTTATTTACCATTGTATGAACATATTCTGCAGTATCGGCCAACATGTTACGGCCTATCCTAGTCACGGATGCCGCGATAGGGAGACACGGCATCAAACCTGTAGAA
>ARS-Herpes-PPR-0665-06-M13R.ab1_(reversed)
GACCTTAACCGAGAATTCATCATTGGTAAACCCATTATCACCAATAAAACTACGTAGAAATTCCTTATTTACCATTGTATGAACATATTCTGCAGTATCGGCCAACATGTTACGGCCTATCCTAGTCACGGATGCCGCGATAGGGAGACACGGCATCAAACCTGTAGAA
>ARS-Herpes-PPR-0665-07-M13R.ab1_(reversed)
GACCTTAACCGAGAATTCATCATTGGTAAACCCATCATCACCAATAAAACTACGTAGAAATTCCTTATTTACCATTGTATGAACATATTCTGCAGTATCGGCCAACATGTTACGGCCTATCCTAGTCACGGATGCCGCGATAGGGAGACACGGCATCAAACCTGTAGAA
>ARS-Herpes-PPR-0665-08-M13R.ab1_(reversed)
GACCTTAACCGAGAATTCATCATTGGTAAACCCATCATCACCAATAAAACTACGTAGAAATTCCTTATTTACCATTGTATGAACATATTCTGCGGTATCGGCCAACATGTTACGGCCTATCCTAGTCACGGATGCCGCGATAGGGAGACACGGCATCAAACCTGTAGAA
>ARS-Herpes-PPR-0665-09-M13R.ab1_(reversed)
GACCTTAACCGAGAATTCATCATTGGTAAACCCATCATCACCAATAAAACTACGTAGAAATTCCTTATTTACCATTGTATGAACATATTCTGCAGTATCGGCCAACATGTTACGGCCTATCCTAGTCACGGATGCCGCGATAGGGAGACACGGCATCAAACCTGTAGAA
>ARS-Herpes-PPR-0665-10-M13R.ab1_(reversed)
GACCTTAGCCGAGAATTCATCATTGGTAAACCCATCATCACCAATAAAACTACGTAGAAATTCCTTATTTACCATTGTATGAACATATTCTGCAGTATCGGCCAACATGTTACGGCCTATCCTAGTCACGGATGCCGCGATAGGGAGACACGGCATCAAGCCTGTAGAA
>ARS-Herpes-PPR-0665-12-M13R.ab1_(reversed)
TACTTTTATTTTATAATCATCTTTCACCGCACACTGAAATAATTGCGCTGCGTTAATTGGGTCACCCAGTACCGAATGCACGTACTCCATAGTGCTTGATAACATTCCGCGTCCTATCCGCGTTACCGATGCGGCTATCGGTAAACACGGCAACATTCCTGATGAA
>ARS-Herpes-PPR-0666-01-M13R.ab1_(reversed)
GACCTTAACCGCCAGCGGCTCATCCTCCACGTAATCGCTCTCTCCGAAAAAAGGTGACAGTCCAGCTCTATCACTCAGACGACGATGAATGTACTCCGCCGTCCTGGCCAACATATCCCTACCTATACGGGTAATGGATGCGGCGATCGGCAGACACGGCATCATGCCCCCGGAC
>ARS-Herpes-PPR-0666-02-M13R.ab1_(reversed)
GACCTTAACCGCCAGCGGCTCATCCTCCACGTAATCGCTCTCTCCGAAAAAAGGTGACAGTCCAGCTCTATCACTCAGACGACGATGAATGTACTCCGCCGTCCTGGCCAACATATCCCTACCTATACGGGTAATGGATGCGGCGATCGGCAGACACGGCATCATGCCCCCGG
>ARS-Herpes-PPR-0666-04-M13R.ab1_(reversed)
GACCTTAACCGCCAGCGGCTCATCCTCCACGTAATCGCTCTCTCCGAAAAAAGGTGACAGTCCAGCTCTATCACTCAGACGACGATGAATGTACTCCGCCGTCCTGGCCAACATATCCCTACCTATACGGGTAATGGATGCGGCGATCGGCAGACACGGCATCATGCCCCCGG
>ARS-Herpes-PPR-0666-06-M13R.ab1_(reversed)
GACCTTAACCGCCAGCGGCTCATCCTCCACGTAATCGCTCTCTCCGAAAAAAGGTGACAGTCCAGCTCTATCACTCAGACGACGATGAATGTACTCCGCCGTCCTGGCCAACATATCCCTACCTATACGGGTAATGGATGCGGCGATCGGCAGACACGGCATCATGCCCCCGGAC
>ARS-Herpes-PPR-0666-07-M13R.ab1_(reversed)
GACCTTAACCGCCAGCGGCTCATCCTCCACGTAATCGCTCTCTCCGAGAAAAGGTGACAGTCCAGCTCTATCACTCAGACGACGATGAATGTACTCCGCCGTCCTGGCCAACATATCCCTACCTATACGGGTAATGGATGCGGCGATCGGCAGACACGGCATCATGCCCCCGG
>ARS-Herpes-PPR-0666-08-M13R.ab1
GACCTTAACCGCCAGCGGCTCATCCTCCACGTAATCGCTCTCTCCGAAAAAAGGTGACAGTCCAGCTCTATCACTCAGACGACGATGAATGTACTCCGCCGTCCTGGCCAACATATCCCTACCTATACGGGTAATGGATGCGGCGATCGGCAGACACGGCATCATGCCCCCGGAC
>ARS-Herpes-PPR-0666-09-M13R.ab1
GACCTTAACCGCCAGCGGCTCATCCTCCACGTAATCGTTCTCTCCGAAAAAAGGTGACAGTCCAGCTCTATCACTCAGACGACGATGAATGTACTCCGCCGTCCTGGCCAACATATCCCTACCTATACGGTTAATGGATGCGGCGATCGGCAGACACGGCATCATGCCCCCGGAC
>ARS-Herpes-PPR-0666-10-M13R.ab1
GACCTTAACCGCCAGCGGCTCATCCTCCACGTAATCGCTCTCTCCGAAAAAAGGTGACGGTCCAGCTCTATCACTCAGACGACGATGAATGTACTCCGCCGTCCTGGCCAACATATCCCTACCTATACGGGTAATGGATGCGGCGATCGGCAGACACGGCATCATGCCCCCGGAC
>ARS-Herpes-PPR-0666-11-M13R.ab1
GACCTTAACCGCCAGCGGCTCATCCTCCACGTAATCGCTCTCTCCGAAAAAAGGTGACAGTCCAGCTCTATCACTCAGACGACGATGAATGTACTCCGCCGTCCTGGCCAACATATCCCTACCTATACGGGTAATGGATGCGGCGATCGGCAGACACGGCATCATGCCCCCGGAC
>ARS-Herpes-PPR-0666-12-M13R.ab1_(reversed)
GACCTTAACCGCCAGCGGCTCATCCTCCACGTAATCGCTCTCTCCGAAAAAAGGTGACAGTCCAGCTCTATCACTCAGACGACGATGAATGTACTCCGCCGTCCTGGCCAACATATCCCTACCTATACGAGTAATGGATGCGGCGATCGGCAGACACGGCATCATGCCCCCGG
>ARS-Herpes-PPR-0667-01-M13R.ab1_(reversed)
AACTCTAAAGTTAGACTCTGGGTTATAATCTCTTGGGGAGGGGGAAATTGTCCTTACATCATTGGGTGTAAGAGCTTCTATGTACTTTTTGGATTGTTCTAACATTGTTCTTCCCTGAAGAGTTACAGTTTCCGCAATTTTGATGCAGGGTAACAGCCCAGATGCA
>ARS-Herpes-PPR-0667-02-M13R.ab1_(reversed)
AACTCTAAAGTTAGACTCCGGGTTATAATCTCTTGGGGAGGGGGAAATTGTCCTTACATCATTGGGTGTAAGAGCTTCTATGTACTTTTTGGATTGTTCTAACATTATTCTTCCCTGAAGAGTTACAGTTTCCGCAATTTTGATGCAGGGTAACAGCCCAGATGCA
>ARS-Herpes-PPR-0667-03-M13R.ab1
AACTCTAAAGTTAGACTCTGGGTTATAATCTCTTGGGGAGGGGGAAATTGTCCTTACATCATTGGGTGTAAGAGCTTCTATGTACTTTTTGGATTGTTCTAACATTGTTCTTCCCTGAAGAGTTACAGTTTCCGCAATTTTGATGCAGGGTAACAGCCCAGATGCA
>ARS-Herpes-PPR-0667-04-M13R.ab1_(reversed)
AACTCTAAAGTTAGACTCTGGGTTATAATCTCTTGGGGAGGGGGAAATTGTCCTTACATCATTGGGTGTAAGAGCTTCTATGTACTTTTTGGATTGTTCTAACATTGTTCTTCCCTGAAGAGTTACAGTTTCCGCAATTTTGATGCGGGGTAACAGCCCAGATGCA
>ARS-Herpes-PPR-0667-05-M13R.ab1
AACTCTAAAGTTAGACTCTGGGTTATAATCTCTTGGGGAGGGGGAAATTGTCCTTACATCATTGGGTGTAAGAGCTTCTATGTACTTTTTGGATTGTTCTAACATTGTTCTTCCCTGAAGAGTTACAGTTTCCGCAATTTTGATGCAGGGTAACAGCCCAGATGCA
>ARS-Herpes-PPR-0667-06-M13R.ab1_(reversed)
AACTCTAAAGTTAGACTCTGGGTTATAATCTCTTGGGGAGGGGGAAATTGTCCTTACATCATTGGGTGTAAGAGCTTCTATGTACTTTTTGGATTGTTCTAACATTGTTCTTCCCTGAAGAGTTACAGTTTCCGCAATTTTGATGCAGGGTAACAGCCCAGATGCA
>ARS-Herpes-PPR-0667-08-M13R.ab1_(reversed)
AACTCTAAAGTTAGACTCTGGGTTATAATCTCTTGGGGAGGGGGAAATTGTCCTTACATCATTGGGTGTAAGAGCTTCTATGTACTTTTTGGATTGTTCTAACATTGTTCTTCCCTGAAGAGTTACAGTTTCCGCAATTTTGATGCAGGGTAACAGCCCAGATGCA
>ARS-Herpes-PPR-0667-09-M13R.ab1_(reversed)
AACTCTAAAGTTAGACTCTGGGTTATAATCTCTTGGGGAGGGGGAAATTGTCCTTACATCATTGGGTGTAAGAGCTTCTATGTACTTTTTGGATTGTTCTAACATTGTTCTTCCCTGAAGAGTTACAGTTTCCGCAATTTTGATGCAGGGTAACAGCCCAGATGCA
>ARS-Herpes-PPR-0667-10-M13R.ab1_(reversed)
AACTCTAAAGTTAGACTCTGGGTTATAATCTCTTGGGGAGGGGGAAATTGTCCTTACATCATTGGGTGTAAGAGCTTCTATGTACTTTTTGGATTGTTCTAACATTGTTCTTCCCTGAAGAGTTACAGTTTCCGCAATTTTGATGCAGGGTAACAGCCCAGATGCA
>ARS-Herpes-PPR-0667-11-M13R.ab1
AACTCTAAAGTTAGACTCTGGGTTATAATCTCTTGGGGAGGGGGAAATTGTCCTTACATCATTGGGTGTAAGAGCTTCTATGTACTTTTTGGATTGTTCTAACATTGTTCTTCCCTGAAGAGTTACAGTTTCCGCAATTTTGATGCAGGGTAACAGCCCAGATGCA
>ARS-Herpes-PPR-0667-12-M13R.ab1_(reversed)
AACTCTAAAGTTAGACTCTGGGTTATAATCTCTTGGGGAGGGGGAAATTGTCCTTACATCATTGGGTGTAAGAGCTTCTATGTACTTTTTGGATTGTTCTAACATTGTTCTTCCCTGAAGAGTTACAGTTTCCGCAATTTTGATGCAGGGTAACAGCCCAGATGCA
>ARS-Herpes-PPR-0668-01-M13R.ab1
GACCTTAACCGCCAGCGGCTCATCCTCCACGTAATCGCTCTCTCCGAAAAAAGGTGACAGTCCAGCTCTATCACTCAGACGACGATGAATGTACTCCGCCGTCCTGGCCAACATATCCCTACCTATACGGGTAATGGATGCGGCGATCGGCAGACACGGCATCATGCCCCCGGAC
>ARS-Herpes-PPR-0668-02-M13R.ab1
GACCTTAACCGCCAGCGGCTCATCCTCCACGTAATCGCTCTCTCCGAAAAAAGGTGACAGTCCAGCTCTATCACTCAGACGACGATGAATGTACTCCGCCGTCCTGGCCAACATATCCCTACCTATACGGGTAATGGATGCGGCGATCGGCAGACACGGCATCATGCCCCCGGAC
>ARS-Herpes-PPR-0668-03-M13R.ab1
GACCTTAACCGCCAGCGGCTCATCCTCCACGTAATCGCTCTCTCCGAAAAAAGGTGACAGTCCAGCTCTATCACTCAGACGACGATGAATGTACTCCGCCGTCCTGGCCAACATATCCCTACCTATACGGGTAATGGATGCGGCGATCGGCAGGCACGGCATCATGCCCCCGGAC
>ARS-Herpes-PPR-0668-04-M13R.ab1_(reversed)
GACCTTAACCGCCAGCGGCTCATCCTCCACGTAATCGCTCTCTCCGAAAAAAGGTGACAGTCCAGCTCTATCACTCAGACGACGATGAATGTACTCCGCCGTCCTGGCCAACATATCCCTACCTATACGGGTAATGGATGCGGCGATCGGCAGACACGGCATCATGCCCCCGGAC
>ARS-Herpes-PPR-0668-05-M13R.ab1
GACCTTAACCGCCAGCGGCTCATCCTCCACGTAATCGCTCTCTCCGAAAAAAGGTGACAGTCCAGCTCTATCACTCAGACGACGATGAATGTACTCCGCCGTCCTGGCCAACATATCCCTACCTATACGGGTAATGGATGCGGCGATCGGCAGACACGGCATCATGCCCCCGGAC
>ARS-Herpes-PPR-0668-06-M13R.ab1_(reversed)
GACCTTAACCGCCAGCGGCTCATCCTCCACGTAATCGCTCTCTCCGAAAAAAGGTGACAGTCCAGCTCTATCACTCAGACGACGATAAATGTACTCCGCCGTCCTGGCCAACATATCCCTACCTATACGGGTAATGGATGCGGCGATCGGCAGACACGGCATCATGCCCCCGGAC
>ARS-Herpes-PPR-0668-07-M13R.ab1_(reversed)
GACCTTAACCGCCAGCGGCTCATCCTCCACGTAATCGCTCTCTCCGAAAAAAGGTGACAGCCCAGCTCTATCACTCAGACGACGATGAATGTACTCCGCCGTCCTGGCCAACATATCCCTACCTATACGGGTAATGGATGCGGCGATCGGCAGACACGGCATCATGCCCCCGGAC
>ARS-Herpes-PPR-0668-09-M13R.ab1_(reversed)
GACCTTAACCGCCAGCGGCTCATCCTCCACGTAATCGCTCTCTCCGAAAAAAGGTGACAGTCCAGCTCTATCACTCAGACGACGATGAATGTACTCCGCCGTCCTGGCCAACATATCCCTACCTATACGGGTAATGGATGCGGCGATCGGCAGACACGGCATCATGCCCCCGGGC
>ARS-Herpes-PPR-0668-10-M13R.ab1_(reversed)
GACCTTAACCGCCAGCGGCTCATCCTCCACGTAATCGCTCTCTTCGAAAGAAGGTGACAGTCCAGCTCTATCACTCAGACGACGATGAATGTACTCCGCCGTCCTGGCCAACATATCCCTACCTATACGGGTGATGGATGCGGCGATCGGCAGACACGGCATCATGCCCCCGG
>ARS-Herpes-PPR-0668-11-M13R.ab1
GACCTTAACCGCCAGCGGCTCATCCTCCACGTAATCGCTCTCTCCGAAAAAAGGTGACAGTCCAGCTCTATCACTCAGACGACGATGAATGTACTCCGCCGTCCTGGCCAACATATCCCTACCTATACGGGTAATGGATGCGGCGATCGGCAGGCACGGCATCATGCCCCCGGAC
>ARS-Herpes-PPR-0668-12-M13R.ab1_(reversed)
GACCTTAACCGCCAGCGGCTCATCCTCCACGTAATCGCTCTCTCCGAAAAAAGGTGACAGTCCAGCTCTATCACTCAGACGACGATGAATGTACTCCGCCGTCCTGGCCAACATATCCCTACCTATACGGGTAATGGATGCGGCGATCGGCAGACACGGCATCATGCCCCCGGAC
>ARS-Herpes-PPR-0669-01-M13R.ab1_(reversed)
GACCTTGACCGCCAACGGCTCGTCCGCCACGTAATCGCTCTTGCCGAAAAAAGGAGACAAGCCGACCCTGTCACTCAGACAGCGATGGATGTATTCCGCCGTCTTGGCCAACATGTCCCTACCTATACGAGTGATAGACGCGGCGATCGGCAAACACGGCATCATGCCCCCGGAC
>ARS-Herpes-PPR-0669-02-M13R.ab1_(reversed)
GACCTTGACCGCCAACGGCTCGTCCGCCACGTAATCGCTCTCGCCGAAAAAAGGAGACAAGCCGACCCTGTCACTCAGACAGCGATGGATGTATTCCGCCGTCTTGGCCAACATGTCCCTACCTATACGAGTGATAGACGCGGCGATCGGCAAACACGGCATCATGCCCCCGGAC
>ARS-Herpes-PPR-0669-03-M13R.ab1_(reversed)
GACCTTGACCGCCAACGGCTCGTCCGCCACGTAATCGCTCTCGCCGAAAAAAGGAGACAAGCCGACCCTGTCACTCAGACAGCGATGGATGTATTCCGCCGTCTTGGCCAACATGTCCCTACCTATACGAGTGATAGACGCGGCGATCGGCAAACACGGCATCATGCCCCCGGAC
>ARS-Herpes-PPR-0669-06-M13R.ab1_(reversed)
GACCTTGACCGCCAACGGCTCGTCCGCCACGTAATCGCTCTCGCCGAAAAAAGGAGACAAGCCGACCCTGTCACTCAGACAGCGATGGATGTATTCCGCCGTCTTGGCCTACATGTCCCTACCTATACGAGTGATAGACGCGGCGATCGGCAAACACGGCATCATGCCCCCGGAC
>ARS-Herpes-PPR-0669-07-M13R.ab1_(reversed)
GACCTTGACCGCCAACGGCTCGTCCGCCACGTAATCGCTCTCGCCGAAAAGAGGAGACAAGCCGACCCTGTCACTCAGACAGCGATGGATGTATTCCGCCGTCTTGGCCAACATGTCCCTACCTATACGAGTGATAGACGCGGCGATCGGCAAACACGGCATCATGCCCCCGGAC
>ARS-Herpes-PPR-0669-09-M13R.ab1_(reversed)
GACCTTGACCGCCAACGGCTCGTCCGCCACGTAATCGCTCTCGCCGAAAAAAGGAGACAAGCCGACCCTGTCACTCAGACAGCGATGGATGTATTCCGCCGTCTTGGCCAACATGTCCCTACCTATACGAGTGATAGACGCGGCGATCGGCAAACACGGCATCATGCCCCCGGAC
>ARS-Herpes-PPR-0669-11-M13R.ab1_(reversed)
GACCTTGACCGCCAACGGCTCGTCCGCCACGTAATCGCTCTCGCCGAAAAAAGGAGACAAGCCGACCCTGTCACTCAGACAGCGATGGATGTATTCCGCCGTCTTGGCCAACATGTCCCTACCTATACGAGTGATAGACGCGGCGATCGGCAAACACGGCATCATGCCCCCGGAC
>ARS-Herpes-PPR-0669-12-M13R.ab1_(reversed)
GACCTTGACCGCCAACGGCTCGTCCGCCACGTAATCGCTCTCGCCGAAAAAAGGAGACAAGCCGACCCTGTCACTCAGACAGCGATGGATGTATTCCGCCGTCTTGGCCAACATGTCCCTACCTATACGAGTGATAGACGCGGCGATCGGCAAACACGGCATCATGCCCCCGG
>ARS-Herpes-PPR-0670-01-M13R.ab1_(reversed)
AACCTTAGTGTTGAACGAGGCTCCCAACGCACACCCAAAAAAACGACCAGAGAACTGGACATCACCAAACACGCCACAAACGTAGCTAGCCGTATCCGCTAACATGCGTCTACCTATGCGAGTAACGGACGCCGCTATTCCTATACAAGGTAACATTCCCGACGAC
>ARS-Herpes-PPR-0670-02-M13R.ab1_(reversed)
AACCTTAGTGTTGAACGAGGCTCCCAACGCACACCCAAAAAAACGACCAGAGAACTGGACATCACCAAACACGTCACAAACGTAGCTAGCCGTATCCGCTAACATGCGTCTACCTATGCGAGTAACGGACGCCGCTATTCCTATACAAGGTAACATTCCCGACG
>ARS-Herpes-PPR-0670-03-M13R.ab1_(reversed)
AACCTTAGTGTTGAACGAGGCTCCCAACGCACACCCAAAAAAACGACCAGAGAACTGGACATCACCAAACACGTCACAAACGTAGCTAGCCGTATCCGCTAACATGCGTCTACCTATGCGAGTAACGGACGCCGCTATTCCTATACAAGGTAACATTCCCGACGAC
>ARS-Herpes-PPR-0670-04-M13R.ab1_(reversed)
AACCTTAGTGTTGAACGAGGCTCCCAACGCACACCCAAAAAAACGACCAGAGAACTGGACATCACCAAACACGTCACAAACGTAGCTAGCCGTATCCGCTAACATGCGTCTACCTATGCGAGTAACGGACGCCGCTATTCCTATACAAGGTAACATTCCCGACGAC
>ARS-Herpes-PPR-0670-05-M13R.ab1_(reversed)
AACCTTAGTGTTGAACGAGGCTCCCAACGCACACCCAAAAAAACGACCAGAGAACTGGACATCACCAAACACGTCACAAACGTAGCTAGCCGTATCCGCTAACATGCGTCTACCTATGCGAGTAACGGACGCCGCTATTCCTATACAAGGTAACATTCCCGACGAC
>ARS-Herpes-PPR-0670-07-M13R.ab1_(reversed)
AACCTTAGTGTTGAACGAGGCTCCCAACGCACACCCAAAAAAACGACCAGAGAACTGGACATCACCAAACACGTCACAAACGTAGCTAGCCGTATCCGCTAACATGCGTCTACCTATGCGAGTAACGGACGCCGCTATTCCTATACAAGGTAACATTCCCGACGAC
>ARS-Herpes-PPR-0670-08-M13R.ab1_(reversed)
AACCTTAGTGTTGAACGAGGCTCCCAACGCACACCCAAAAAAACGACCAGAGAACTGGACATCACCAAACACGTCACAAACGTAGCTAGCCGTATCCGCTAACATGCGTCTACCTATGCGAGTAACGGACGCCGCTATTCCTATACAAGGTAACATTCCCGACGAC
>ARS-Herpes-PPR-0670-09-M13R.ab1_(reversed)
AACCTTAGTGTTGAACGAGGCTCCCAACGCACACCCAAAAAAACGACCAGAGAACTGGACATCACCAAACACGTCACAAACGTAGCTAGCCGTATCCGCTAACATGCGTCTACCTATGCGAGTAACGGACGCCGCTATTCCTTTACAAGGTAACATTCCCGACGAC
>ARS-Herpes-PPR-0670-10-M13R.ab1_(reversed)
AACCTTAGTGTTGAACGAGGCTCCCAACGCACACCCAAAAAAACGACCAGAGAACTGGACATCACCAAACACGTCACAAACGTAGCTAGCCGTATCCGCTAACATGCGTCTACCTATGCGAGTAACGGACGCCGCTATTCCTATACAAGGTAACATTCCCGACGAC
>ARS-Herpes-PPR-0670-11-M13R.ab1_(reversed)
AACCTTAGTGTTGAACGAGGCTCCCAACGCACACCCAAAAAAACGACCAGAGAACTGGACATCACCAAACACGTCACAAACGTAGCTAGCCGTATCCGCTAACATGCGTCTACCTATGCGAGTAACGGACGCCGCTATTCCTATACAAGGTAACATTCCCGACGAC
>ARS-Herpes-PPR-0670-12-M13R.ab1
AACCTTAGTGTTGAACGAGGCTCCCAACGCACACCCAAAAAAACGACCAGAGAACTGGACATCACCCAACACGTCACAAACGTAGCTAGCCGTATCCGCTAACATGCGTCTACCTATGCGGGTAACGGACGCCGCTATTCCTATACAAGGTAACATTCCCGACGAC
>ARS-Herpes-PPR-0671-01-M13R.ab1_(reversed)
TACTTTTATTTTATAATCATCTTTCACCGCACACTGAAATAATTGCGCTGCGTTAATTGGGTCACCCAGTACCGAATGCACGTACTCCATAGTGCTTGATAACATTCCGCGTCCTATCCGCGTTACCGATGCGGCTATCGGTAAACACGGCAACATTCCTGATGAA
>ARS-Herpes-PPR-0671-02-M13R.ab1_(reversed)
TACTTTTATTTTATAATCATCTTTCACCGCACACTGAAATAATTGCGCTGCGTTAATTGGGTCACCCAGTACCGAATGCACGTACTCCATAGTGCTTGATAACATTCCGCGTCCTATCCGCGTTACCGATGCGGCTATCGGTAAACACGGCAACATTCCTGATGAA
>ARS-Herpes-PPR-0671-03-M13R.ab1_(reversed)
TACTTTTATTTTATAATCATCTTTCACCGCACACTGAAATAATTGCGCTGCGTTAATTGGGTCACCCAGTACCGAATGCACGTACTCCATAGTGCTTGATAACATTCCGCGTCCTATCCGCGTTACCGATGCGGCTATCGGTAAACACGGCAACATTCCTGATGAA
>ARS-Herpes-PPR-0671-05-M13R.ab1_(reversed)
TACTTTTATTTTATAATCATCTTTCACCGCACACTGAAATAATTGCGCTGCGTTAATTGGGTCACCCAGTACCGAATGCACGTACTCCATAGTGCTTGATAACATTCCGCGTCCTATCCGCGTTACCGATGCGGCTATCGGTAAACACGGCAACATTCCTGATGAA
>ARS-Herpes-PPR-0671-07-M13R.ab1_(reversed)
TACTTTTATTTTATAATCATCTTTCACCGCACACTGAAATAATTGCGCTGCGTTAATTGGGTCACCCAGTACCGAATGCACGTACTCCATAGTGCTTGATAACATTCCGCGTCCTATCCGCGTTACCGATGCGGCTATCGGTAAACACGGCAACATTCCTGATGAA
>ARS-Herpes-PPR-0671-08-M13R.ab1_(reversed)
TACTTTTATTTTATAATCATCTTTCACCGCACACTGAAATAATTGCGCTGCGTTAATTGGGTCACCCAGTACCGAATGCACGTACTCCATAGTGCTTGATAACATTCCGCGTCCTATCCGCGTTACCGATGCGGCTATCGGTAAACACGGCAACATTCCTGATGAA
>ARS-Herpes-PPR-0671-09-M13R.ab1_(reversed)
TACTTTTATTTTATAATCATCTTTCACCGCACACTGAAATAATTGCGCTGCGTTAATTGGGTCACCCAGTACCGAATGCACGTACTCCATAGTGCTTGATAACATTCCGCGTCCTATCCGCGTTACCGATGCGGCTATCGGTAAACACGGCAACATTCCTGGTGAA
>ARS-Herpes-PPR-0671-10-M13R.ab1_(reversed)
TACTTTTATTTTATAATCATCTTTCACCGCACACTGAAATAATTGCGCTGCGTTAATTGGGTCACCCAGTACCGAATGCACGTACTCCATAGTGCTTGATAACATTCCGCGTCCTATCCGCGTTACCGATGCGGCTATCGGTAAACACGGCAACATTCCTGATGAA
>ARS-Herpes-PPR-0671-11-M13R.ab1_(reversed)
TACTTTTATTTTATAATCATCTTTCACCGCACACTGAAATAATTGCGCTGCGTTAATTGGGTCACCCAGTACCGAATGCACGTACTCCATAGTGCTTGATAACATTCCGCGTCCTATCCGCGTTACCGATGCGGCTATCGGTAAACACGGCAACATTCCTGATGAA
>ARS-Herpes-PPR-0671-12-M13R.ab1_(reversed)
TACTTTTATTTTATAATCATCTTTCACCGCACACTGAAATAATTGCGCTGCGTTAATTGGGTCACCCAGTACCGAATGCACGTACTCCATAGTGCTTGATAACATTCCGCGTCCTATCCGCGTTACCGATGCGGCTATCGGTAAACACGGCAACATTCCTGATGAA
>ARS-Herpes-PPR-0673-01-M13R.ab1_(reversed)
TACTTTTATTTTATAATCATCTTTCACCGCACACTGAAATAATTGCGCTGCGTTAATTGGGTCACCCAGTACCGAATGCACGTACTCCATAGTGCTTGATAACATTCCGCGTCCTATCCGCGTTACCGATGCGGCTATCGGTAAACACGGCAACATTCCTGATGAA
>ARS-Herpes-PPR-0673-02-M13R.ab1_(reversed)
TACTTTTATTTTATAATCATCTTTCACCGCACACTGAATAATTGCGCTGCGTTAATTGGGTCACCCAGTACCGAATGCACGTACTCCATAGTGCTTGATAACATTCCGCGTCCTATCCGCGTTACCGATGCGGCTATCGGTAAACACGGCAACATTCCTGATGAA
>ARS-Herpes-PPR-0673-03-M13R.ab1_(reversed)
TACTTTTATTTTATAATCATCTTTCACCGCACACTGAAATAATTGCGCTGCGTTAATTGGGTCACCCAGTACCGAATGCACGTACTCCATAGTGCTTGGTAACATTCCGCGTCCTATCCGCGTTACCGATGCGGCTATCGGTAAACACGGCAACATTCCTGATGAA
>ARS-Herpes-PPR-0673-04-M13R.ab1_(reversed)
TACTTTTATTTTATAATCATCTTTCACCGCACACTGAAATAATTGCGCTGCGTTAATTGGGTCACCCAGTACCGAATGCACGTACTCCATAGTGCTTGATAACATTCCGCGTCCTATCCGCGTTACCGATGCGGCTATCGGTAAACACGGCAACATTCCTGATGAA
>ARS-Herpes-PPR-0673-05-M13R.ab1_(reversed)
TACTTTTATTTTATAATCATCTTTCACCGCACACTGAAATAATTGCGCTGCGTTAATTGGGTCACCCAGTACCGAATGCACGTACTCCATAGTGCTTGATAACATTCCGCGTCCTATCCGCGTTACCGATGCGGCTATCGGTAAACACGGCAACATTCCTGATGAA
>ARS-Herpes-PPR-0673-06-M13R.ab1_(reversed)
TACTTTTATTTTATAAACATCTTTCACCGCACACTGAAATAATTGCGCTGCGTTAATTGGGTCACCCAGTACCGAATGCACGTACTCCATAGTGCTTGATAACATTCCGCGTCCTATCCGCGTTACCGATGCGGCTATCGGTAAACACGGCAACATTCCTGATGAA
>ARS-Herpes-PPR-0673-07-M13R.ab1_(reversed)
TACTTTTATTTTATAATCATCTTTCACCGCACACTGAAATAATTGCGCTGCGTTAATTGGGTCACCCAGTACCGAATGCACGTACTCCATAGTGCTTGATAACATTCCGCGTCCTATCCGCGTTACCGATGCGGCTATCGGTAAACACGGCAACATTCCTGATGAA
>ARS-Herpes-PPR-0673-08-M13R.ab1_(reversed)
TACTTTTATTTTATAATCATCCTTCACCGCACACTGAAATAATTGCGCTGCGTTAATTGGGTCACCCAGTACCGAATGCACGTACTCCATAGTGCTTGATAACATTCCGCGTCCTATCCGCGTTACCGATGCGGCTATCGGTAAACACGGCAACATTCCTGATGAA
>ARS-Herpes-PPR-0673-09-M13R.ab1
TACTTTTATTTTATAATCATCTTTCACCGCACACTGAAATAATTGCGCTGCGTTAATTGGGTCACCCAGTACCGAATGCACGTACTCCATAGTGCTTGATAACATTCCGCGTCCTATCCGCGTTACCGATGCGGCTATCGGTAAACACGGCAACATTCCTGATGAA
>ARS-Herpes-PPR-0673-11-M13R.ab1_(reversed)
TACTTTTATTTTATAATCATCTTTCACCGCACACTGAAATAATTGCGCTGCGTTAATTGGGTCACCCGGTACCGAATGCACGTACTCCATAGTGCTTGATAACATTCCGCGTCCTATCCGCGTTACCGATGCGGCTATCGGTAAACACGGCAACATTCCTGATGAA
>ARS-Herpes-PPR-0675-02-M13R.ab1_(reversed)
CACCTTGAATGAGACGTCTTCGTCGGTAAAATCGTCCTTACCGAAAAAACGCTCTAAATTACCTGTCGCGCTTAGAGAAGTATCAATAAACCTGGCTGTGTTGGAAAGCATATCCCGACCTATCTTGGTGATAGACGCTGCTATCTGCAAACACGGCATCATCCCTTTAGAA
>ARS-Herpes-PPR-0675-03-M13R.ab1_(reversed)
CACCTTAAATGAGATGTCTTCGTCAGTAAAGTCGTCCTTACCGAAAAACCGCTCGAGATTACCTGTCGTACCTAAAGAGGTGTCAATAAGTATAGCTGTGTTAGAAAGCATATCACGACCTATCTTGGTGATAGAAGCCGCTATCTGCAAACACGGCATCATCCCTCTAGAA
>ARS-Herpes-PPR-0675-04-M13R.ab1
CACCTTAAATGAGACGTCTTCGTCAGTAAAGTCGTCCTTGCCGAAAAACCGCTCGAGATTACCTGTCGTACCTAAACAGGTGTCAATAAACATGGCTGTGTTAGAAAGCATATCACGACCTATCTTGGTGATAGAGGCTGCTATCTGCAAACACGGCATCATCCCTTTAGAA
>ARS-Herpes-PPR-0675-04-M13R.ab1_(reversed)
CACCTTAAACGAGACGTCTTCGTCAGTAAAGTCGTCCTTGCCGAAAAACCGCTCGAGATTACCTGTCGTACCTAAACAGGTGTCAATAAACATGGCTGTGTTAGAAAGCATATCACGACCTATCTTGGTGATAGAGGCTGCTATCTGCAAACACGGCATCATCCCTTTAGAA
>ARS-Herpes-PPR-0675-06-M13R.ab1_(reversed)
CACCTTAAATGAGACGTCTTCGTCAGTAAAGTCGTCCCTGCCGAAAAACCGCTCGAGATTACCTGTCGTACCTAAACAGGTGTCAATAAACATGGCTGTGTTAGAAAGCATATCACGACCTATCTTGGTGATAGAGGCTGCTATCTGCAAACACGGCATCAACCCTTTAGAA
>ARS-Herpes-PPR-0675-08-M13R.ab1_(reversed)
CACCTTAAATGAGATGTCTTCGTCAGTAAAGTCGTCCTTACCGAAAAACCGCTCGAGATTACCTGTCGTACCTAAAGAGGTGTCAATAAACATAGCTGTGCTAGAAAGCATATCACGACCTATCTTGGTGATAGAAGCCGCTATCTGCAAACACGGCATCATCCCTCTAGAA
>ARS-Herpes-PPR-0675-09-M13R.ab1_(reversed)
CACCTTAAATGAGACGTCTTCGTCAGTAAAGTCGTCCTTGCCGAAAAACCGCTCGAGATTACCTGTCGTACCCAAACAGGTGTCAATAAACATGGCTGTGTTAGAAAGCATATCACGACCTATCTTGGTGATAGAGGCTGCTATCTGCAAACACGGCATCATCCCTTTAGAAAC
>ARS-Herpes-PPR-0675-12-M13R.ab1_(reversed)
CACCTTAAATGAGACGTCTTCGTCAGTAAAGTCGTCCTTGCCGAAAAACCGCTCGAGATTACCTGTCGTACCTAAACAGGTGTCAATGAACATGGCTGTGTTAGAAAGCATATCACGACCTATCTTGGTGATAGAGGCTGCTATCTGCAAACACGGCATCATCCCTTTAGAA
>ARS-Herpes-PPR-0679-01-M13R.ab1_(reversed)
GACCTTGACCGCCAACGGCTCGTCCGCCACGTAATCGCTCTCGCCGAAAAAAGGAGACAAGCCGACCCTGTCACTCAGACGGCGATGGATGTATTCCGCCGTCTTGGCCAACATGTCCCTACCTATACGAGTGATAGACGCGGCGATCGGCAAACACGGCATCATGCCCCCGGGC
>ARS-Herpes-PPR-0679-03-M13R.ab1_(reversed)
GACCTTGACCGCCAACGGCTCGTCCGCCACGTAATCGCTCTCGCCGGAAAAAGGAGACAAGCCGACCCTGTCACTCAGACAGCGATGGATGTATTCCGCCGTCTTGGCCAACATGTCCCTACCTATACGAGTGATAGACGCGGCGATCGGCAAACACGGCATCATGCCCCCGGAC
>ARS-Herpes-PPR-0679-04-M13R.ab1_(reversed)
GACCTTGACCGCCAACGGCTCGTCCGCCACGTAATCGCTCTCGCCGGAAAAAGGAGACAAGCCGACCCTGTCACTCAGACAGCGATGGATGTACTCCGCCGTCTTGGCCAACATGTCCCTACCTATACGAGTGATAGACGCGGCGATCGGCAAACACGGCATCATGCCCCCGGAC
>ARS-Herpes-PPR-0679-05-M13R.ab1_(reversed)
GACCTTGACCGCCAACGGCTCGTCCGCCACGTAATCGCTCTCGCCGAAAAAAGGAGACAAGCCGACCCTGTCACTCAGACAGCGATGGATGTATTCCGCCGTCTTGGCCAACATGTCCCTACCTATACGAGTGATAGACGCGGCGATCGGCAAACACGGCATCATGCCCCCGGAC
>ARS-Herpes-PPR-0679-06-M13R.ab1_(reversed)
GACCTTGACCGCCAACGGCTCGTCCGCCACGTAATCGCTCTCGCCGAAAAAAGGAGACAAGCCGACCCTGTCACTCAGACAGCGATGGATGTATTCCGCCGTCTTGGCCAACATGTCCCTACCTATACGAGTGATAGACGCGGCGATCGGCAAACACGGCATCATGCCCCCGGAC
>ARS-Herpes-PPR-0679-07-M13R.ab1_(reversed)
GACCTTGACCGCCAACGGCTCGTCCGCCACGTAATCGCTCTCGCCGAAAAAGGGAGACAAGCCGACCCTGTCACTCAGACAGCGATGGATGTATTCCGCCGTCTTGGCCAACATGTCCCTACCTATACGAGTGATAGACGCGGCGATCGGCAAACACGGCATCATGCCCCCGGAC
>ARS-Herpes-PPR-0679-08-M13R.ab1_(reversed)
GACCTTGACCGCCAACGGCTCGTCCGCCACGTAATCGCTCTCGCCGGAAAGTGGAGACAAGCCGACCCTGTCACTCAGACAGCGATGGATGTATTCCGCCGTCTTGGCCAACATGTCCCTACCTATACGAGTGATAGACGCGGCGATCGGCAAACACGGCATCATGCCCCCGGAC
>ARS-Herpes-PPR-0679-09-M13R.ab1_(reversed)
GACCTTGACCGCCAACGGCTCGTCCGCCACGTAATCGCTCTCGCCGGAAAATGGAGACAAGCCGACCCTGTCACTCAGACAGCGATGGATGTATTCCGCCGTCTTGGCCAACATGTCCCTACCTATACGAGTGATAGACGCGGCGATCGGCAAACACGGCATCATGCCCCCGGAC
>ARS-Herpes-PPR-0679-10-M13R.ab1_(reversed)
GACCTTGACCGCCAACGGCCCGTCCGCCACGTAATCGCTCTCGCCGAAAAAAGGAGACAAGCCGACCCTGTCACTCAGACAGCGATGGATGTATTCCGCCGTCTTGGCCAACATGTCCCTACCTATACGAGTGATAGACGCGGCGATCGGCAAACACGGCATCATGCCCCCGGAC
>ARS-Herpes-PPR-0679-12-M13R.ab1_(reversed)
GACCTTGACCGCCAACGGCTCGTCCGCCACGTAATCGCTCTCGCCGAAAAAAGGAGACAAGCCGACCCTGTCACTCAGACAGCGATGGATGTATTCCGCCGTCTTGGCCAACATGTCCCTACCTATACGAGTGATAGACGCGGCGATCGGCAAACACGGCATCATGCCCCCGGAC
>ARS-Herpes-PPR-0681-03-M13R.ab1_(reversed)
GACCTTGACCGCCAACGGCTCGTCCGCCACGTAATCGCTCTCGCCGAAAAAAGGAGACAAGCCGACCCTGTCACTCAGACAGCGATGGATGTATTCCGCCGTCTTGGCCAACATGTCCCTACCTATACGAGTGATAGACGCGGCGATCGGCAAACACGGCACCATGCCCCCGG
>ARS-Herpes-PPR-0681-04-M13R.ab1_(reversed)
GACCTTGACCGCCAACGGCTCGTCCGCCACGTAATCGCTCTCGCCGAAAAAAGGAGACAAGCCGACCCTGTCACTCAGACAGCGATGGATGTATCCCGCCGTCTTGGCCAACATGTCCCTACCTATACGAGTGATAGACGCGGCGATCGGCAAACACGGCATCATGCCCCCGG
>ARS-Herpes-PPR-0681-05-M13R.ab1_(reversed)
GACCTTGACCGCCAACGGCTCGTCCGCCACGTAATCGCTCTCGCCGAAAAAAGGAGACAAGCCGACCCTGTCACTCAGACAGCGATGGATGTATTCCGCCGTCTTGGCCAACATGTCCCTACCTATACGAGTGATAGACGCGGCGATCGGCAAACACGGCATCATGCCCCCGG
>ARS-Herpes-PPR-0681-07-M13R.ab1_(reversed)
GACCTTGACCGCCAACGGCTCGTCCGCCACGTAATCGCTCTCGCCGAAAAAAGGAGACAAGCCGACCCTGTCACTCAGACAGCGATGGATGTATTCCGCCGTCTTGGCCAACATGTCCCTACCTATACGAGTGATAGACGCGGCGATCGGCAAACACGGCATCATGCCCCCGGAC
>ARS-Herpes-PPR-0681-08-M13R.ab1_(reversed)
GACCTTGACCGCCAACGGCTCGTCCGCCACGTAATCGCTCTCGCCGAAAAAAGGAGACAAGCCGACCCTGTCACTCAGACAGCGATGGATGTATTCCGCCGTCTTGGCCAACATGTCCCTACCTATACGAGTGATAGACACGGCGATCGGCAAACACGGCATCATGCCCCCGGAC
>ARS-Herpes-PPR-0681-09-M13R.ab1_(reversed)
GACCTTGACCGCCAACGGCTCGTCCGCCACGTAATCGCTCTCGCCGAAAAAAGGAGACAAGCCGACCCTGTCACTCAGACAGCGATGGATGTATTCCGCCGTCTTGGCCAACATGTCCCTACCTATACGAGTGATAGACGCGGCGATCGGCAAACACGGCATCATGCCCCCGG
>ARS-Herpes-PPR-0681-10-M13R.ab1_(reversed)
GACCTTGACCGCCAACGGCTCGTCCGCCACGTAATCGCTCTCGCCGAAAAAAGGAGACAAGCCGACCCTGTCACTCAGACAGCGATGGATGTATTCCGCCGTCTTGGCCAACATGTCCCTACCTATACGAGTGATAGACGCGGCGATCGGCAAACACGGCATCATGCCCCCGG
>ARS-Herpes-PPR-0681-12-M13R.ab1_(reversed)
GACCTTGACCGCCAACGGCTCGTCCGCCACGTAATCGCTCTCGCCGAAAAAAGGAGACAAGCCGACCCTGTCACTCAGACAGCGATGGATGTATTCCGCCGTCTTGGCCAACATGTCCCTACCTATACGAGTGATAGACGCGGCGATCGGCAAACACGGCATCATGCCCCCGGAC
>ARS-Herpes-PPR-0682-01-M13R.ab1
TACTTTTATTTTATAATCATCTTTCACCGCACACTGAAATAATTGCGCTGCGTTAATTGGGTCACCCAGTACCGAATGCACGTACTCCATAGTGCTTGATAACATTCCGCGTCCTATCCGCGTTACCGATGCGGCTATCGGTAAACACGGCAACATTCCTGATGAA
>ARS-Herpes-PPR-0682-02-M13R.ab1_(reversed)
TACTTTTATTTTATAATCATCTTTCACCGCACACTGAAATAATTGCGCTGCGTTAATTGGGTCACCCAGTACCGAATGCACGTACTCCATAGTGCTTGATAACATTCCGCGTCCTATCCGCGTTACCGATGCGGCTATCGGTAAACACGGCAACATTCCTGATGAA
>ARS-Herpes-PPR-0682-03-M13R.ab1_(reversed)
TACTTTTATTTTATAATCATCTTTCACCGCACACTGAAATAATTGCGCTGCGTTAATTGGGTCACCCAGTACCGAATGCACGTACTCCATAGTGCTTGATAACATTCCGCGTCCTATCCGCGTTACCGATGCGGCTATCGGTAAACACGGCAACATTCCTGATGAA
>ARS-Herpes-PPR-0682-04-M13R.ab1_(reversed)
TACTTTTATTTTATAATCATCTTTCACCGCACACTGAAATAATTGCGCTGCGTTAATTGGGTCACCCAGTACCGAATGCACGTACTCCATAGTGCTTGATAACATTCCGCGTCCTATCCGCGTTACCGATGCGGCTATCGGTAAACACGGCAACGTTCCTGATGAA
>ARS-Herpes-PPR-0682-05-M13R.ab1_(reversed)
TACTTTTATTTTATAATCATCTTTCACCGCACACTGAAATAATTGCGCTGCGTTAATTGGGTCACCCAGTACCGAATGCACGTACTCCATAGTGCTTGATAACATTCCGCGTCCTATCCGCGTTACCGATGCGGCTATCGGTAAACACGGCAACATTCCTGATGAA
>ARS-Herpes-PPR-0682-06-M13R.ab1_(reversed)
TACTTTTATTTTATAATCATCTTTCACCGCACACTGAAATAATTGCGCTGCGTTAATTGGGTCACCCAGTACCGAATGCACGTACTCCATAATGCTTGATAACATCCGCGTCCTATCCGCGTTACCGATGCGGCTATCGGTAAACACGGCAACATTCCTGATGAA
>ARS-Herpes-PPR-0682-07-M13R.ab1_(reversed)
TACTTTTATTTTATAATCATCTTTCACCGCACACTGAAATAATTGCGCTGCGTTAATTGGGTCACCCAGTACCGAATGCACGTACTCCATAGTGCTTGATAACATTCCGCGTCCTATCCGCGTTACCGATGCGGCTATCGGTAAACACGGCAACATTCCTGATGAA
>ARS-Herpes-PPR-0682-08-M13R.ab1_(reversed)
TACTTTTATTTTATAATCATCTTTCACCGCACACTGAAATAATTGCGCTGCGTTAATTGGGTCACCCAGTACCGAATGCACGTACTCCATAGTGCTTGATAACATTCCGCGTCCTATCCGCGTTACCGATGCGGCTATCGGTAAACACGGCAACATTCCTGATGAA
>ARS-Herpes-PPR-0682-09-M13R.ab1_(reversed)
TACTTTTATTTTATAATCATCTTTCACCGCACACTGAAATAATTGCGCTGCGTTAATTGGGTCACCCAGTACCGAATGCACGTACTCCATAGTGCTTGACAACATTCCGCGTCCTGTCCGCGTTACCGATGCGGCTATCGGTAAACACGGCAACATTCCTGATGAA
>ARS-Herpes-PPR-0682-10-M13R.ab1_(reversed)
TACTTTTATTTTATAATCATCTTTCACCGCACACTGAAATAATTGCGCTGCGTTAATTGGGTCACCCAGTACCGAACGCACGTACTCCATAGTGCTTGATAACATTCCGCGTCCTATCCGCGTTACCGATGCGGCTATCGGTAAACACGGCAACATTCCTGATGAA
>ARS-Herpes-PPR-0682-11-M13R.ab1_(reversed)
TACTTTTATTTTATAATCATCTTTCACCGCACACTGAAATAATTGCGCTGCGTTAATTGGGTCACCCAGTACCGAATGCATGTACTCCATAGTGCTTGATAACATTCCGCGTCCTATCCGCGTTACCGATGCGGCTATCGGTAAACACGGCAACATTCCTGATGAA
>ARS-Herpes-PPR-0682-12-M13R.ab1_(reversed)
TACTTTTATTTTATAATCATCATTCACCGCACACTGAAATAATTGCGCTGCGTTAATTGGGTCACCCAGTACCGAATGCACGTACTCCATAGTGCTTGATAACATTCCGCGTCCTATCCGCGTTACCGATGCGGCTATCGGTAAACACGGCAACATTCCTGATGAA
>ARS-Herpes-PPR-0683-01-M13R.ab1
GACCTTAACCGCCAGCGGCTCATCCTCCACGTAATCGCTCTCTCCGAAAAAAGGTGACAGTCCAGCTCTATCACTCAGACGACGATGAATGTACTCCGCCGTCCTAGCCAACATATCCCTACCTATGCGGGTAATGGATGCGGCGGTCGGCAGACACGGCATCATGCCCCCGGAC
>ARS-Herpes-PPR-0683-02-M13R.ab1_(reversed)
GACCTTAACCGCCAGCAGCTCATCCTCCACGTAATCGCTCTCTCCGAAAAAAGGTGACGGTCCAGCTCTATCACTCAGACGACGATGAATGTACTCCGCCGTCCTAGCCAACGTATCCCTACCTATGCGGGTAATGGATGCGGCGATCGGCAGACACGGCATCATGCCCCCGGAC
>ARS-Herpes-PPR-0683-03-M13R.ab1
GACCTTAACCGCCAGCGGCTCATCCTCCACGTAATCGCTCTCTCCGAAAAAAGGTGACAGTCCAGCTCTATCACTCAGACGACGATGAATGTACTCCGCCGTCCTAGCCAACATACCCCTACCTATGCGGGTAATGGATGCGGCGATCGGCAGACACGGCATCATGCCCCCGGAC
>ARS-Herpes-PPR-0683-04-M13R.ab1
GACCTTAACCGCCAGCGGCTCATCCTCCACGTAATCGCTCTCTCCGAAAAAAGGTGACAGTCCAGCTCTATCACTCAGACGACGATGAATGTACTCCGCCGTCCTAGCCAACATATCCCTACCTATGCGGGTAATGGATGCGGCGATCGGCAGACACGGCATCATGCCCCCGGAC
>ARS-Herpes-PPR-0683-05-M13R.ab1
GACCTTAACCGCCAGCGGCTCATCCTCCACGTAATCGCTCTCTCCGAAAAAAGGTGACAGTCCAGCTCTATCACTCAGACGACGATGAATGTACTCCGCCGTCCTAGCCAACATATCCCTACCTATGCGGGTAATGGATGCGGCGATCGGCAGACACGGCATCATGCCCCCGGAC
>ARS-Herpes-PPR-0683-06-M13R.ab1
GACCTTAACCGCCAGCGGCTCATCCTCCACGTAATCGCTCTCTCCGGAAAAAGGTGACAGTCCAGCTCTATCACTCAGACGACGATGAATGTACTCCGCCGTCCTAGCCAACATATCCCTACCTATGCGGGTAATGGATGCGGCGATCGGCAGACACGGCATCATGCCCCCGGAC
>ARS-Herpes-PPR-0683-07-M13R.ab1
GACCTTAACCGCCAGCGGCTCATCCTCCACGTAATCGCTCTCTCCGAAAAAAGGTGACAGTCCAGCTCTATCACTCAGACGACGATGAATGTACTCCGCCGTCCTAGCCAACATATCCCTACCTATGCGGGTAATGGATGCGGCGATCGGCAGACACGGCATCATGCCCCCGGAC
>ARS-Herpes-PPR-0683-08-M13R.ab1_(reversed)
GACCTTAACCGCCAGCGGCTCATCCACCACGTAATCGCTCTCTCCGAAAAAAGGTGACAGTCCAGCTCTATCACTCAAACGACGATGAATGTACTCCGCCGTCCTGGCCAACATATCCCTACCTATGCGGGTAATGGATGCGGCGATCGGCAGACACGGCATCATGCCCCCGG
>ARS-Herpes-PPR-0683-09-M13R.ab1
GACCTTAACCGCCAGCGGCTCATCCTCCACGTAATCGCTCTCTCCGAAAAAAGGTGACAGTCCAGCTCTATCACTCAGACGACGATGAATGTACTCCGCCGTCCTAGCCAACATATCCCTACCTATGCGGGTAATGGATGCGGCGATCGGCAGACACGGCATCATGCCCCCGGAC
>ARS-Herpes-PPR-0683-10-M13R.ab1
GACCTTAACCGCCAGCGGCTCATCCTCCACGTAATCGCTCTCTCCGAAAAAAGGTGACAGTCCAGCTCTATCACTCAGACGACGATGAATGTACTCCGCCGTCCTAGCCAACATATCCCTACCTATGCGGGTAATGGATGCGGCGATCGGCAGACACGGCATCATGCCCCCGGAC
>ARS-Herpes-PPR-0683-11-M13R.ab1
GACCTTAACCACCAGCGGCTCATCCTCCACGTAATCGCTCTCTCCGAAAAAAGGTGACAGTCCAGCTCTATCACTCAGACGACGATGAATGTACTCCGCCGTCCTAGCCAACATATCCCTACCTATGCGGGTAATGGATGCGGCGATCGGCAGACACGGCATCATGCCCCCGGAC
>ARS-Herpes-PPR-0683-12-M13R.ab1_(reversed)
GACCTTAACCGCCAGCGGCTCATCCTCCACGTAACCGCTCTCTCCGAAAAAAGGTGACAGTCCAGCTCTATCACTCAGACGACGGTGAATGTACTCCGCCGTCCTAGCCAACATATCCCTACCTATGCGGGTAATGGATGCGGCGATCGGCAGACACGGCATCATGCCCCCGGAC
>ARS-Herpes-PPR-0684-01-M13R.ab1
GACCTTAACCGCCAGCGGCTCATCCTCCACGTAATCGCTCTCTCCGAAAAAAGGTGACAGTCCAGCTCTATCACTCAGACGACGATGAATGTACTCCGCCGTCCTAGCCAACATATCCCTACCTATGCGGGTAATGGATGCGGCGATCGGCAGACACGGCATCATGCCCCCGGAC
>ARS-Herpes-PPR-0684-02-M13R.ab1_(reversed)
GACCTTAACCGCCAGCGGCTCATCCTCCACGTAATCGCTCTCTCCGAAAAAAGGTGACAGTCCAGCTCTATCACTCAGACGACGATGAATGTACTCCGCCGTCCTAGCCAACATATCCCTACCTATGCGGGTAATGGATGCGGCGATCGGCAGACACGGCATCATGCCCCCGGAC
>ARS-Herpes-PPR-0684-03-M13R.ab1
GACCTTAACCGCCAGCGGCTCATCCTCCACGTAATCGCTCTCTCCGAAAAAAGGTGACAGTCCAGCTCTATCACTCAGACGACGATGAATGTACTCCGCCGTCCTAGCCAACATATCCCTACCTATGCGGGTAATGGATGCGGCGATCGGCAGACACGGCATCATGCCCCCGGAC
>ARS-Herpes-PPR-0684-04-M13R.ab1_(reversed)
GACCTTAACCGCCAGCGGCTCATCCTCCACGTAATCGCTCTCTCCGAAAAAAGGTGACAGTCCAGCTCTATCACTCAGACGACGATGAATGTACTCCGCCGTCCTAGCCAACATATCCCTACCTATGCGGGTAATGGATGCGGCGATCGGCAGACACGGCATCATGCCCCCGGAC
>ARS-Herpes-PPR-0684-06-M13R.ab1_(reversed)
GACCTTAACCGCCAGCGGCTCATCCTCCACGTAATCGCTCTCTCCGAAAAAAGGTGACAGTCCAGCTCTATCACTCAGACGACGATGAATGTACTCCGCCGTCCTAGCCAACATATCCCTACCTATGCGGGTAATGGATGCGGCGATCGGCAGACACGGCATCATGCCCCCGGAC
>ARS-Herpes-PPR-0684-07-M13R.ab1_(reversed)
GACCTTAACCGCCAGCGGCTCATCCTCCACGTAATCGCTCTCTCCGAAAAAAGGTGACAGTCCAGCTCTATCACTCAGACGACGATGAATGTACTCCGCCGTCCTAGCCAACATATCCCTACCTATGCGGGTAATGGATGCGGCGATCGGCAGACACGGCATCATGCCCCCGGAC
>ARS-Herpes-PPR-0684-08-M13R.ab1_(reversed)
GACCTTAACCGCCAGCGGCTCATCCTCCACGTAATCGCTCTCTCCGAAAAAAGGTGACAGTCCAGCTCTATCACTCAGACGACGATGAATGTACTCCGCCGTCCTAGCCAACATATCCCTACCTATGCGGGTAATGGATGCGGCGATCGGCAGACACGGCATCATGCCCCCGGAC
>ARS-Herpes-PPR-0684-09-M13R.ab1_(reversed)
GACCTTAACCGCCAGCGGCTCATCCTCCACGTAATCGCTCTCTCCGAAAAAAGGTGACAGTCCAGCTCTATCACTCAGACGACGATGAATGTACTCCGCCGTCCTAGCCAACATATCCCTACCTATGCGGGTAATGGATGCGGCGATCGGCAGACACGGCATCATGCCCCCGGAC
>ARS-Herpes-PPR-0684-10-M13R.ab1
GACCTTAACCGCCAGCGGCTCATCCTCCACGTAATCGCTCTCTCCGAAAAAAGGTGACAGTCCAGCTCTATCACTCAGACGACGATGAATGTACTCCGCCGTCCTAGCCAACATATCCCTACCTATGCGGGTAATGGATGCGGCGATCGGCAGACACGGCATCATGCCCCCGGAC
>ARS-Herpes-PPR-0684-11-M13R.ab1
GACCTTAACCGCCAGCGGCTCATCCTCCACGTAATCGCTCTCTCCGAAAAAAGGTGACAGTCCAGCTCTATCACTCAGACGGCGATGAATGTACTCCGCCGTCCTAGCCAACATATCCCTACCTATGCGGGTAATGGATGCGGCGATCGGCAGACACGGCATCATGCCCCCGGAC
>ARS-Herpes-PPR-0684-12-M13R.ab1_(reversed)
GACCTTAACCGCCAGCGGCTCATCCTCCACGTAATCGCTCTCTCCGAAAAAAGGTGACAGTCCAGCTCTATCACTCAGACGACGATGAATGTACTCCGCCGTCCTAGCCAACATATCCCTACCTATGCGGGTAATGGATGCGGCGATCGGCAGACACGGCATCATGCCCCCGG
>ARS-Herpes-PPR-0687-01-M13R.ab1
GACCTTAACCGCCAGCGGCTCATCCTCCACGTAATCGCTCTCTCCGAAAAAAGGTGACAGTCCAGCTCTATCACTCAGACGACGATGAATGTACTCCGCCGTCCTGGCCAACATATCCCTACCTATACGGGTAATGGATGCGGCGATCGGCAGACACGGCATCATGCCCCCGGAC
>ARS-Herpes-PPR-0687-02-M13R.ab1
GACCTTAACCGCCAGCGGCTCATCCTCCACGTAATCGCTCTCTCCGAAAAAAGGTGACAGTCCAGCTCTATCACTCAGACGACGATGAATGTACTCCGCCGTCCTGGCCAACATATCCCTACCTATACGGGTAATGGATGCGGCGATCGGCAGACACGGCATCATGCCCCCGGAC
>ARS-Herpes-PPR-0687-03-M13R.ab1
GACCTTAACCGCCAGCGGCTCATCCTCCACGTAATCGCTCTCTCCGAAAAAAGGTGACAGTCCAGCTCTATCACTCAGACGACGATGAATGTACTCCGCCGTCCTGGCCAACATATCCCTACCTATACGGGTAATGGATGCGGCGATCGGCAGACACGGCATCATGCCCCCGG
>ARS-Herpes-PPR-0687-04-M13R.ab1
GACCTTAACCGCCAGCGGCTCATCCTCCACGTAATCGCTCTCTCCGAAAAAAGGTGACAGTCCAGCTCTATCACTCAGACGACGATGAATGTACTCCGCCGTCCTGGCCAACATATCCCTACCTATACGGGTAATGGATGCGGCGATCGGCAGACACGGCATCATGCCCCCGGAC
>ARS-Herpes-PPR-0687-05-M13R.ab1_(reversed)
GACCTTAACCGCCAGCGGCTCATCCTCCACGTAATCGCTCTCTCCGAAAAAAGGTGACAGTCCAGCTCTATCACTCAGACGACGATGAATGTACTCCGCCGTCCTGGCCAACATATCCCTACCTATACGGGTAATGGATGCGGCGATCGGCAGACACGGCATCATGCCCCCGGAC
>ARS-Herpes-PPR-0687-06-M13R.ab1
GACCTTAACCGCCAGCGGCTCATCCTCCACGTAATCGCTCTCTCCGAAAAAAGGTGACAGTCCAGCTCTATCACTCAGACGACGATGAATGTACTCCGCCGTCCTGGCCAACATATCCCTACCTATACGGGTAATGGATGCGGCGACCGGCAGACACGGCATCATGCCCCCGGAC
>ARS-Herpes-PPR-0687-07-M13R.ab1_(reversed)
GACCTTAACCGCCAGCGGCTCATCCTCCACGTAATCGCTCTCTCCGAAAAAAGGTGACAGTCCAGCTCTATCACTCAGACGACGATGAATGTACTCCGCCGTCCTGGCCAACATATCCCTACCTATACGGGTAATGGATGCGGCGATCGGCAGACACGGCATCATGCCCCCGGAC
>ARS-Herpes-PPR-0687-08-M13R.ab1
GACCTTAACCGCCAGCGGCTCATCCTCCACGTAATCGCTCTCTCCGAAAAAGGGTGACAGTCCAGCTCTATCACTCAGACGACGATGAATGTACTCCGCCGTCCTGGCCAACATATCCCTACCTATACGGGTAATGGATGCGGCGATCGGCAGACACGGCATCATGCCCCCGGAC
>ARS-Herpes-PPR-0687-09-M13R.ab1
GACCTTAACCGCCAGCGGCTCATCCTCCATGTAATCGCTCTCTCCGAAAAAAGGTGACAGTCCAGCTCTATCACTCAGACGACGATGAATGTACTCCGCCGTCCTGGCCAACATATCCCTACCTATACGGGTAATGGATGCGGCGATCGGCAGACACGGCATCATGCCCCCGGAC
>ARS-Herpes-PPR-0687-10-M13R.ab1
GACCTTAACCGCCAGCGGCTCATCCTCCACGTAATCGCTCTCTCCGAAAAAAGGTGACAGTCCAGCTCTATCACTCAGACGACGATGAATGTACTCCGCCGTCCTGGCCAACATATCCCTACCTATACGGGTAATGGATGCGGCGATCGGCAGACACGGCATCATGCCCCCGGAC
>ARS-Herpes-PPR-0687-11-M13R.ab1_(reversed)
GACCTTAACCGCCAGCGGCACATCCTCCACGTAATCGCTCTCTCCGAAAAAAGGTGACAGTCCAGCTCTACCACTCAGACGACGATGAATGTACTCCGCCGTCCTGGCCAACATATCCCTACCTATACGGGTAATGGATGCGGCGATCGGCAGACACGGCATCATGCCCCCGGAC
>ARS-Herpes-PPR-0687-12-M13R.ab1
GACCTTAACCGCCAGCGGCTCATCCTCCACGTAATCGCTCTCTCCGAAAAAAGGTGACAGTCCAGCTCTATCACTCAGACGACGATGAATGTACTCCGCCGTCCTGGCCAACATATCCCTACCTATACGGGTAATGGATGCGGCGATCGGCAGACACGGCATCATGCCCCCGGAC
>ARS-Herpes-PPR-0689-01-M13R.ab1
GACCTTGACCGCCAGCGGCTCATCCTCCACGTAATCGCTCTCTCCGAAAAAAGGTGACAGTCCAGCTCTATCACTCAGACGACGATGAATGTACTCCGCCGTCCTGGCCAACATATCCCTACCTATACGGGTAATGGATGCGGCGATCGGCAGACACGGCATCATGCCCCCGGAC
>ARS-Herpes-PPR-0689-02-M13R.ab1_(reversed)
GACCTTAACCGCCAGCGGCTCATCCTCCACGTAATCGCTCTCTCCGAAAAAAGGTGACAGTCCAGCTCTATCACTCAGACGACGATGAATGTACTCCGCCGTCCTGGCCAACATATCCCTACCTATACGGGTAATGGATGCGGCGATCGGCAGACACGGCATCATGCCCCCGGAC
>ARS-Herpes-PPR-0689-03-M13R.ab1_(reversed)
GACCTTAACCGCCAGCGGCTCATCCTCCACGTAATCGCTCTCTCCGAAAAAAGGTGACAGTCCAGCTCTATCACTCAGACGACGATGAATGTACTCCGCCGTCCTGGCCAACATATCCCTACCTATACGGGTAATGGATGCGGCGATCGGCAGACACGGCATCATGCCCCCGGAC
>ARS-Herpes-PPR-0689-04-M13R.ab1_(reversed)
GACCTTAACCGCCAGCGGCTCATCCTCCACGTAATCGCTCTCTCCGAAAAAAGGTGACAGTCCAGCTCTATCACTCAGACGACGATGAATGTACTCCGCCGTCCTAGCCAACATATCCCTACCTATGCGGGTAATGGATGCGGCGATCGGCAGACACGGCATCATGCCCCCGGAC
>ARS-Herpes-PPR-0689-05-M13R.ab1
GACCTTAACCGCCAGCGGCTCATCCTCCACGTAATCGCTCTCTCCGAAAAAAGGTGACAGTCCAGCTCTATCACTCAGACGACGATGAATGTACTCCGCCGTCCTAGCCAACATATCCCTACCTATGCGGGTAATGGATGCGGCGATCGGCAGACACGGCATCATGCCCCCGGAC
>ARS-Herpes-PPR-0689-06-M13R.ab1
GACCTTAACCGCCAGCGGCTCATCCTCCACGTAATCGCTCTCTCCGAAAAAAGGTGACAGTCCAGCTCTATCACTCAGACGACGATGAATGTACTCCGCCGTCCTAGCCAACATATCCCTACCTATGCGGGTAATGGATGCGGCGATCGGCAGACACGGCATCATGCCCCCGGAC
>ARS-Herpes-PPR-0689-08-M13R.ab1_(reversed)
GACCTTAACCGCCAGCGGCTCATCCTCCACGTAATCGCTCTCTCCGAAAAAAGGTGACAGTCCAGCTCTATCACTCAGACGACGATGAATGTACTCCGCCGTCCTAGCCAACATATCCCTACCTATGCGGGTAATGGATGCGGCGATCGGCAGACACGGCATCATGCCCCCGGAC
>ARS-Herpes-PPR-0689-09-M13R.ab1
GACCTTAACCGCCAGCGGCTCATCCTCCACGTAATCGCTCTCTCCGAAAAAAGGTGACAGTCCAGCTCTATCACTCAGACGACGATGAATGTACTCCGCCGTCCTAGCCAACATATCCCTACCTATGCGGGTAATGGATGCGGCGATCGGCAGACACGGCATCATGCCCCCGGAC
>ARS-Herpes-PPR-0689-10-M13R.ab1_(reversed)
GACCTTAACCGCCAGCGGCTCATCCTCCACGTAATCGCTCTCTCCGAAAAAGGGTGACAGTCCAGCTCTATCACTCAGACGACGATGAATGTACTCCGCCGTCCTGGCCAACATATCCCTACCTATACGGGTAATGGATGCGGCGATCGGCGGACACGGCATCATGCCCCCGGAC
>ARS-Herpes-PPR-0689-11-M13R.ab1
GACCTTAACCGCCAGCGGCTCATCCTCCACGTAATCGCTCTCTCCGAAAAAAGGTGACAGTCCAGCTCTATCACTCAGACGACGATGAATGTACTCCGCCGTCCTAGCCAACATATCCCTACCTATGCGGGTAATGGATGCGGCGATCGGCAGACACGGCATCATGCCCCCGGAC
>ARS-Herpes-PPR-0689-12-M13R.ab1
GACCTTAACCGCCAGCGGCTCATCCTCCACGTAATCGCTCTCTCCGAAAAAAGGTGACAGTCCAGCTCTATCACTCAGACGACGATGAATGTACTCCGCCGTCCTAGCCAACATATCCCTACCTATGCGGGTAATGGATGCGGCGATCGGCAGACACGGCATCATGCCCCCGGAC
>ARS-Herpes-PPR-0692-02-M13R.ab1
GACCTTAACCGCCAGCGGCTCATCCTCCACGTAATCGCTCTCTCCGAAAAAAGGTGACAGTCCAGCTCTATCACTCAGACGACGATGAATGTACTCCGCCGTCCTAGCCAACATATCCCTACCTATGCGGGTAATGGATGCGGCGATCGGCAGACACGGCATCATGCCCCCGGAC
>ARS-Herpes-PPR-0692-03-M13R.ab1
GACCTTAACCGCCAGCGGCTCATCCTCCACGTAATCGCTCTCTCCGAAAAAAGGTGACAGTCCAGCTCTATCACTCAGACGACGATGAATGTACTCCGCCGTCCTAGCCAACATATCCCTACCTATGCGGGTAATGGATGCGGCGATCGGCAGACACGGCATCATGCCCCCGGAC
>ARS-Herpes-PPR-0692-04-M13R.ab1_(reversed)
AACCTTAGTGTTGAACGAGGCTCCCAACGCACACCCAAAAAAACGACCAGAGAACTGGACATCACCAAACACGTCACAAACGTAGCTAGCCGTATCCGCTACATGCGTCTACCTATGCGAGTAACGGACGCCGCTATTCCTATACAAGGTAACATTCCCGACGAC
>ARS-Herpes-PPR-0692-05-M13R.ab1
GACCTTAACCGCCAGCGGCTCATCCTCCACGTAATCGCTCTCTCCGAAAAAAGGTGACAGTCCAGCTCTATCACTCAGACGACGATGAATGTACTCCGCCGTCCTAGCCAACATATCCCTACCTATGCGGGTAATGGATGCGGCGATCGGCAGACACGGCATCATGCCCCCGGAC
>ARS-Herpes-PPR-0692-06-M13R.ab1_(reversed)
GACCTTAACCGCCAGCGGCTCATCCTCCACGTAATCGCCCTCTCCGAAAAAAGGTGACAGTCCAGCTCTATCACTCAGACGACGATGAATGTACTCCGCCGTCCTAGCCAACATATCCCTACCTATGCGGGTAATGGATGCGGCGATCGGCAGACACGGCATCATGCCCCCGGAC
>ARS-Herpes-PPR-0692-07-M13R.ab1
GACCTTAACCGCCAGCGGCTCATCCTCCACGTAATCGCTCTCTCCGAAAAAAGGTGACAGTCCAGCTCTATCACTCAGACGACGATGAATGTACTCCGCCGTCCTAGCCAACATATCCCTACCTATGCGGGTAATGGATGCGGCGATCGGCAGACACGGCATCATGCCCCCGGAC
>ARS-Herpes-PPR-0692-08-M13R.ab1_(reversed)
GACCTTAACCGCCAGCGGCTCATCCTCCACGTAATCGCTCTCTCCGAAAAAAGGTGACAGTCCAGCTCTATCACTCAGACGACGATGAATGTACTCCGCCGTCCTAGCCAACATATCCCTACCTATGCGGGTAATGGATGCGGCGATCGGCAGACACGGCATCATGCCCCCGG
>ARS-Herpes-PPR-0692-10-M13R.ab1
GACCTTAACCGCCAGCGGCTCATCCTCCACGTAATCGCTCTCTCCGAAAAAAGGTGACAGTCCAGCTCTATCACTCAGACGACGATGAATGTACTCCGCCGTCCTAGCCAACATATCCCTACCTATGCGGGTAATGGATGCGGCGATCGGCAGACACGGCATCATGCCCCCGGAC
>ARS-Herpes-PPR-0692-11-M13R.ab1
GACCTTAACCGCCAGCGGCTCATCCTCCACGTAATCGCTCTCTCCGAAAAAAGGTGACAGTCCAGCTCTATCACTCAGACGACGATGAATGTACTCCGCCGTCCTAGCCAACATATCCCTACCTATGCGGGTAATGGATGCGGCGATCGGCAGACACGGCATCATGCCCCCGGAC
>ARS-Herpes-PPR-0692-12-M13R.ab1
GACCTTAACCGCCAGCGGCTCATCCTCCACGTAATCGCTCTCTCCGAAAAAAGGTGACAGTCCAGCTCTATCACTCAGACGACGATGAATGTACTCCGCCGTCCTAGCCAACATATCCCTACCTATGCGGGTAATGGATGCGGCGATCGGCAGACACGGCATCATGCCCCCGGAC
>ARS-Herpes-PPR-0695-01-M13R.ab1_(reversed)
GACCTTAACCGCCAGCGGCTCATCCTCCACGTAATCGCTCTCTCCGAAAAAAGGTGACAGTCCAGCTCTATCACTCAGACGACGATGAATGTACTCCGCCGTCCTGGCCAACATATCCCTACCTATACGGGTAATGGATGCGGCGATCGGCAGACACGGCATCATGCCCCCGGAC
>ARS-Herpes-PPR-0695-02-M13R.ab1_(reversed)
GACCTTAACCGCCAGCGGCTCATCCTCCACGTAATCGCTCTCTCCGAAAAAAGGTGACAGTCCAGCTCTATCACTCAGACGACGATGAATGTACTCCGCCGTCCTGGCCAACATATCCCTACCTATACGGGTAATGGATGCGGCGATCGGCAGACACGGCATCATGCCCCCGGAC
>ARS-Herpes-PPR-0695-04-M13R.ab1_(reversed)
GACCTTAACCGCCAGCGGCTCATCCTCCACGTAATCGCTCCCTCCGAAAAAAGGTGACAGTCCAGCTCTATCACTCAGACGACGATGAATGTACTCCGCCGTCCTGGCCAACATATCCCTACCTATACGGGTAATGGATGCGGCGATCGGCAGACACGGCATCATGCCCCCGG
>ARS-Herpes-PPR-0695-05-M13R.ab1
GACCTTAACCGCCAGCGGCTCATCCTCCACGTAATCGCTCTCTCCGAAAAAAGGTGACAGTCCAGCTCTATCACTCAGACGACGATGAATGTACTCCGCCGTCCTGGCCAACATATCCCTACCTATACGGGTAATGGATGCGGCGATCGGCTGACACGGCATCATGCCCCCGGAC
>ARS-Herpes-PPR-0695-06-M13R.ab1_(reversed)
GACCTTAACCGCCAGCGGCTCATCCTCCACGTAATCGCTCTCTCCGAAAAAAGGTGACAGTCCAGCTCTATCACTCAGACGACGATGAATGTACTCCGCCGTCCTGGCCAACATATCCCTACCTATACGGGTAATGGATGCGGCGATCGGCAGACACGGCATCATGCCCCCGGAC
>ARS-Herpes-PPR-0695-07-M13R.ab1_(reversed)
GACCTTAACCGCCAGCGGCTCATCCTCCACGTAATCGCTCTCTCCGAAAAAAGGTGACAGTCCAGCTCTATCACTCAGACGACGATGAATGTACTCCGCCGTCCTGGCCAACATATCCCTACCTATACGGGTAATGGATGCGGCGATCGGCAGACACGGCATCATGCCCCCGGAC
>ARS-Herpes-PPR-0695-08-M13R.ab1
GACCTTAACCGCCAGCGGCTCATCCTCCACGTAATCGCTCTCTCCGAAAAAAGGTGACAGTCCAGCTCTATCACTCAGACGACGATGAATGTACTCCGCCGTCCTGGCCAACATATCCCTACCTATACGGGTAATGGATGCGGCGATCGGCAGACGCGGCATCATGCCCCCGGAC
>ARS-Herpes-PPR-0695-09-M13R.ab1_(reversed)
GACCTTAACCGCCAGCGGCTCATCCTCCACGTAATCGCTCTCTCCGAAAAAAGGTGACAGTCCAGCTCTATCACTCAGACGACGATGAATGTACTCCGCCGTCCTGGCCAACATATCCCTACCTATACGGGTAATGGATGCGGCGATCGGCAGACACGGCATCATGCCCCCGGAC
>ARS-Herpes-PPR-0695-11-M13R.ab1
GACCTTAACCGCCAGCGGCTCATCCTCCACGTAATCGCTCTCTCCGAAAAAAGGTGACAGTCCAGCTCTATCACTCAGACGACGATGAATGTACTCCGCCGTCCTGGCCAACATATCCCTACCTATACGGGTAATGGATGCGGCGATCGGCAGACACGGCATCATGCCCCCGGAC
>ARS-Herpes-PPR-0695-12-M13R.ab1_(reversed)
GACCTTAACCGCCAGCGGCTCATCCTCCACGTAATCGCTCTCTCCGAAAAAAGGTGACAGTCCAGCTCTATCACTCAGACGACGATGAATGTACTCCGCCGTCCTGGCCAACATATCCCTACCTATACGGGTAATGGATGCGGCGATCGGCAGACACGGCATCATGCCCCCGGAC
>ARS-Herpes-PPR-0707-01-M13R.ab1_(reversed)
TACTTTTATTTTATAATCATCTTTCACCGCACACTGAAATAATTGCGCTGCGTTAATTGGGTCACCCAGTACCGAATGCACGTACTCCATAGTGCTTAATAACATTCCGCGTCCTATCCGCGTTACCGATGCGGCTATCGGTAAACACGGCAACATTCCTGATGAA
>ARS-Herpes-PPR-0707-03-M13R.ab1
GACCTTGACCGCCAACGGCTCGTCCGCCACGTAATCGCCCTCGCCGAAAAAAGGAGACAAGCCGACCCTGTCACTCAGACAGCGATGGATGTATTCCGCCGTCTTGGCTAACATGTCCCTACCTATACGGGTGATAGACGCGGCGATCGGCAAACACGGCATCATACCCCCGGAC
>ARS-Herpes-PPR-0707-04-M13R.ab1
TACTTTTATTTTATAATCATCTTTCACCGCACACTGAAATAATTGCGCTGCGTTAATTGGGTCACCCAGTACCGAATGCACGTACTCCATAGTGCTTGATAACATTCCGCGTCCTATCCGCGTTACCGATGCGGCTATCGGTAAACACGGCAACATTCCTGATGAA
>ARS-Herpes-PPR-0707-05-M13R.ab1_(reversed)
TACTTTTATTTTATAATCATCTTTCACCGCACACTGAAATAATTGCGCTGCGTTAATTGGGTCACCCAGTACCGAATGCACGTACTCCATAGTGCTTGATAACATTCCGCGTCCTATCCGCGTTACCGATGCGGCTATCGGTAAACACGGCAACATTCCTGATGAA
>ARS-Herpes-PPR-0707-06-M13R.ab1_(reversed)
TACTTTTATTTTATAATCATCTTTCACCGCACACTAAAATAATTGCGCTGCGTTAATTGGGTCACCCAGTACCGAATGCACGTACTCCATAGTGCTTGATAACATTCCGCGTCCTATCCGCGTTACCGATGCGGCTATCGGTAAACACGGCAACATTCCTGATGAA
>ARS-Herpes-PPR-0707-07-M13R.ab1_(reversed)
TACTTTTATTTTATAATCATCTTTCACCGCACACTGAAATAATTGCGCTGCGTTAATTGGGTCACCCAGTACCGAATGCACGTACTCCATAGTGCTTGATAACATTCCGCGTCCTATCCGCGTTACCGATGCGGCTATCGGTAAACACGGCAACATTCCTGATGAA
>ARS-Herpes-PPR-0707-08-M13R.ab1_(reversed)
TACTTTTATTTTATAATCATCTTTCACCGCACACTGAAATAATTGCGCTGCGTTAATTGGGTCACCCAGTACCGAATGCACGTACTCCATAGTGCTTGATAACATTCCGCGTCCTATCCGCGTTACCGATGCGGCTATCGGTAAACACGGCAACATTCCTGATGAA
>ARS-Herpes-PPR-0707-09-M13R.ab1_(reversed)
TACTTTTATTTTATAATCATCTTTCACCGCACACTGCAATAATTGCGCTGCGTTAATTGGGTCACCCAGTACCGAATGCACGTACTCCATAGTGCTTGATAACATTCCGCGTCCTATCCGCGTTACCGATGCGGCTATCGGTAAACACGGCAACATTCCTGATGAA
>ARS-Herpes-PPR-0707-10-M13R.ab1_(reversed)
TACTTTTATTTTATAATCATCTTTCACCGCACACTGAAATAATTGCGCTGCGTTAATTGGGTCACCCAGTACCGAATGCACGTACTCCATAGTGCTTGATAACATTCCGCGTCCTATCCGCGTTACCGATGCGGCTATCGGTAAACACGGCAACATTCCTGATGAA
>ARS-Herpes-PPR-0707-11-M13R.ab1_(reversed)
TACTTTTATTTTATAATCATCTTTCACCGCACACTGAAATGATTGCGCTGCGTTAATTGGGTCACCCAGTACCGAATGCACGTACTCCATAGTGCTTGATAACATTCCGCGTCCTATCCGCGTTACCGATGCGGCTATCGGTAAACACGGCAACATTCCTGATGAA
>ARS-Herpes-PPR-0707-12-M13R.ab1_(reversed)
TACTTTTATTTTATAATCATCTTTCACCGCACACTGAAATAATTGCGCTGCGTTAATTGGGTCACCCAGTACCGAATGCACGTACTCCATAGTGCTTGATAACATTCCGCGTCCTATCCGCGTTACCGATGCGGCTATCGGTAAACACGGCAACATTCCTGATGAA
>ARS-Herpes-PPR-0711-01-M13R.ab1_(reversed)
AACTTTGACAAATAGATCTCCATCTAAAAAATCTTCAGGCGAGAAGAATCTAGAAAGATCGGCACGACATGAAAGATTATCGTGAATGTAAGACGATGTCTTAGAAAGCATCTCCCTTCCTATTCTTGTTATAGAGGAAGCTATCGGAGGACAAGGCATCATACCATTTGCC
>ARS-Herpes-PPR-0711-02-M13R.ab1_(reversed)
AACTTTGACAAATAGATCTCCATCTAAAAAATCTTCAGGCGAAAAGAATCTAGAAAGATCGGCACGACATGAAAGATTATCGTGAATGTAAGACGATGTCTTAGAAAGCATCTCCCTTCCTATTCTTGTTATAGAGGAAGCTATCGGAAGACAAGGCATCATACCATTTGCC
>ARS-Herpes-PPR-0711-03-M13R.ab1_(reversed)
TACTCTAAAGTTAGCTTCTGGGCTGTATCCACTTTGGCTGTTGCATATTTTGGCAACATCATCAGGAGTCAGGGCCTCTACAAACTTTTTGGACTGTTCCAACGTGGTTCTTCCTTGCAGGGTTACTGTTTCAGCTATCTTAAGGCATGGCAAAAGGCCAGAAGCT
>ARS-Herpes-PPR-0711-04-M13R.ab1_(reversed)
TACTCTAAAGTTAGCTTCTGGGCTGTATCCACTTTGGCTGTTGCATATTCTGGCAACATCATCAGGAGTCAGGGCCTCTACAAACTTTTTGAACTGTTCCAACATGGTTCTTCCTTGCAGGGTTACTGTTTCGGCTATCTTAAGGCATGGCAAAAGGCCAGAAGCC
>ARS-Herpes-PPR-0711-05-M13R.ab1_(reversed)
TACTCTAAAGTTAGCTTCTGGGCTGTATCCACTTTGGCTGTTGCATATTTTGGCAACATCATCAGGAGTCAGGGCCTCTACAAACTTTTTGGACTGTTCCAACATGGTTCTTCCTTGCAGGGTTACTGTTTCAGCTATCTTAAGGCATGGCAAAAGGCCAGAAGCT
>ARS-Herpes-PPR-0711-09-M13R.ab1_(reversed)
GACCCTCACGGAGAGATCGCCATCGAAATCAGAGTCACAGAAAAACAATCCAAGCTGCTCTCTAGTAGAAAGGTTTTTATGAATGAATGCGGAGGTCTTAGACAACATCTCACGCCCGATACGTGTAATCGACGAAGCGATCGGTAGACACGGCATCATTCCAGACAGC
>ARS-Herpes-PPR-0711-10-M13R.ab1_(reversed)
GACCCTCACGGAGAGATCGCCATCGAAATCAGAGTCACAGAAAAACAATCCAAGCTGCTCTCTAGTAGAAAGGTTTTTATGAATGAATGCGGAGGTCTTAGACAACATCTCACGCCCGATACGCGTAATCGACGAAGCGATCGGTAGACACGGCATCATTCCAGACGGC
>ARS-Herpes-PPR-0711-11-M13R.ab1_(reversed)
GACCCTCACGGAGAGATCGCCATCGAAATCAGAGTCACAGAAAAACAATCCAAGCTGCTCTCTAGTAGAAAGGTTTTTATGAATGAATGCGGAGGTCTTAGACAACATCTCACGCCCGATACGTGTAATCGACGAAGCGATCGGTAGACACGGCATCATTCCAGACAGC
>ARS-Herpes-PPR-0711-12-M13R.ab1_(reversed)
GACCCTCACGGAGAGATCGCCATCGAAATCAGAGTCACAGAAAAACAATCCAAGCTGCTCTCTAGTAGAAAGGTTTTTATGAATGAATGCGGAGGTCTTAGACAACATCTCACGCCCGATACGTGTAATCGACGAAGCGATCGGTAGACACGGCATCATTCCAGACAGC
>ARS-Herpes-PPR-0714-01-M13R.ab1_(reversed)
GACCCTCACGGAGAGATCGCCATCGAAATCGGAGTCACAGAAAAACAATCCAAGTTGCTCTCTAGTAGAAAGGTTTTTATGAATGAATGCGGAGGTCTTAGACAACATCTCACGCCCGATACGTGTAATCGACGAAGCGATCGGTAGACACGGCATCATTCCAGACAGC
>ARS-Herpes-PPR-0714-02-M13R.ab1_(reversed)
GACCCTCACGGAGAGATCGCCATCGAAATCAGAGTCACAGAAAAACAATCCAAGCTGCTCTCTAGTAGAAAGGTTTTTATGAATGAATGCGGAGGTCTTAGACAACATCTCACGCCCGATACGTGTAATCGACGAAGCGATCGGTAGACACGGCATCATTCCAGACAGC
>ARS-Herpes-PPR-0714-03-M13R.ab1_(reversed)
GACCCTCACGGAGAGATCGCCATCGAAATCAGAGTCACAGAAAAACAATCCAAGCTGCTCTCTAGTAGAAAGGTTTTTATGAATGAATGCGGAGGTCTTAGAGAACATCTCACGCCCGATACGTGTAATCGACGAAGCGATCGGTAGACACGGCATCATTCCAGACAGC
>ARS-Herpes-PPR-0714-04-M13R.ab1_(reversed)
GACCCTCACGGAGAGATCGCCATCGAAATCAGAGTCACAGAAAAACAATCCAAGCTGCTCTCTGGTAGAAAGGTTTTTATGAATGAATGCGGAGGTCTTAGACAACATCTCACGCCCGATACGTGTAATCGACGAAGCGATCGGTAGACACGGCATCATTCCAGACAGC
>ARS-Herpes-PPR-0714-05-M13R.ab1
GACCCTCACGGGGAGATCGCCGTCGAAATCGGAGTCACAGAAAAACAATCCAAGTTGCTCTCTAGTAGAAAGGTTTTTATGAATGAATGCGGAGGTCTTAGACAACATCTCACGTCCGATACGTGTAATCGACGAAGCGATCGGTAGACACGGCATCATTCCAGACAGC
>ARS-Herpes-PPR-0714-06-M13R.ab1_(reversed)
GACCCTCACGGAGAGATCGCCGTCGAAATCGGAGTCACAGAAAAACAATCCAAGTTGCTCTCTAGTAGAAAGGTTTTTATGAATGAATGCGGAGGTCTTAGACAACATCTCACGTCCGATACGTGTAATCGACGAAGCGATCGGTAGACACGGCATCATTCCAGACAGC
>ARS-Herpes-PPR-0714-07-M13R.ab1_(reversed)
GACCCTCACGGAGAGATCGCCATCGAAATCAGAGTCACAGAAAAACAATCCAAGCTGCTCTCTAGTAGAAAGGTTTTTATGAATGAATGCGGAGGTCTTAGACAACATCTCACGCCCGATACGTGTAATCGACGAAGCGATCGGTAGACACGGCATCATTCCAGACAGC
>ARS-Herpes-PPR-0714-08-M13R.ab1_(reversed)
GACCCTCACGGAGAGATCGCCATCGAAATCAGAGTCACAGAAAGACAATCCAAGCTGCTCTCTAGTAGAAAGGTTTTTATGAATGAATGCGGAGGTCTTAGACAACATCTCACGCCCGATACGTGTAATCGACGAAGCGATCGGTAGACACGGCATCATTCCAGACAGC
>ARS-Herpes-PPR-0714-09-M13R.ab1_(reversed)
GACCCTCACGGAGAGATCGCCATCGAAATCAGAGTCACAGAAAAACAATCCAAGCTGCTCTCTAGTAGGAAGGTTTTTATGAATGAATGCGGAGGTCTTAGACAACATCTCACGCCCGATACGTGTAATCGACGAAGCGATCGGTAGACACGGCATCATTCCAGACAGC
>ARS-Herpes-PPR-0714-10-M13R.ab1_(reversed)
GACCCTCACGGAGAGATCGCCATCGAAATCAGAGTCACAGAAAAACAATCCAAGCTGCTCTCTAGTAGAAAGGTTTTTATGAATGAATGCGGAGGTCTTAGACAACATCTCACGCCCGATACGTGTAATCGACGAAGCGATCGGTAGACACGGCATCATTCCAGACAGC
>ARS-Herpes-PPR-0714-11-M13R.ab1_(reversed)
GACCCTCACGGAGAGATCGCCATCGAAATCAGAGTCACAGAAAAACAATCCAAGCTGCTCTCTAGTAGAAAGGTTTTTATGAATGAATGCGGAGGTCTTAGACAACATCTCACGCCCGATACGTGTAATCGACGAAGCGATCGGTAGACGCGGCATCATTCCAGACAGC
>ARS-Herpes-PPR-0714-12-M13R.ab1_(reversed)
GACCCTCACGGAGAGATCGCCATCGAAATCAGAGTCACAGAAAAACAATCCAAGCTGCTCTCTGGTAGAAAGGTTTTTATGAATGAATGCGGAGGTCTTAGACAACATCTCACGCCCGATACGTGTAATCGACGAAGCGATCGGTAGACACGGCATCATTCCAGACAGC
>ARS-Herpes-PPR-0718-01-M13R.ab1_(reversed)
TACTCTAAAGTTAGCTTCCGGGCTGTATCCACTTTGGCTGTTGCATATTTTGGCAACATCATCAGGAGTCAGGGCCTCTACAAACTTTTTGGACTGTTCCAACATGGTTCTTCCTTGCAGGGTTACTGTTTCAGCTATCTTAAGGCATGGCAAAAGGCCAGAAGCT
>ARS-Herpes-PPR-0718-02-M13R.ab1_(reversed)
TACTCTAAAGTTAGCTTCTGGGCTGTATCCACTTTGGCTGTTGCATATTTTGGCAACATCATCAGGAGTCAGGGCCTCTACAAACTTTTTGGACTGTTCCAACATGGTTCTTCCTTGCAGGGTTACTGTTTCAGCTATCTTAAGGCATGGCAAAAGGCCAGAAGCT
>ARS-Herpes-PPR-0718-03-M13R.ab1_(reversed)
TACTCTAAAGTTAGCTTCTGGGCTGTATCCACTTTGGCTGTTGCATATTTTGGCAACATCATCAGGAGTCAGGGCCTCTACAAACTTTTTGGACTGTTCCAACATGGTTCTTCCTTGCAGGGTTACTGTTTCAGCTATCTTAAGGCATGGCAAAAGGCCAGAAGCT
>ARS-Herpes-PPR-0718-04-M13R.ab1_(reversed)
TACTCTAAAGTTAGCTTCTGGGCTGTATCCACTTTGGCTGTTGCATATTTTGGCAACATCATCAGGAGTCAGGGCCTCTACAAACTTTTTGGACTGTTCCAACATGGTTCTTCCTTGCAGGGTTACTGTTTCAGCTATCTTAAGGCATGGCAAAAGGCCAGAAGCT
>ARS-Herpes-PPR-0718-05-M13R.ab1_(reversed)
TACTCTAAAGTTAGCTTCTGGGCTGTATCCACTTTGGCTGTTGCATATTTTGGCAACATCATCAGGAGTCAGGGCCTCTACAAACTTTTTGGACTGTTCCAACATGGTTCTTCCTTGCAGGGTTACTGTTTCAGCTATCTTAAGGCATGGCAAAAGGCCAGAAGCT
>ARS-Herpes-PPR-0718-06-M13R.ab1_(reversed)
TACTCTAAAGTTAGCTTCTGGGCTGTATCCACTTTGGCTGTTGCATATTTTGGCAACATCATCAGGAGTCAGGGCCTCTACAAACTTTTTGGACTGTTCCAACATGGTTCTTCCTTGCAGGGTTACTGTTTCAGCTACCTTAAGGCATGGCAAAAGGCCAGAAGCT
>ARS-Herpes-PPR-0718-07-M13R.ab1_(reversed)
TACTCTAAAGTTAGCTTCTGGGCTGTATCCACTTTGGCTGTTGCATATTTTGGCAACATCATCAGGAGTCAGGGCCTCTACAAACTTTTTGGACTGTTCCAACATGGTTCTTCCTTGCAGGGTTACTGTTTCAGCTATCTTAAGGCATGGCAAAAGGCCAGAAGCT
>ARS-Herpes-PPR-0718-08-M13R.ab1_(reversed)
TACTCTAAAGTTAGCTTCTGGGCTGTATCCACTTTGGCTGTTGCATATTTTGGCAACATCATCAGGAGTCAGGGCCTCTACAAACTTTTTGGACTGTTCCAACATGGTTCTTCCTTGCAGGGTTACTGTTTCAGCTATCTTAAGGCATGGCAAAAGGCCAGAAGCT
>ARS-Herpes-PPR-0718-09-M13R.ab1_(reversed)
TACTCTAAAGTTAGCTTCTGGGCTGTATCCACTTTGGCTGTTGCATATTTTGGCAACATCATCAGGAGTCAGGGCCTCTACAAACTTTTTGGACTGTCCCAACATGGTTCTTCCTTGCAGGGTTACTGTTTCAGCTATCTTAAGGCATGGCAAAAGGCCAGAAGCT
>ARS-Herpes-PPR-0718-10-M13R.ab1_(reversed)
TACTCTAAAGTTAGCTTCCGGGCTGTATCCACTTTGGCTGTTGCATATTTTGGCAACATCATCAGGAGTCAGGGCCTCTACAAACTTTTTGGACTGTTCCAACATGGTTCTTCCTTGCAGGGTTACTGTTTCAGCTATCTTAAGGCATGGCAAAAGGCCAGAAGCT
>ARS-Herpes-PPR-0718-11-M13R.ab1_(reversed)
TACTCTAAAGTTAGCTTCTGGGCTGTATCCACTTTGGCTGTTGCATATTTTGGCAACATCATCAGGAGTCAGGGCCTCTACAAACTTTTTGGACTGCTCCAACATGGTTCTTCCTTGCAGGGTTACTGTTTCAGCTATCTTAAGGCATGGCAAAAGGCCAGAAGCT
>ARS-Herpes-PPR-0718-12-M13R.ab1_(reversed)
TACTCTAAAGTTAGCTTCTGGGCTGTATCCACTTTGGCTGTTGCATATTTTGGCAACATCATCAGGAGTCAGGGCCTCTACAAACTTTTTGGACTGTTCCAACATGGTTCTTCCTTGCAGGGTTACTGTTTCAGCTATCTTAAGGCATGGCAAAAGGCCAGAAGCT
>ARS-Herpes-PPR-0719-02-M13R.ab1_(reversed)
AACCCTCACGGAAAGATCGCCGTCGAAATCGGAGTCACAAAAAAACAATCCAAGTTGCTCTCTAGTGGAAGGGTTTTTATGAATGAATGCGGAGGTCTTAGACAACATCTCACGTCCAATACGTGTAATCGACGAAGCGATCGGTAGACACGGCGTCATTCCAGACAAC
>ARS-Herpes-PPR-0719-03-M13R.ab1_(reversed)
AACCCTCACGGAAAGATCGCCGTCGAAATCGGAGTCACAAAAAAACAATCCAAGTTGCTCTCTAGTGGAAAGGTTTTTATGAATGAATGCGGAGGTCTTAGACAACATCTCACGTCCAATACGTGTAATCGACGAAGCGATCGGTAGACACGGCATCATTCCAGACAAC
>ARS-Herpes-PPR-0719-05-M13R.ab1_(reversed)
AACCCTCACGGAAGGATCGCCGTCGAAATCGGAGTCACAAAAAAACAATCCAAGTTGCTCTCTAGTGGAAAGGTTTTTATGAATGAATGCGGAGGTCTTAGACAACATCTCACGTCCAATACGTGTAATCGACGAAGCGATCGGTAGACACGGCATCATTCCAGACAAC
>ARS-Herpes-PPR-0719-06-M13R.ab1_(reversed)
AACCCTCACGGAAAGATCGCCGTCGAAATCGGAGTCACAAAAAAACAATCCAAGTTGCTCTCTAGTGGAAAGGTTTTTATGAATGAATGCGGAGGTCTTAGACAACATCTCACGTCCAATACGTGTAATCGACGAAGCGATCGGTAGACACGGCATCATTCCAGACA
>ARS-Herpes-PPR-0719-07-M13R.ab1_(reversed)
AACCCTCACGGAAAGATCGCCGTCGAAATCGGAGTCACAAAAAAACAATCCAAGTTGCTCTCTAGTGGAAAGGTTTTTATGAATGAATGCGGAGGTCTTAGACAACATCTCACGTCCGGTACGTGTAATCGACGAAGCGATCGGTAGACACGGCATCATTCCAGACAAC
>ARS-Herpes-PPR-0719-08-M13R.ab1_(reversed)
AACCCTCACGGAAAGATCGCCGTCGAAATCGGAGTCACAAAAAAACAATCCAAGTTGCTCTCTAGTGGAAAGGTTTTTATGAATGAATGCGGAGGTCTTAGACAACATCTCACGTCCAATACGTGTAATCGACGAAGCGATCGGTAGACACGGCATCATTCCAGACAAC
>ARS-Herpes-PPR-0719-09-M13R.ab1_(reversed)
AACCCTCACGGAAAGATCGCCGTCGAAATCGGAGTCACAAAAAAACAATCCAAGTTGCTCTCTAGTGGAAAGGTTTTTATGAATGAATGCGGAGGTCTTAGACAACATCTCACGTCCAATACGTGTAATCGACGAAGCGATCGGTAGACACGGCATCATTCCAGACAAC
>ARS-Herpes-PPR-0719-10-M13R.ab1_(reversed)
AACCCTCACGGAAAGATCGCCGTCGAAATCGGAGTCACAAAAAAACAATCCAAGTTGCTCTCTAGTGGAAAGGTTTTTATGAATGAATGCGGAGGTCTTAGACAACATCTCACGTCCAATACGTGTAATCGACGAAGCGATCGGTAGACACGGCATCATTCCAGACAAC
>ARS-Herpes-PPR-0719-12-M13R.ab1_(reversed)
AACCCTCACGGAAAGATCGCCGTCGAAATCGGAGTCACAAAAAAACAATCCAAGTTGCTCTCTAGTGGAAAGGTTTTTATGAATGAATGCGGAGGTCTTAGACAACATCTCACGTCCAATACATGTAATCGACGAAGCGATCGGTAGACACGGCATCATTCCAGACAAC
>ARS-Herpes-PPR-0720-01-M13R.ab1_(reversed)
GACCCTCACGGAGAGATCGCCGTCGAAATCGGAGTCACAGAAAAACAATCCAAGTTGCTCTCTAGTAGAAAGGTTTTTATGAATGAATGCGGAGGTCTTAGACAACATCTCACGTCCGATGCGTGTAATCGACGAAGCGATCGGTAGACACGGCATCATTCCAGACAGC
>ARS-Herpes-PPR-0720-02-M13R.ab1_(reversed)
GACCCTCACGGAGAGATCGCCGTCGAAATCGGAGTCACAGAAAAACAATCCAAGTTGCTCTCTAGTAGAAAGGTTTTTATGAATGAATGCGGAGGTCTTAGACAACATCTCACGTCCGATACGTGTAATCGACGAAGCGATCGGTAGACACGGCATCATTCCAGACAGC
>ARS-Herpes-PPR-0720-05-M13R.ab1_(reversed)
GACCCTCACGGAGAGATCGCCGTCGAAATCGGAGTCACAGAAAAACAATCCAAGTTGCTCTCTAGTAGAAAGGTTTTTATGAATGAATGCGGAGGTCTTAGACAACATCTCACGTCCGATACGTGTAATCGACGAAGCGATCGGTAGACACGGCATCATTCCAGACAGC
>ARS-Herpes-PPR-0720-06-M13R.ab1_(reversed)
AACTTTGACAAATAGATCTCCATCTAAAAAATCTTCAGGCGAAAAGAATCTAGAAAGATCGGCACGACATGAAAGATTATCGTGAATGTAAGACGATGTCTTAGAAAGCATCTCCCTTCCTATTCTTGTTATAGAGGAAGCTATCGGAAGACAAGGCATCATACCATTTGCC
>ARS-Herpes-PPR-0720-07-M13R.ab1_(reversed)
GACCCTCACGGAGAGATCGCCGTCGAAATCGGAGTCACAGAGAAACAATCCAAGTTGCTCTCTAGTAGAAAGGTTTTTATGAATGAATGCGGAGGTCTTAGACAACATCTCACGTCCGATACGTGTAATCGACGAAGCGATCGGTAGACACGGCATCATTCCAGACAGC
>ARS-Herpes-PPR-0720-09-M13R.ab1_(reversed)
GACCCTCACGGAGAGATCGCCGTCGAAATCGGAGTCACAGAAAAACAATCCAAGTTGCTCTCTAGTAGAAAGGTTTTTATGAATGAATGCGGAGGTCTTAGACAACATCTCACGTCCGATGCGTGTAATCGACGAAGCGATCGGTAGACACGGCATCATTCCAGACAGC
>ARS-Herpes-PPR-0720-11-M13R.ab1_(reversed)
GACCCTCACGGAGAGATCGCCGTCGAAATCGGAGTCACAGAAAAACAATCCAAGTTGCTCTCTAGTAGAAAGGTTTTTATGAGTGAATGCGGAGGTCTTAGACAACATCTCACGTCCGATACGTGTAATCGACGAAGCGATCGGTAGACACGGCATCATTCCAGACAGC
>ARS-Herpes-PPR-0725-01-M13R.ab1_(reversed)
TACTCTAAAGTTAGCTTCTGGGCTGTATCCACTTTGGCTGTTGCATATTTTGGCAACATCATCAGGAGTCAGGGCCTCTACAAACTTTTTGGACTGTTCCAACATGGTTCTTCCTTGCAGGGTTACTGTTTCAGCTATCTTAAGGCATGGCAAAAGGCCAGAAGCT
>ARS-Herpes-PPR-0725-02-M13R.ab1_(reversed)
TACTCTAAAGTTAGCTTCTGGGCTGTATCCACTTTGGCTGTTGCATATTTTGGCAACATCATCAGGAGTCAGGGCCTCTACAAACTTTTTGGACTGTTCCAACATGGTTCTTCCTTGCAGGGTTACTGTTTCAGCTATCTTAAGGCATGGCAAAAGGCCAGAAGCT
>ARS-Herpes-PPR-0725-04-M13R.ab1_(reversed)
TACTCTAAAGTTAGCTTCTGGGCTGTATCCACTTTGGCTGTTGCATATTTTGGCAACATCATCAGGAGTCAGGGCCTCTACAAACTTTTTGGACTGTTCCAACATGGTTCTTCCTTGCAGGGTTACTGTTTCAGCTATCTTAAGGCATGGCAAAAGGCCAGAAGCT
>ARS-Herpes-PPR-0725-05-M13R.ab1_(reversed)
TACTCTAAAGTTAGCTTCTGGGCTGTATCCACTTTGGCTGTTGCATATTTTGGCAACATCATCAGGAGTCAGGGCCTCTACAAACTTTTTGGACTGTTCCAACATGGTTCTTCCTTGCAGGGTTACTGTTTCAGCTATCTTAAGGCATGGCAAAAGGCCAGAAGCT
>ARS-Herpes-PPR-0725-06-M13R.ab1_(reversed)
TACTCTAAAGTTAGCTTCTGGGCTGTATCCACTTTGGCTGTTGCATATTTTGGCAACATCATCAGGAGTCAGGGCCTCTACAAACTTTTTGGACTGTTCCAACATGGTTCTTCCTTGCAGGGTTACTGTTTCAGCTATCTTAAGGCATGGCAAAAGGCCAGAAGCT
>ARS-Herpes-PPR-0725-07-M13R.ab1_(reversed)
TACTCTAAAGTTAGCTTCTGGGCTGTATCCACTTTGGCTGTTGCATATTTTGGCAACATCATCAGGAGTCAGGGCCTCTACAAACTTTTTGGACTGTTCCAACATGGTTCTTCCTTGCAGGGTTACTGTTTCAGCTATCTTAAGGCATGGCAAAAGGCCAGAAGCT
>ARS-Herpes-PPR-0725-09-M13R.ab1_(reversed)
TACTCTAAAGTTAGCTTCAGGGCTGTATCCACTTTAGCTGTTGCATATTTTGGCAACATCATCAGGAGTCAGGGCCTCTACAAACTTTTTGGACTGTTCCAACATGGTTCTTCCTTGCAGGGTTACTGTTTCAGCTATCTTAAGGCATGGCAAAAGGCCAGAAGCT
>ARS-Herpes-PPR-0725-11-M13R.ab1_(reversed)
TACTCTAAAGTTAGCTTCTGGGCTGTATCCACTTTGGCTGTTGCATATTTTGGCAACATCATCAGGAGTCAGGGCCTCTACAAACTTTTTGGACTGTTCCAACATGGTTCTTCCTTGCAGGGTTACTGTTTCAGCTATCTTAAGGCATGGCAAAAGGCCAGAAGCT
>ARS-Herpes-PPR-0725-12-M13R.ab1
TACTCTAAAGTTAGCTTCTGGGCTGTATCCACTTTGGCTGTTGCATATTTTGACAACATCATCAGGAGTCAGGGCCTCTACAAACTTTTTGGACTGTTCCAACATGGTTCTTCCTTGCAGGGTTACTGTTTCAGCTATCTTAAGGCATGGCAAAAGGCCAGAAGCT
>ARS-Herpes-PPR-0726-01-M13R.ab1
GACTTTGACAAACACATCTCCATCTAAAAAGTCTTCGGGTGAAAAGAATTTGCACAGATCGGCACGACGTGAAAGATTATCGTTAATGTAAGATGATGTCTTAGAAAGCATCTCCCTTCCTATCCTTGTTATAGAGGAAGCTATTGGAAGACAAGGCATCATACCATTTGCC
>ARS-Herpes-PPR-0726-02-M13R.ab1
GACTTTGACAAACACATCTCCATCTAAAAAGTCTTCGGGTGAAAAGAATTTGCACAGATCGGCACGACGTGAAAGATTATCGTTAATGTAAGATGATGTCTTAGAAAGCATCTCCCTTCCTATCCTTGTTATAGAGGAAGCTATTGGAAGACAAGGCATCATACCATTTGCC
>ARS-Herpes-PPR-0726-03-M13R.ab1
GACTTTGACAAACACATCTCCATCTAAAAAGTCTTCGGGTGAAAAGAATTTGCACAGATCGGCACGACGTGAAAGATTATCGTTAACGTAAGATGATGTCTTAGAAAGCATCTCCCTTCCTATCCTTGTTATAGAGGAAGCTATTGGAAGACAAGGCATCATACCATTTGCC
>ARS-Herpes-PPR-0726-05-M13R.ab1
GACTTTGACAAACACATCTCCATCTAAAAAGTCTTCGGGTGAAAAGAATTTGCACAGATCGGCACGACGTGAAAGATTATCGTTAATGTAAGATGATGTCTTAGAAAGCATCTCCCTTCCTATCCTTGTTATAGAGGAAGCTATTGGAAGACAAGGCATCATACCATTTGCC
>ARS-Herpes-PPR-0726-07-M13R.ab1
GACTTTGACAAACACATCTCCATCTAAAAAGTCTTCGGGTGAAAAGAATTTGCACAGATCGGCACGACGCGAAAGATTATCGTTAATGTAAGATGATGTCTTAGAAAGCATCTCCCTTCCTATCCTTGCTATAGAGGAAGCTATTGGAAGACAAGGCATCATACCATTTGCC
>ARS-Herpes-PPR-0726-08-M13R.ab1
GACTTTGACAAACACATCTCCATCTAAAAAGTCTTCGGGTGAAAAGAATTTGCACAGATCGGCACGACGTGAAAGATTATCGTTAATGTAAGATGATGTCTTAGAAAGCATCTCCCTTCCTATCCTTGTTATAGAGGAAGCTATTGGAAGACAAGGCATCATACCATTTGCC
>ARS-Herpes-PPR-0726-09-M13R.ab1
GACTTTGACAAACACATCTCCATCTAAAAAGTCTTCGGGTGAAAAGAATTTGCACAGATCGGCACGACGTGAAAGATTATCGTTAATGTAAGATGATGTCTTAGAAAGCATCTCCCTTCCTATCCTTGTTATAGAGGAAGCTATTGGAAGACAAGGCATCATACCATTTGCC
>ARS-Herpes-PPR-0726-10-M13R.ab1
GACTTTGACAAACACATCTCCATCTAAAAAGTCTTCGGGTGAAAAGAATTTGCACAGATCGGCACGACGTGAAAGATTATCGTTAATGTAAGATGATGTCTTAGAAAGCATCTCCCTTCCTATCCTTGTTATAGAGGAAGCTACTGGAAGACAAGGCATCATACCATTTGCC
>ARS-Herpes-PPR-0726-11-M13R.ab1
GACTTTGACAAACACATCTCCATCTAAAAAGTCCTCGGGTGAAAAGAATTTGCACAGATCGGCACGACGTGAAAGATTATCGTTAATGTAAGATGATGTCTTAGAAAGCACCTCCCTTCCTATCCTTGTTATAGAGGAAGCTATTGGAAGACAAGGCATCATACCATTTGCC
>ARS-Herpes-PPR-0729-01-M13R.ab1_(reversed)
GACCCTCACGGAGAGATCGCCATCGAAATCGGAGTCACAGAAAAACAATCCAAGCTGCTCTCTAGTAGAAAGGTTTTTATGAATGAATGCGGAGGTCTTAGACAACATCTCACGCCCGATACGTGTAATCGACGAAGCGATCGGTAGACACGGCATCATTCCAGACAGC
>ARS-Herpes-PPR-0729-02-M13R.ab1_(reversed)
GACCCTCACGGAGAGATCGCCATCGAAATCGGAGTCACAGAAAAACAATCCAAGCTGCTCTCTAGTAGAAAGGTTTTTATGAATGAATGCGGAGGTCTTAGACAACATCTCACGCCCGATACGTGTAATCGACGAAGCGATCGGTAGACACGGCATCATTCCAGACAGC
>ARS-Herpes-PPR-0729-03-M13R.ab1_(reversed)
GACCCTCACGGAGAGATCGCCATCGAAATCGGAGTCACAGAAAAACAATCCAAGCTGCTCTCTAGTAGAAAGGTTTTTATGAATGAATGCGGAGGTCTTAGACAACATCTCACGCCCGATACGTGTAATCGACGAAGCGATCGGTAGACACGGCATCATTCCAGACAGC
>ARS-Herpes-PPR-0729-04-M13R.ab1_(reversed)
GACCCTCACGGGGAGATCGCCATCGAAATCGGAGTCACAGAAAAACAATCCAAGCTGCTCTCTAGTAGAAAGGTTTTTATGAGTGAATGCGGAGGTCTTAGACAACATCTCACGTCCGATACGTGTAATCGACGAAGCGATCGGTAGACACGGCATCATTCCAGACAGC
>ARS-Herpes-PPR-0729-06-M13R.ab1_(reversed)
GACCCTCACGGAGAGATCGCCATCGAAATCGGAGTCACAGAAAAACAATCCAAGCTGCTCTCTAGTAGAAAGGTTTTTATGAATGAATGCGGAGGTCTTAGACAACATCTCACGCCCGATACGTGTAATCGACGAAGCGATCGGTAGACACGGCATCATTCCAGACAGC
>ARS-Herpes-PPR-0729-07-M13R.ab1_(reversed)
GACCCTCACGGAGAGATCGCCATCGAAATCGGAGTCACAGAAAAACAATCCAAGCTGCTCTCTAGTAGAAAGGTTTTTATGAATGAATGCGGAGGTCTTAGACAACATCTCACGCCCGATACGTGTAATCGACGAAGCGATCGGTAGACACGGCATCATTCCAGACAGC
>ARS-Herpes-PPR-0729-08-M13R.ab1_(reversed)
GACCCTCACGGAGAGATCGCCATCGAAATCGGAGTCACAGAAAAACAATCCAAGCTGCTCTCTAGTAGAAAGGTTTTTATGAATGAATGCGGAGGTCTTAGACAACATCTCACGCCCGATACGTGTAATCGACGAAGCGATCGGTAGACACGGCATCATTCCAGACAGC
>ARS-Herpes-PPR-0729-09-M13R.ab1_(reversed)
GACCCTCACGGAGAGATCGCCATCGAAATCGGAGTCACAGAAAAACAATCCAAGCTGCTCTCTAGTAGAAAGGTTTTTATGAATGAATGCGGAGGTCTTAGACAACATCTCACGCCCGATACGTGTAATCGACGAAGCGATCGGTAGACACGGCATCATTCCAGACAGC
>ARS-Herpes-PPR-0729-10-M13R.ab1_(reversed)
GACCCTCACGGAGAGATCGCCATCGAAATCGGAGTCACAGAAAAACAATCCAAGCTGCTCTCTAGTAGAAAGGTTTTTATGAATGAATGCGGAGGTCTTAGACAACATCTCACGCCCGATACGTGTAATCGACGAAGCGATCGGTAGACACGGCATCATTCCAGACAGC
>ARS-Herpes-PPR-0729-11-M13R.ab1_(reversed)
GACCCTCACGGAGAGATCGCCATCGAAATCGGAGTCACAGAAAAACAATCCAAGCTGCTCTCTAGTAGAAAGGTTTTTATGAATGAATGCGGAGGTCTTAGACAACATCTCACGCCCGATACGTGTAATCGACGAAGCGATCGGTAGACACGGCATCATTCCAGACAGC
>ARS-Herpes-PPR-0729-12-M13R.ab1_(reversed)
GGCCCTCACGGAGAGATCGCCATCGAAATCGGAGTCACAGAAAAACAATCCAAGCTGCTCTCTAGTAGAAAGGTTTTTATGAATGAATGCGGAGGTCTTAGACAACATCTCACGCCCGATACGTGTAATCGACGAAGCGATCGGTAGACACGGCATCATTCCAGACAGC
>ARS-Herpes-PPR-0731-01-M13R.ab1_(reversed)
GACCCTCACGGAGAGATCGCCGTCGAAATCGGAGTCACAGAAAAACAATCCAAGTTGCTCTCTAGTAGAAAGGTTTTTATGAATGAATGCGGAGGTCTTAGACAACATCTCACGTCCGATACGTGTAATCGACGAAGCGATCGGTAGACACGGCATCATTCCAGACAGC
>ARS-Herpes-PPR-0731-02-M13R.ab1_(reversed)
GACCCTCACGGAGAGATCGCCGTCGAAATCGGAGTCACGGAAAAACAATCCAAGTTGCTCTCTAGTAGAAAGGTTTTTATGAATGAATGCGGAGGTCTTAGACAACATCTCACGTCCGATACGTGTAATCGACGAAGCGATCGGTAGACACGGCATCATTCCAGACAGC
>ARS-Herpes-PPR-0731-03-M13R.ab1_(reversed)
GACCCTCACGGAGAGATCGCCGTCGAAATCGGAGTCACAGAAAAACAATCCAAGTTGCTCTCTAGTAGAAAGGTTTTTATGAATGAATGCGGAGGTCTTAGACAACATCTCACGTCCGATACGTGTAATCGACGAAGCGATCGGTAGACACGGCATCATTCCAGGCAGC
>ARS-Herpes-PPR-0731-04-M13R.ab1_(reversed)
GACCCTCACGGAGAGATCGCCGTCGAAATCGGAGTCACAGAAAAACAATCCAAGTTGCTCTCTAGTAGAAAGGTTTTTATGAATGAATGCGGAGGTCTTAGACAACATCTCACGTCCGATACGTGTAATCGACGAAGCGATCGGTAGACACGGCATCATTCCAGACAGC
>ARS-Herpes-PPR-0731-05-M13R.ab1_(reversed)
GACCCTCACGGAGAGATCGCCGTCGAAATCGGAGTCACAGAAAAACAATCCAAGTTGCTCTCTAGTAGAAAGGTTTTTATGAATGAATGCGGAGGTCTTAAACAACATCTCACGTCCGATACGTGTAATCGACGAAGCGATCGGTAGACACGGCATCATTCCAGACAGC
>ARS-Herpes-PPR-0731-06-M13R.ab1_(reversed)
GACCCTCACGGAGAGATCGCCGTCGAAATCGGAGTCACGGAAAAACAATCCAAGTTGCTCTCTAGTAGAAAGGTTTTAATGAATGAATGCGGAGGTCTTAGACAACATCTCACGTCCGATACGTGTAATCGACGAAGCGATCGGTAGACACGGCATCATTCCAGACAGC
>ARS-Herpes-PPR-0731-07-M13R.ab1_(reversed)
GACCCTCACGGAGAGATCGCCGTCGAAATCGGAGTCACGGAAAAACAATCCAAGTTGCTCTCTAGTAGAAAGGTTTTAATGAATGAATGCGGAGGTCTTAGACAACATCTCACGTCCGATACGTGTAATCGACGAAGCGATCGGTAGACACGGCATCATTCCAGACAGC
>ARS-Herpes-PPR-0731-09-M13R.ab1_(reversed)
GACCCTCACGGAGAGATCGCCGTCGAAATCGGAGTCACAGAAAAACAATCCAAGTTGCTCTCTAGTAGAAAGGTTTTTATGAATGAATGCGGAGGTCTTAAACAACATCTCACGTCCGATACGTGTAATCGACGAAGCGATCGGTAGACACGGCATCATTCCAGACAGC
>ARS-Herpes-PPR-0731-10-M13R.ab1_(reversed)
GACCCTCACGGAGAGATCGCCGTCGAAATCGGAGTCACAGAAAAACAGTCCAAGTTGCTCTCTAGTAGAAAGGTTTTTATGAATGAATGCGGAGGTCTTAGACAACATCTCACGTCCGATACGTGTAATCGACGAAGCGATCGGTAGACACGGCATCATTCCAGACAGC
>ARS-Herpes-PPR-0731-11-M13R.ab1_(reversed)
GACCCTCACGGAGAGATCGCCGTCGAAATCGGAGTCACAGAAAAACAATCCAAGTTGCTCTCTAGTAGAAAGGTTTTTATGAATGAATGCGGAGGTCTTAGACAACATCTCACGTCCGATACGTGTAATCGACGAAGCGATCGGTAGACACGGCATCATTCCAGACAGC
>ARS-Herpes-PPR-0731-12-M13R.ab1_(reversed)
GACCCTCACGGAGAGATCGCCGTCGAAATCGGAGTCACAGAAAAACAATCCAAGTTGCTCTCTAGTAGAAAGGTTTTTATGAATGAATGCGGAGGTCTTAGACAACATCTCACGTCCGATACGTGTAATCGACGAAGCGATCGGTAGACACGGCATCATTCCAGACAGC
>ARS-Herpes-PPR-0733-01-M13R.ab1_(reversed)
GACCCTCACGGAGAGATCGCCGTCGAAATCGGAGTCACAGAAAAACAATCCAAGTTGCTCTCTAGTAGAAAGGTTTTTATGAGTGAATGCGGAGGTCTTAGACAACATCTCACGTCCGATACGTGTAATCGACGAAGCGATCGGTAGACACGGCATCATTCCAGACAGC
>ARS-Herpes-PPR-0733-02-M13R.ab1_(reversed)
GACCCTCACGGAGAGATCGCCGTCGAAATCGGAGTCACAGAAAAACAATCCAAGTTGCTCTCTAGTAGAAAGGTTTTTATGAATGAATGCGGAGGTCTTAGACAACATCTCACGTCCGATACGTGTAATCGACGAAGCGATCGGTAGACACGGCATCATTCCAGACAGC
>ARS-Herpes-PPR-0733-03-M13R.ab1_(reversed)
GACCCTCACGGAGAGATCGCCGTCGAAATCGGAGTCACAGAAAAACAATCCAAGTTGCTCTCTAGTAGAAAGGTTTTTATGAATGAATGCGGAGGTCTTAGACAACATCTCACGTCCGATACGTGTAATCGACGAAGCGATCGGTAGACACGGCATCATTCCAGACAGC
>ARS-Herpes-PPR-0733-04-M13R.ab1_(reversed)
GACCTTAACCGCCAGCGGCTCATCCTCCACGCAATCGCTCTCTCCGAAAAAAGGTGACAGTCCAGCTCTATCACTCAGACGACGATGAATGTACTCCGCCGTCCTGGCCAACATATCCCTACCTATACGGGTAATGGATGCGGCGATCGGCAGACACGGCATCATGCCCCCGGAC
>ARS-Herpes-PPR-0733-05-M13R.ab1_(reversed)
GACCTTAACCGCCAGCGGCTCATCCTCCACGTAATCGCTCTCTCCGAAAAAAGGTGACAGTCAGCTCTATCACTCAGACGACGATGAATGTACTCCGCCGTCCTGGCCAACATATCCCTACCTATACGGGTAATGGATGCGGCGATCGGCAGACACGGCATCATGCCCCCGG
>ARS-Herpes-PPR-0733-06-M13R.ab1
GACCCTCACGGAGAGATCGCCGTCGAAATCGGAGTCACAGAAAAACAATCCAAGTTGCTCTCTAGTAGAAAGGTTTTTATGAATGAATGCGGAGGTCTTAGACAACATCTCACGTCCGATACGTGTAATCGACGAAGCGATCGGTAGACACGGCATCATTCCAGACAGC
>ARS-Herpes-PPR-0733-07-M13R.ab1_(reversed)
GACCCTCACGGAGAGATCGCCGTCGAAATCGGAGTCACAGAAAAACAATCCAAGTTGCTCTCTAGTAGAAAGGTTTTTATGAATGAATGCGGAGGTCTTAGACAACATCTCACGTCCGATACGTGTAATCGACGTAGCGATCGGTAGACACGGCATCATTCCAGACAGC
>ARS-Herpes-PPR-0733-09-M13R.ab1_(reversed)
GACCCTCACGGAGAGATCGCCGTCGAAATCGGAGTCACAGAAAAACAATCCAAGTTGCTCTCTAGTAGAAAGGTTTTTATGAATGAATGCGGAGGTCTTAGACAACATCTCACGTCCGATACGTGTAATCGACGAAGCGATCGGTAGACACGGCATCATTCCAGACAGC
>ARS-Herpes-PPR-0733-10-M13R.ab1
GACCCTCACGGAGAGATCGCCGTCGAAATCGGAGTCACAGAAAAACAATCCAAGTTGCTCTCTAGTAGAAAGGTTTTTATGAATGAATGCGGAGGTCTTAGACAACATCTCACGTCCGATACGTGTAATCGACGAAGCGATCGGTAGACACGGCATCATTCCAGACAGC
>ARS-Herpes-PPR-0733-11-M13R.ab1_(reversed)
GACCTTAACCGCCAGCGGCTCATCCTCCACGTAATCGCTCTCTCCGAAAAAAGGTGACAGTCCAGCTCTATCACTCAGACGACGATGAATGTACTCCGCCGTCCTGGCCAACATATCCCTACCTATACGGGTAATGGATGCGGCGATCGGCAGACACGGCATCATGCCCCCGG
>ARS-Herpes-PPR-0733-12-M13R.ab1
GACCTTAACCGCCAGCGGCTCATCCTCCACGTAATCGCTCTCTCCGAAAAAAGGTGACAGTCCAGCTCTATCACTCAGACGACGATGAATGTACTCCGCCGTCCTGGCCAACATATCCCTACCTATACGGGTAATGGATGCGGCGATCGGCAGACACGGCATCATGCCCCCGGAC
>ARS-Herpes-PPR-0735-01-M13R.ab1_(reversed)
AACCCTCACGGAAAGATCGCCGTCGAAATCGGAGTCACAAAAAAACAATCCAAGTCGCTCTCTAGTGGAAAGGTTTTTATGAATGAATGCGGAGGTCTTAGACAACATCTCACATCCAATACGTGTAATCGACGAAGCGATCGGTAGACACGGCATCATTCCAGACAAC
>ARS-Herpes-PPR-0735-02-M13R.ab1_(reversed)
AACCCTCACGGAAAGATCGCCGTCGAAATCGGAGTCACAAAAAAACAATCCAAGTTGCTCTCTAGTGGAAAGGTTTTTATGAATGAATGCGGAGGTCTTAGACAACATCTCACGTCCAATACGTGTAATCGACGAAGCGATCGGTAGACACGGCATCATTCCAGACA
>ARS-Herpes-PPR-0735-05-M13R.ab1_(reversed)
GACCCTCACGGAGAGATCGCCATCGAAATCGGAGTCACAGAAAAACAACCCAAGCTGCTCTCTAGTAGAAAGGTTTTTATGAATGAATGCGGAGGTCTTAGACAACATCTCACGCCCGATACGTGTAATCGACGAAGCGATCGGTAGACACGGCATCATTCCAGACAGC
>ARS-Herpes-PPR-0735-07-M13R.ab1_(reversed)
GACCCTCACGGAGAGATCGCCATCGAAATCGGAGTCACAGAAAAACAACCCAAGCTGCTCTCTAGTAGAAAGGTTTTTATGAATGAATGCGGAGGTCTTAGACAACATCTCACGCCCGATACGTGTAATCGACGAAGCGATCGGTAGACACGGCATCATTCCAGACAGC
>ARS-Herpes-PPR-0735-08-M13R.ab1_(reversed)
GACCTTAACCGCCAGCGGCTCATCCTCCACGTAATCGCCCTCTCCGAAAAAAGGTGACAGTCCAGCTCTATCACTCAGACGACGATGAATGTACTCCGCCGTCCTGGCCAACATATCCCTACCTATACGGGTAATGGATGCGGCGATCGGCAGACACGGCATCATGCCCCCGGAC
>ARS-Herpes-PPR-0735-10-M13R.ab1_(reversed)
GACCCTCACGGAGAGATCGCCATCGAAATCGGAGTCACAGAAAAACAATCCAAGCTGCTCTCTAGTAGAAAGGTTTTTATGAATGAATGCGGAGGTCTTAGACAACATCTCACGCCCGATACGTGTAATCGACGAAGCGATCGGTAGACACGGCATCATTCCAGACAGC
>ARS-Herpes-PPR-0735-12-M13R.ab1_(reversed)
GACCCTCACGGAGAGATCGCCATCGAAATCGGAGTCACAGAAAAACAATCCAAGCTGCTCTCTAGTAGAAAGGTTTTTATGAATGAATGCGGAGGTCTTAGACAACATCTCACGCCCGATACGTGTAATCGACGAAGCGATCGGTAGACACGGCATCATTCCAGACAGC
>ARS-Herpes-PPR-0737-01-M13R.ab1_(reversed)
TACTCTAAAGTTAACTTCTGGGCTGTATCCACTTTGGCTGTTGCATATTTTGGCAACATCATCAGGAGTCAGGGCCTCTACAAACTTTTTGGACTGTTCCAACATGGTTCTTCCTTGCAGGGTTACTGTTTCAGCTATCTTAAGGCATGGCAAAAGGCCAGAAGCT
>ARS-Herpes-PPR-0737-02-M13R.ab1_(reversed)
GACCCTCACGGAGAGATCGCCATCGAAATCGGAGTCACAGAGAAACAATCCAAGCTGCTCTCTAGTAGAAAGGTTTTTATGAATGAATGCGGAGGTCTTAGACAACATCTCACGCCCGATGCGTGTAATCGACGAAGCGATCGGTAGACACGGCATCATTCCAGACAGC
>ARS-Herpes-PPR-0737-03-M13R.ab1_(reversed)
GACCCTCACGGAGAGATCGCCGTCGAAATCGGAGTCACAGAAAAACAATCCAAGTTGCCCTCTAGTAGAAAGGTTTTTATGAATGAATGCGGAGGTCTTAGACAACATCTCACGTCCGATACGTGTAATCGACGAAGCGATCGGTAGACACGGCATCATTCCAGACAGC
>ARS-Herpes-PPR-0737-05-M13R.ab1_(reversed)
TACTCTAAAGTTAGCTTCTGGGCTGTATCCACTTTGGCTGTTGCATATTTTGGCAACATCATCAGGAGTCAGGGCCTCTACAAACTTTTTGGACTGTTCCAACATGGTTCTTCCTTGCAGGGTTACTGTTTCAGCTATCTCAAGGCATGGCAAAAGGCCAGAAGCT
>ARS-Herpes-PPR-0737-07-M13R.ab1_(reversed)
GACCCTCACGGAGAGATCGCCATCGAAATCGGAGTCACAGAAAAACAATCCAAGCTGCTCTCTAGTAGAAAGGTTTTTATGAATGAATGCGGAGGTCTTAGACAACATCTCACGCCCGATACGTGTAATCGACGAAGCGATCGGTAGACACGGCATCATTCCAGACAGC
>ARS-Herpes-PPR-0737-08-M13R.ab1_(reversed)
TACTCTAAAGTTAGCTTCAGGGCTGTATCCACTTTGGCTGTTGCATATTTTGGCAACATCATCAGGAGTCAGGGCCTCTACAAACTTTTTGGACTGTTCCAACATGGTTCTTCCTTGCAGGGTTACTGTTTCAGCTATCTCAAGGCATGGCAAAGGCCAGAAGCT
>ARS-Herpes-PPR-0737-11-M13R.ab1_(reversed)
TACTCTAAAGTTAGCTTCTGGGCTGTATCCACTTTGGCTGTTGCATATTTTGGCAACATCATCAGGAGTCAGGGCCTCTACAAACTTTTTGGACTGTTCCAACATGGTTCTTCCTTGCAGGGTTACTGTTTCAGCTATCTTAAGGCATGGCAAAAGGCCAGAAGCT
>ARS-Herpes-PPR-0737-12-M13R.ab1_(reversed)
TACTCTAAAGTTAGCTTCTGGGCTGTATCCACTTTGGCTGTTGCATATTTTGGCAACATCATCAGGAGTCAGGGCCCCTACAAACTTTTTGGACTGTTCCAACATGGTTCTTCCTTGCAGGGTTACTGTTTCAGCTATCTCAAGGCATGGCAAAAGGCCAGAAGCT
>ARS-Herpes-PPR-0740-01-M13R.ab1_(reversed)
GACCTTAACCGCCAGCGGCTCATCCTCCACGTAATCGCTCTCTCCGAAAAAAGGTGACAGTCCAGCTCTATCACTCAGACGACGATGAATGTACTCCGCCGTCCTGGCCAACATATCCCTACCTATACGGGTAATGGATGCGGCGATCGGCAGACACGGCATCATGCCCCCGGAC
>ARS-Herpes-PPR-0740-02-M13R.ab1_(reversed)
GACCTTAACCGCCAGCGGCTCATCCTCCACGTAATCGCTCTCTCCGAAAAAAGGTGACAGTCCAGCTCTATCACTCAGACGATGATGAATGTACTCCGCCGTCCTGGCCAACATATCCCTACCTATACGGGTAATGGATGCGGCGATCGGCAGACACGGCATCATGCCCCCGGAC
>ARS-Herpes-PPR-0740-03-M13R.ab1_(reversed)
GACCTTAACCGCCAGCGGCTCATCCTCCACGTAATCGCTCTCTCCGAAAAAAGGTGACAGTCCAGCTCTATCACTCAGACGACGATGAATGTACTCCGCCGTCCTGGCCAACATATCCCTACCTATACGGGTAATGGATGCGGCGATCGGCAGACACGGCATCATGCCCCCGGAC
>ARS-Herpes-PPR-0740-04-M13R.ab1
GACCTTAACCGCCAGCGGCTCATCCTCCACGTAATCGCTCTCTCCGAAAAAAGGTGACAGTCAGCTCTATCACTCAGACGACGATGAATGTACTCCGCCGTCCTGGCCAACATATCCCTACCTATACGGGTAATGGATGCGGCGATCGGCAGACACGGCATCATGCCCCCGGAC
>ARS-Herpes-PPR-0740-05-M13R.ab1_(reversed)
GACCTTAACCGCCAGCGGCTCATCCTCCACGTAATCGCTCTCTCCGAAAAAAGGTGACAGTCCAGCTCTATCACTCAGACGACGATGAATGTACTCCGCCGTCCTGGCCAACATATCCCTACCTATACGGGTAATGGATGCGGCGATCGGCAGACACGGCATCATGCCCCCGGAC
>ARS-Herpes-PPR-0740-06-M13R.ab1_(reversed)
GACCTTAACCGCCAGCGGCTCATCCTCCACGTAATCGCTCTCTCCGAAAAAAGGTGACAGTCCAGCTCTATCACTCAGACGACGATGAATGTACTCCGCCGTCCTGGCCAACATATCCCTACCTATACGGGTAATGGATGCGGCGATCGGCAGACACGGCATCATGCCCCCGGAC
>ARS-Herpes-PPR-0740-07-M13R.ab1_(reversed)
GACCTTAACCGCCAGCGGCTCATCCTCCACGTAATCGCTCTCTCCGAAAAAAGGTGACAGTCCAGCTCTATCACTCAGACGACGATGAATGTACTCCGCCGTCCTGGCCAACATATCCCTACCTATACGGGTAATGGATGCGGCGATCGGCAGACACGGCATCATGCCCCCGGAC
>ARS-Herpes-PPR-0740-08-M13R.ab1
GACCTTAACCGCCAGCGGCTCATCCTCCACGTAATCGCTCTCTCCGAAAAAAGGTGACAGTCCAGCTCTATCACTCAGACGACGATGAATGTACTCCGCCGTCCTGGCCAACATATCCCTACCTATACGGGTAATGGATGCGGCGATCGGCAGACACGGCATCATGCCCCCGGAC
>ARS-Herpes-PPR-0740-09-M13R.ab1_(reversed)
GACCTTAACCGCCAGCGGCTCATCCTCCACGTAATCGCTCTCTCCGAAAAAAGGTGACAGTCCAGCTCTATCACTCAGACGACGATGAATGTACTCCGCCGTCCTGGCCAACATATCCCTACCTATACGGGTAATGGATGCGGCGATCGGCAGACACGGCATCATGCCCCCGGAC
>ARS-Herpes-PPR-0740-11-M13R.ab1_(reversed)
GACCTTAACCGCCAGCGGCTCATCCTCCACGTAATCGCTCTCTCCGAAAAAAGGTGACAGTCCAGCTCTATCACTCAGACGACGATGAATGTACTCCGCCGTCCTGGCCAACATATCCCTACCTATACGGGTAATGGATGCGGCGATCGGCAGACACGGCATCATGCCCCCGGAC
>ARS-Herpes-PPR-0740-12-M13R.ab1_(reversed)
GACCTTAACCGCCAGCGGCTCATCCTCCACGTAATCGCTCTCTCCGAAAAAAGGTGACAGTCCAGCTCTATCACTCAGACGACGATGAATGTACTCCGCCGTCCTGGCCAACATATCCCTACCTATACGGGTAATGGATGCGGCGATCGGCAGACACGGCATCATGCCCCCGGAC
>ARS-Herpes-PPR-0743-01-M13R.ab1_(reversed)
GACCTTAACCGCCAGCGGCTCATCCTCCACGTAATCGCCCTCTCCGAAAAAAGGTGACAGTCCAGCTCTATCACTCAGACGACGATGAATGTACTCCGCCGTCCTGGCCAACATATCCCTACCTATACGGGTAATGGATGCGGCGATCGGCAGACACGGCATCATGCCCCCGGAC
>ARS-Herpes-PPR-0743-02-M13R.ab1_(reversed)
GACCTTAACCGCCAGCGGCTCATCCTCCACGTAAACGCTCTCTCCGAAAAAAGGTGACAGTCCAGCTCTATCACTCAGACGACGATGAATGTACTCCGCCGTCCTGGCCAACATATCCCTACCTATACGGGTAATGGATGCGGCGATCGGCAGACACGGCATCATGCCCCCGGAC
>ARS-Herpes-PPR-0743-03-M13R.ab1_(reversed)
GACCTTAACCGCCAGCGGCTCATCCTCCACGTAATCGCTCTCTCCGAAAAAAGGTGACAGTCCAGCTCTATCACTCAGACGACGATGAATGTACTCCGCCGTCCTGGCCAACATATCCCTACCTATACGGGTAATGGATGCGGCGATCGGCAGACACGGCATCATGCCCCCGGAC
>ARS-Herpes-PPR-0743-04-M13R.ab1_(reversed)
GACCTTAACCGCCAGCGGCTCATCCTCCACGTAATCGCTCTCTCCGAAAAAAGGTGACAGTCCAGCTCTATCACTCAGACGACGATGAATGTACTCCGCCGTCCTGGCCAACATATCCCTACCTATACGGGTAATGGATGCGGCGATCGGCAGACACGGCATCATGCCCCCGGAC
>ARS-Herpes-PPR-0743-05-M13R.ab1
GACCTTAACCGCCAGCGGCTCATCCTCCACGTAATCGCCCTCTCCGAAAAAAGGTGACAGTCCAGCTCTATCACTCAGACGACGATGAATGTACTCCGCCGTCCTGGCCAACATATCCCTACCTATACGGGTAATGGATGCGGCGATCGGCAGACACGGCATCATGCCCCCGGAC
>ARS-Herpes-PPR-0743-06-M13R.ab1
GACCTTAACCGCCAGCGGCTCATCCTCCACGTAATCGCTCTCTCCGAAAAAAGGTGACAGTCCAGCTCTATCACTCAGACGACGATGAATGTACTCCGCCGTCCTGGCCAACATATCCCTACCTATACGGGTAATGGATGCGGCGATCGGCAGACACGGCATCATGCCCCCGG
>ARS-Herpes-PPR-0743-07-M13R.ab1_(reversed)
GACCTTAACCGCCAGCGGCTCATCCTCCACGTAATCGCCCTCTCCGAAAAAAGGTGACAGTCCAGCTCTATCACTCAGACGACGATGAATGTACTCCGCCGTCCTGGCCAACATATCCCTACCTATACGGGTAATGGATGCGGCGATCGGCAGACACGGCATCATGCCCCCGGAC
>ARS-Herpes-PPR-0743-08-M13R.ab1_(reversed)
GACCTTAACCGCCAGCGGCTCATCCTCCACGTAATCGCCCTCTCCGAAAAAAGGTGACAGTCCAGCTCTATCACTCAGACGACGATGAATGTACTCCGCCGTCCTGGCCAACATATCCCTACCTATACGGGTAATGGATGCGGCGATCGGCAGACACGGCATCATGCCCCCGGAC
>ARS-Herpes-PPR-0743-09-M13R.ab1
GACCTTAACCGCCAGCGGCTCATCCTCCACGTAATCGCCCTCTCCGAAAAAAGGTGACAGTCCAGCTCTATCACTCAGACGACGATGAATGTACTCCGCCGTCCTGGCCAACATATCCCTACCTATACGGGTAATGGATGCGGCGATCGGCAGACACGGCATCATGCCCCCGGAC
>ARS-Herpes-PPR-0743-10-M13R.ab1
GACCTTAACCGCCAGCGGCTCATCCTCCACGTAATCGCTCTCTCCGAAAAAAGGTAACAGTCCAGCTCTATCACTCAGACGACGATGAATGTACTCCGCCGTCCTGGCCAACATATCCCTACCTATACGGGTAATGGATGCGGCGATCGGCAGACACGGCATCATGCCCCCGGAC
>ARS-Herpes-PPR-0743-11-M13R.ab1
GACCTTAACCGCCAGCGGCTCATCCTCCACGTAATCGCCCTCTCCGAAAAAAGGTGACAGTCCAGCTCTATCACTCAGACGACGATGAATGTACTCCGCCGTCCTGGCCAACATATCCCTACCTATACGGGTAATGGATGCGGCGATCGGCAGACACGGCATCATGCCCCCGGAC
>ARS-Herpes-PPR-0743-12-M13R.ab1_(reversed)
GACCTTAACCGCCAGCGGCTCATCCTCCACGTAATCGCCCTCTCCGAAAAAAGGTGACAGTCCAGCTCTATCACTCAGACGACGATGAATGTACTCCGCCGTCCTGGCCAACATATCCCTACCTATACGGGTAATGGATGCGGCGATCGGCAGACACGGCATCATGCCCCCGGAC
>ARS-Herpes-PPR-0746-03-M13R.ab1
CACCTTGAACGAAACACCTTCACTGGTAAAATCATCCTTACTAAAAAATCGCTCAAGATTATCAGTCGTGCCTAAAGAGGTGTCGATAAACCTGGCTGTGTTAGAAAGCATATCACGACCTATTTTGGTAATAGACGCAGCTATTTGTAGACACGGCATCATCCCTTTAG
>ARS-Herpes-PPR-0746-04-M13R.ab1
CACCTTGAACGAAACACCTTCACTGGTAAAATCATCCTTACTAAAAAATCGCTCAAGATTATCAGTCGTGCCTAAAGAGGTGTCGATAAGCCTGGCTGTGTTAGAAAGCATATCACGACCTATTTTGGTAATAGACGCAGCTATTTGTAGACACGGCATCATCCCTTTAG
>ARS-Herpes-PPR-0746-09-M13R.ab1
CACTTTGATACGAAATTCTTCATCAGAAAAACCATCTTCACCTATGAAATCTTCGAGAAATTTTTTGTTAATCGTGTTGTGAATGTAGTCAGCGGTCAAAGCCAGCATGTCCCGCCCGATACGGGTCACAGATGCGGCAATGGGAAGACAAGGCATTAAGCCGGTGGAT
>ARS-Herpes-PPR-0754-01-M13R.ab1
CACCTTGAACGAAACACCTTCACTGGTAAAATCATCCTTACTAAAAAATCGCTCGAGATTATCAGTCGTGCCTAAAGAGGTGTCGATAAACCTGGCTGTGTTAGAAAGCATATCACGACCTATTTTGGTAATAGACGCAGCTATTTGTAGACACGGCATCATCCCTTTAG
>ARS-Herpes-PPR-0754-04-M13R.ab1
CACCTTGAACGAAACACCTTCACTGGTAAAATCATCCTTACTAAAAAATCGCTCGAGATTATCAGTCGTGCCTAAAGAGGTGTCGATAAACCTGGCTGTGTTAGAAAGCATATCACGACCTATTTTGGTAATAGACGCAGCTATTTGTAGACACGGCATCATCCCTTTAG
>ARS-Herpes-PPR-0754-05-M13R.ab1
CACCTTGAACGAAACACCTTCACTGGTAAAATCATCCTTACTAAAAAATCGCTCGAGATTATCAGTCGTGCCTAAAGAGGTGTCGATAAACCTGGCTGTGTTAGAAAGCATATCACGACCTATTTTGGTAATAGACGCAGCTATTTGTAGACACGGCATCATCCCTTTAGAC
>ARS-Herpes-PPR-0754-06-M13R.ab1
CACCTTGAACGAAACACCTTCACTGGTAAAATCATCCTTACTAAAAAATCGCTCGAGATTATCAGTCGTGCCTAAAGAGGTGTCGATAAACCTGGCTGTGTTAGAAAGCATATCACGACCTATTTTGGTAATAGACGCAGCTATTTGTAGACACGGCATCATCCCTTTAG
>ARS-Herpes-PPR-0754-08-M13R.ab1
CACCTTGAACAAAACACCTTCACTGGTAAAATCATCCTTACTAAAAAATCGCTTGAGATTATCAGTCGTGCCTAAAGAGGTGTCGATAAACCTGGCTGTGTTAGAAAGCATATCACGACCTATTTTGGTAATAGACGCAGCTATTTGTAGACACGGCATCATCCCTTTAGAC
>ARS-Herpes-PPR-0754-09-M13R.ab1
CACCTTGAACGAAACACCTTCACTGGTAAAATCATCCTTACTAAAAAATCGCTCGAGATTATCAGTCGTGCCTAAAGAGGTGTCGATAAACCTGGCTGTGTTAGAAAGCATATCACGACCTATTTTGGTAATAGACGCAGCTATTTGTAGACACGGCATCATCCCTTTAG
>ARS-Herpes-PPR-0754-10-M13R.ab1
CACCTTGAACGAAACACCTTCACTGGTAAAATCATCCTTACTAAAAAATCGCTCGAGATTATCAGTCGTGCCTAAAGAGGTGTCGATAAACCTGGCTGTGTTAGAAAGCATATCACGACCTATTTTGGTAATAGACGCAGCTATTTGTAGACACGGCATCATCCCTTTAG
>ARS-Herpes-PPR-0754-11-M13R.ab1
CACCTTGAACGAAACACCTTCACTGGTAAAATCATCCTTACTAAAAAATCGCTCGAGATTATCAGTCGTGCCTAAAGAGGTGTCGATAAACCTGGCTGTGTTAGGAAGCATATCACGACCTATTTTGGTAATAGACGCAGCTATTTGTAGACACGGCATCATCCCTTTAG
>ARS-Herpes-PPR-0757-01-M13R.ab1_(reversed)
CACCTTAAACGAGACGTCTTCGTCAGTAAAGTCGTCCTTGCCGAAAAACCGCTCGAGATTACCTGTCGTACCTAAACAGGTGTCAATAAACATGGCTGTGTTAGGAAGCATATCACGACCTATCTTGGTGATAGAGGCTGCTATCTGCAAACACGGCATCATCCCTTTAGAA
>ARS-Herpes-PPR-0757-02-M13R.ab1_(reversed)
CACCTTAAATGAGACGTCTTCGTCAGTAAAGTCGTCCTTGCCGAAAAACCGCTCGAGATTACCTGTCGTACCTAAACAGGTGTCAATAAACATGGCTGTGTTAGAAAGCATATCACGACCTATCTTGGTGATAGAGGCTGCTATCTGCAAACACGGCATCATCCCTTTAGAG
>ARS-Herpes-PPR-0757-03-M13R.ab1_(reversed)
CACCTTAAATGAGACGTCTTCGTCAGTAAAGTCGTCCTTGCCGAAAAACCGCTCGAGATTACCTGTCGTACCTAAACAGGTGTCAATAAACATGGCTGTGTTAGAAAGCATATCACGACCTATCTTGGTGATAGAGGCTGTTATCTGCAAACACGGCATCATCCCTTTAGAG
>ARS-Herpes-PPR-0757-04-M13R.ab1_(reversed)
CACCTTAAATGAGACGTCTTCGTCAGTAAAGTCGTCCTTGCCGAAAAACCGCTCGAGATTACCTGTCGTACCTAAACAGGTGTCAATAAACATGGCTGTGTTAGAAAGCATATCACGACCTATCTTGGTGATAGAGGCTGCTATCTGCAAACACGGCATCATCCCTTTAGAG
>ARS-Herpes-PPR-0757-05-M13R.ab1_(reversed)
CACCTTAAATGAGACGTCTTCGTCAGTAAAGTCGTCCTTGCTGAAAAACCGCTCGAGATTACCTGTCGTACCTAAACAGGCGTCAATAAACATGGCTGTGTTAGAAAGCATATCACGACCTATCTTGGTGATAGAGGCTGCTATCTGCAAACACGGCATCATCCCTTTAGAA
>ARS-Herpes-PPR-0757-06-M13R.ab1
CACCTTAAATGAGACGTCTTCGTCAGTAAAGTCGTCCTTGCCGAAAAACCGCTCGAGATTACCTGTCGTACCTAAACAGGTGTCAATAAACATGGCTGTGTTAGAAAGCATATCACGACCTATCTTGGTGATAGAGGCTGCTATCTGCAAACACGGCATCATCCCTTTAGAG
>ARS-Herpes-PPR-0757-07-M13R.ab1_(reversed)
CACCTTAAATGAGACGTCTTCGTCAGTAAAGTCGTCCTTGCCGAAAAACCGCTCGAGATTACCTGTCGTACCTAAACAGGTGTCAATAAACATGGCTGTGTTAGAAAGGATATCACGACCTATCTTGGTGATAGAGGCTGCTATCTGCAAACACGGCATCATCCCTTTAGAA
>ARS-Herpes-PPR-0757-08-M13R.ab1_(reversed)
CACCTTAAATGAGACGTCTTCGTCAGTAAAGTCGTCCTTGCCGAAAAACCGCTCGAGATTACCTGTCGTACCTAAACAGGTGTCAATAAACATGGCTGTGTTAGAGAGCATATCACGACCTATCTTGGTGATAGAGGCTGCTATCTGCAAACACGGCATCATCCCTTTAGAA
>ARS-Herpes-PPR-0757-09-M13R.ab1_(reversed)
CACCTTAAATGAGACGTCTTCGTCAGTAAAGTCGTCCTTGCCGAAAAACCGCTCGAGATTACCTGTCGTACCTAAACAGGTGTCAATAAACATGGCTGTGTTAGAAAGCATATCGCGACCTATCTTGGTGATAGAGGCTGCTATCTGCAAACACGGCATCATCCCTTTAGAG
>ARS-Herpes-PPR-0757-10-M13R.ab1_(reversed)
CACCTTAAATGAGACGTCTTCGTCAGTAAAGTCGTCCTTGCCGAAAAACCGCTCGAGATTACCTGTCGTACCTAAACAGGTGTCAATAAACATGGCTGTGTTAGAAAGCATATCACGACCTATCTTGGTGATAGAGGCTGCTATCTGCAAACACGGCATCATCCCTTTAGAA
>ARS-Herpes-PPR-0757-11-M13R.ab1_(reversed)
CACCTTAAATGAGACGTCTTCGTCAGTAAAGTCGTCCTCGCCGAAAAACCGCTCGAGATTACCTGTCGTACCTAAACAGGTGTCAATAAACATGGCTGTGTTAGAAAGCATATCACGACCTATCTTGGTGATAGAGGCTGCTATCTGCAAACACGGCATCATCCCTTTAGAG
>ARS-Herpes-PPR-0757-12-M13R.ab1
CACCTTAAATGAGACGTCTTCGTCAGTAAAGTCGTCCTTGCCGAAAAACCGCTCGAGATTACCTGTCGTACCTAAACAGGTGTCAATAAACATGGCTGTGTTAGAAAGCATATCACGACCTATCTTGGTGATAGAGGCTGCTATCTGCAAACACGGCATCATCCCTTTAGAA
>ARS-Herpes-PPR-0763-01-M13R.ab1_(reversed)
CACCTTTACCACAAACTCATCGTTCGTGAATTTATCATCCCCAATGAACTTTCTAAGAAAATCTCTGGTGATGTTACCGTGCACATATTCAGCGGTAGCGGCCAACATGTCTCGTCCGATTCTGGTCACCGAGGCAGCAATTTGCAAACACGGCATCAAACCGGTGGAG
>ARS-Herpes-PPR-0763-02-M13R.ab1_(reversed)
CACCTTTACCACAAACTCATCGTTCGTGAATTTATCATCCCCAATGAACTTTCTAAGGAAGTCTCTGGTGATGTTACCGTGCACATATTCAGCGGTAGCGGCCAACATGTCTCGTCCGATTCTGGTCACCGAGGCAGCAATTTGCAAACACGGCATCAAACCGGTGGAG
>ARS-Herpes-PPR-0763-03-M13R.ab1_(reversed)
CACCTTTACCACAAACTCATCGTTCGTGAATTTATCATCCCCAATGAACTTTCTAAGAAAATCTCTGGTGATGTTACCGTGCACATATTCAGCGGTAGCGGCCAACATGTCTCGTCCGATTCTGGTCACCGAGGCAGCAATTTGCAAACACGGCATCAAACCGGTGGAG
>ARS-Herpes-PPR-0763-04-M13R.ab1_(reversed)
CACCTTTACCACAAACTCATCGTTCGTGAATTTATCATCCCCAATGAACTTTCTAAGGAGATCTCTGGTGATGTTACCGTGCACATATTCAGCGGTAGCGGCCAACATGTCTCGTCCGATTCTGGTCACCGAGGCAGCAATTTGCAAACACGGCATCAAACCGGTGGAG
>ARS-Herpes-PPR-0763-05-M13R.ab1_(reversed)
CACCTTTACCACAAACTCATCGTTCGTGAATTTATCATCCCCAATGAACTTTCTAAGGAAATCTCTGGTGATGTTACCGTGCACATATTCAGCGGTAGCGGCCAACATGTCTCGTCCGATTCTGGTCACCGAGGCAGCAATTTGCAAACACGGCATCAAACCGGTGGAG
>ARS-Herpes-PPR-0763-06-M13R.ab1_(reversed)
CACCTTTACCACAAACTCATCGTTCGTGAATTTATCATCCCCAATGAACTTTCTAAGGAAGTCTCTGGTGATGTTACCGTGCACATATCCAGCGGTAGCGGCCAACATGTCTCGTCCGATTCTGGTCACCGAGGCAGCAATTTGCAAACACGGCATCAAACCGGTGGAG
>ARS-Herpes-PPR-0763-07-M13R.ab1_(reversed)
CACCTTTACCACAAACTCATCGTTCGTGAATTTATCATCCCCAATGAACTTTCTAAGGAAATCTCTGGTGATGTTACCGTGCACATATTCAGCGGTAGCGGCCAACATGTCTCGTCCGATTCTGGTCACCGAGGCAGCAATTTGCAAACACGGCATCAAACCGGTGGAG
>ARS-Herpes-PPR-0763-08-M13R.ab1_(reversed)
CACCTTTACCACAAACTCATCGTTCGTGAATTTATCATCCCCAATGAACTTTCTAAGAAAATCTCTGGTGATGTTACCGTGCACATACTCAGCGGTAGCGGCCAACATGTCTCGTCCGATCCTGGTCACCGAGGCAGCAATTTGCAAACACGGCATCAAACCGGTGGAG
>ARS-Herpes-PPR-0763-09-M13R.ab1_(reversed)
CACCTTTACCACAAACTCATCGTTCGTGAATTTATCATCCCCAATGAACTTTCTAAGGAAATCTCTGGTGATGTTACCGTGCACATATTCAGCGGTAGCGGCCAACATGTCTCGTCCGATTCTGGTCACCGAGGCAGCAATCTGCAAACACGGCATCAAACCGGTGGAG
>ARS-Herpes-PPR-0763-10-M13R_R.ab1_(reversed)
CACCTTTACCACAAACTCATCGTTCGTGAATTTATCATCCCCAATGAACTTTCTAAGAAAATCTCTGGTGATGTTACCGTGCACATATTCAGCGGTAGCGGCCAACATGTCTCGTCCGATTCTGGTCACCGAGGCAGCAATTTGCAAACACGGCATCAAACCGGTGGAG
>ARS-Herpes-PPR-0763-11-M13R_R.ab1_(reversed)
CACCTTTACCACAAACTCATCGTTCGTGAATTTATCATCCCCAATGAACTTTCTAAGAAAATCTCTGGTGATGTTACCGTGCACATATTCAGCGGTAGCGGCCAACATGTCTCGTCCGATTCTGGTCACCGAGGCAGCAATTTGCAAACACGGCATCAAACCGGTGGAG
>ARS-Herpes-PPR-0765-02-M13R.ab1_(reversed)
GACCTTAACCGAGAATTCATCATTGGTAAACCCATCATCACCAATAAAACTACGTAGAAATTCCTTATTTACCATTGTATGAACATATTCTGCGGTATCGGCCAACATGTTACGGCCTATCCTAGTCACGGATGCCGCGATAGGGAGACACGGCATCAAACCTGTAGAA
>ARS-Herpes-PPR-0765-05-M13R.ab1_(reversed)
GACCTTAACCGAGAATTCATCATTGGTAAACCCATCATCACCAATAAAACTACGTAGAAATTCCTTATTTACCATTGTATGAACATATTCTGCAGTATCAGCCAACATGTTACGGCCTATCCTAGTCACGGATGCCGCGATAGGGAGACACGGCATCAAACCTGTAGAA
>ARS-Herpes-PPR-0765-06-M13R.ab1_(reversed)
GACCTTAACCGAGAATTCATCATTGGTAAACCCATCATCACCAATAAAACTACGTAGAAATTCCTTATTTACCATTGTATGAACATATTCTGCAGTATCGGCCAGCATGTTACGGCCTATCCTAGTCACGGATGCCGCGATAGGGAGACACGGCATCAAACCTGTAGAA
>ARS-Herpes-PPR-0765-09-M13R.ab1_(reversed)
GACCTTAACCGAGAATTCATCATTGGTAAACCCATCATCACCAATAAAACTACGTAGAAATTCCTTATTTACCATTGTATGAACATATTCTGCAGTATCGGCCAACATGTTACGGCCTATCCTAGTCACGGATGCCGCGATAGGGAGACACGGCATCAAACCTGTAGAA
>ARS-Herpes-PPR-0766-02-M13R.ab1_(reversed)
CACCTTAAATGAGACGTCTTCGTCAGTAAAGTCGTCCTTGCCGAAAAACCGCTCGAGATTACCTGTCGTACCTAAACAGGTGTCAATAAACATGGCTGTGTTAGAAAGCATATCACGACCTATCTTGGTGATAGAGGCTGCTATCTGCAAACACGGCATCATCCCTTTAGAA
>ARS-Herpes-PPR-0766-04-M13R.ab1_(reversed)
CACCTTAAATGAGACGTCTTCGTCAGTAAAGTCGTCCTTGCCGAAAAACCGCTCGAGATTACCTGTCGTACCTAAACAGGTGTCAATAAACATGGCTGTGTTAGAAAGCATATCACGACCTATCTTGGTGATAGAGGCTGCTATCTGCAAACACGGCATCATCCCTTTAGAA
>ARS-Herpes-PPR-0766-05-M13R.ab1_(reversed)
CACCTTAAATGAGACGTCTTCGTCAGTAAAGTCGTCCTTGCCGAAAAACCGCTCGAGATTACCTGTCGTACCTAAACAGGTGTCAATAAACATGGCTGTGTTAGAAAGCATATCACGACCTATCTTGGTGATAGAGGCTGCTATCTGCAAACACGGCATCATCCCTTTAGAA
>ARS-Herpes-PPR-0766-06-M13R.ab1_(reversed)
CACCTTAAATGAGACGTCTTCGTCAGTAAAGTCGTCCTTGCCGAAAAACCGCTCGAGATTACCTGTCGTACCTAAACAGGTGTCAATAGACATGGCTGTGTTAGAAAGCATATCACGACCTATCTTGGTGATAGAGGCTGCTATCTGCAAACACGGCATCATCCCTTTAGAA
>ARS-Herpes-PPR-0766-08-M13R.ab1_(reversed)
CACCTTAAATGAGACGTCTTCGTCAGTAGAGTCGTCCTTGCCGAAAAACCGCTCGAGATTACCTGTCGTACCTAAACAGGTGTCAATAAACATGGCTGTGTTAGAAAGCATATCACGACCTATCTTGGTGATAGAGGCTGCTATCTGCAAACACGGCATCATCCCTTTAGAA
>ARS-Herpes-PPR-0766-11-M13R.ab1_(reversed)
CACCTTAAATGAGACGTCTTCGTCAGTAAAGTCGTCCTTGCCGAAAAACCGCTCGAGATTACCTGTCGTACCTAAACAGGTGTCAATAAACATGGCTGTGTTAGAAAGCATATCACGACCTATCTTGGTGATAGAGGCTGCTATCTGCAAACACGGCATCATCCCTTTAGAA
>ARS-Herpes-PPR-0766-12-M13R.ab1_(reversed)
CACCTTAAGTGAGACGTCTTCGTCAGTAAAGTCGTCCTTGCCGAAAAACCGCTCGAGATTACCTGTCGTACCTAAACAGGTGTCAATAAACATGGCTGTGTTAGAAAGCATATCACGACCTATCTTGGTGATAGAGGCTGCTATCTGCAAACACGGCATCATCCCTTTAGAA
>ARS-Herpes-PPR-0767-01-M13R.ab1
CACCTTGAACGAAACACCTTCACTGGTAAAATCATCCTTACTAAAAAATCGCTCGAGATTATCAGTCGTGCCTAAAGAGGTGTCGATAAACCTGGCTGTGTCAGAAAGCATATCACGACCTATTTTGGTAATAGACGCAGCTATTTGTAGACACGGCATCATCCCTTTAG
>ARS-Herpes-PPR-0767-02-M13R.ab1
CACTTTGATACGAAATTCTTCATCAGAAAAACCATCTTCACCTATGAAATCTTCGAGAAATTTTTTGTTAATCGTGTTGTGAATGTAGTCAGCGGTCAAAGCCAGCATGTCCCGCCCGATACGGGTCACAGATGCGGCAATGGGAAGACAAGGCATTAAGCCGGTGGAT
>ARS-Herpes-PPR-0771-01-M13R.ab1_(reversed)
GACCTTAACCGCCAGCGGCTCATCCTCCACGTAATCGCTCTCTCCGAAAAAAGGTGACAGTCCAGCTCTATCACTCAGACGACGATGAATGTACTCCGCCGTCCTAGCCAACATATCCCTACCTATGCGGGTAATGGATGCGGCGATCGGCAGACACGGCATCATGCCCCCGG
>ARS-Herpes-PPR-0771-02-M13R.ab1
GACCTTAACCGCCAGCGGCTCATCCTCCACGTAATCGCTCTCTCCGAAAAAAGGTGACAGTCCAGCTCTATCACTCAGACGACGGTGAATGTACTCCGCCGTCCTAGCCAACATATCCCTACCTATGCGGGTAATGGATGCGGCGATCGGCAGACACGGCATCACGCCCCCGGAC
>ARS-Herpes-PPR-0771-03-M13R.ab1_(reversed)
TACTTTTATTTTATAATCATCTTTCACCGCACACTGAAATAATTGCGCTGCGTTAATTGGGTCACCCAGTACCGAATGCACGTACTCCATAGTGCTTGATAACATTCCGCGTCCTATCCGCGTTACCGATGCGGCTATCGGTAAACACGGCAACATTCCTGATGAA
>ARS-Herpes-PPR-0771-04-M13R.ab1_(reversed)
TACTTTTATTTTATAATCATCTTTCACCGCACACTGAAATAATTGCGCTGCGTTAATTGGGTCACCCAGTACCGAATGCACGTACTCCATAGTGCTTGATAACATTCCGCGTCCTATCCGCGTTACCGATGCGGCTATCGGTAAACACGGCAACATTCCTGATGAA
>ARS-Herpes-PPR-0771-05-M13R.ab1
GACCTTAACCGCCAGCGGCTCATCCTCCACGTAATCGCTCTCTCCGAAAAAAGGTGACAGTCCAGCTCTATCACTCAGACGACGATGAATGTACTCCGCCGTCCTAGCCAACATATCCCTACCTATGCGGGTAATGGATGCGGCGATCGGCAGACACGGCATCATGCCCCCGGAC
>ARS-Herpes-PPR-0771-06-M13R.ab1
GACCTTAACCGCCAGCGGCTCATCCTCCACGTAATCGCTCTCTCCGAAAAAAGGTGACAGTCCAGCTCTATCACTCAGACGACGATGAATGTACTCCGCCGTCCTAGCCAACATATCCCTACCTATGCGGGTAATGGATGCGGCGATCGGCAGACACGGCATCATGCCCCCGGAC
>ARS-Herpes-PPR-0771-08-M13R.ab1_(reversed)
TACTTTTATTTTATAATCATCTTTCACCGCACACTGAAATAATTGCGCTGCGTTAATTGGGTCACCCAGTACCGAATGCACGTACTCCATAGTGCATGATAACATTCCGCGTCCTATCCGCGTTACCGATGCGGCTATCGGTAAACACGGCAACATTCCTGATGAA
>ARS-Herpes-PPR-0771-09-M13R.ab1
TACTTTTATTTTATAATCATCTTTCACCGCACACTGAAATAATTGCGCTGCGTTAATTGGGTCACCCAGTACCGAATGCACGTACTCCATAGTGCTTGATAACATTCCGCGTCCTATCCGCGTTACCGATGCGGCTATCGGTAAACACGGCAACATTCCTGATGAA
>ARS-Herpes-PPR-0771-10-M13R.ab1
TACTTTTATTTTATAATCATCTTTCACCGCACACTGAAATAATTGCGCTGCGTTAATTGGGTCACCCAGTACCGAATGCACGTACTCCATAGTGCTTGATAACATTCCGCGTCCTATCCGCGTTACCGATGCGGCTATCGGTAAACACGGCAACATTCCTGATGAA
>ARS-Herpes-PPR-0771-11-M13R.ab1_(reversed)
TACTTTTATTTTATAATCATCTTTCACCGCACACTGAAATAATTGCGCTGCGTTAATTGGGTCACCCAGTACCGAATGCACGTACTCCATAGTGCTTGATAACATTCCGCGTCCTATCCGCGTTACCGATGCGGCTATCGGTAAACACGGCAACATTCCTGATGAA
>ARS-Herpes-PPR-0773-01-M13R.ab1
GACCTTAACCGCCAGCGGCTCATCCTCCACGTAATCGCTCTCTCCGAAAAAAGGTGACAGTCCAGCTCTATCACTCAGACGACGATGAATGTACTCCGCCGTCCTAGCCAACATATCCCTACCTATGCGGGTAATGGATGCGGCGATCGGCAGACACGGCATCATGCCCCCGGAC
>ARS-Herpes-PPR-0773-02-M13R.ab1
GACCTTAACCGCCAGCGGCTCATCCTCCACGTAATCGCTCTCTCCGAAAAAAGGTGACAGTCCAGCTCTATCACTCAGACGACGATGAATGTACTCCGCCGTCCTAGCCAACATATCCCTACCTATGCGGGTAATGGATGCGGCGATCGGCAGACACGGCATCATGCCCCCGGAC
>ARS-Herpes-PPR-0773-03-M13R.ab1
GACCTTAACCGCCAGCGGCTCATCCTCCACGTAATCGCTCTCTCCGAGAAAAGGTGACAGTCCAGCTCTATCACTCAGACGACGATGAATGTACTCCGCCGTCCTAGCCAACATATCCCTACCTATGCGGGTAATGGATGCGGCGATCGGCAGACACGGCATCATGCCCCCGGAC
>ARS-Herpes-PPR-0773-04-M13R.ab1
GACCTTAACCGCCAGCGGCTCATCCTCCACGTAATCGCTCTCTCCGAAAAAAGGTGACAGTCCAGCTCTATCACTCAGACGACGATGAATGTACTCCGCCGCCCTAGCCAACATATCCCTACCTATGCGGGTAATGGATGCGGCGATCGGCAGACACGGCATCATGCCCCCGGAC
>ARS-Herpes-PPR-0773-05-M13R.ab1
GACCTTAACCGCCAGCGGCTCATCCTCCACGTAATCGCTCTCTCCGAAAAAAGGTGACAGTCCAGCTCTATCACTCAGACGACGATGAATGTACTCCGCCGTCCTAGCCAACATATCCCTACCTATGCGGGTAATGGATGCGGCGATCGGCAGACACGGCATCATGCCCCCGGAC
>ARS-Herpes-PPR-0773-06-M13R.ab1
GACCTTAACCGCCAGCGGCTCATCCTCCACGTAATCGCTCTCTCCGAAAAAAGGTGACAGTCCAGCTCTATCACTCAGACGACGATGAATGTACTCCGCCGTCCTAGCCAACATATCCCTACCTATGCGGGTAATGGATGCGGCGATCGGCAGACACGGCATCATGCCCCCGG
>ARS-Herpes-PPR-0773-07-M13R.ab1_(reversed)
GACCTTAACCGCCAGCGGCACATCCTCCACGTAATCGCTCTCTCCGAAAAAAGGTGACAGTCCAGCTCTATCACTCAGACGACGATGAATGTACTCCGCCGTCCTAGCCAACATATCCCTACCTATGCGGGTAATGGATGCGGCGATCGGCAGACACGGCATCATGCCCCCGGAC
>ARS-Herpes-PPR-0773-08-M13R.ab1_(reversed)
GACCTTAACCGCCAGCGGCTCATCCTCCACGTAATCGCTCTCTCCGAAAAAAGGTGACAGTCCAGCTCTATCACTCAGACGACGATGAATGTACTCCGCCGTCCTAGCCAACATATCCCTACCTATGCGGGTAATGGATGCGGCGATCGGCAGACACGGCATCATGCCCCCGGAC
>ARS-Herpes-PPR-0773-09-M13R.ab1_(reversed)
GACCTTAACCGCCAGCGGCTCATCCTCCACGTAATCGCTCTCTCCGAAAAAAGGTGACAGTCCAGCTCTATCACTCAGACGACGATGAATGTACTCCGCCGTCCTAGCCAACATATCCCTACCTATGCGGGTAATGGATGCGGCGATCGGCAGACACGGCATCATGCCCCCGGAC
>ARS-Herpes-PPR-0773-10-M13R.ab1
GACCTTAACCGCCAGCGGCTCATCCTCCACGTAATCGCTCTCTCCGAAAAAAGGTGACAGTCCAGCTCTATCACTCAGACGACGATGAATGTACTCCGCCGTCCTAGCCAACATATCCCTACCTATGCGGGTAATGGATGCGGCGATCGGCAGACACGGCATCATGCCCCCGGAC
>ARS-Herpes-PPR-0773-11-M13R.ab1
GACCTTAACCGCCAGCGGCTCATCCTCCACGTAATCGCTCTCTCCGAAAAGAGGTGACAGTCCAGCTCTATCACTCAGACGACGATGAATGTACTCCGCCGTCCTAGCCAACATATCCCTACCTATGCGGGTAATGGATGCGGCGATCGGCAGACACGGCATCATGCCCCCGGAC
>ARS-Herpes-PPR-0773-12-M13R.ab1
GACCTTAACCGCCAGCGGCTCATCCTCCACGTAATCGCTCTCTCCGAAAAAAGGTGACAGTCCAGCTCTACCACTCAGACGACGATGAATGTACTCCGCCGTCCTAGCCAACATATCCCTACCTATGCGGGTAATGGATGCGGCGATCGGCAGACACGGCATCATGCCCCCGGAC
>ARS-Herpes-PPR-0775-02-M13R.ab1
GACCTTCACGCGAACAGAATCTTCAGAATTCTCGAAATCATCATCTCTAAAAAACATACTCAATCCTTCACGATCAGAAAGATGACGATGTATGTAATCCGAAGTTCTAGATAACATGCATCTTCCTATCTTTGTTATAGAAGCAGCTATGGACAGACAAGGCATCATGCCATTAACGACCCCAGTAAATCCGTACACCGAGTTACA
>ARS-Herpes-PPR-0775-03-M13R.ab1
GACCTTCACGCGAACAGAATCTTCAGAATTCTCGAAATCATCATCTCTAAAAAACATACTCAATCCTTCACGATCAGAAAGATGACGATGTATGTAATCCGAAGTTCTAGATAACATGCATCTTCCTATCTTTGTTATAGAAGCAGCTATGGACAGACAAGGCATCATGCCATTAACG
>ARS-Herpes-PPR-0775-04-M13R.ab1_(reversed)
GACCTTCACGCGAACAGAATCTTCAGAATTCTCGAAATCATCATCTCTAAAAAACATACTCAATCCTTCACGATCAGAAAGATGACGATGTATGTAATCCGAAGTTCTAGATGACATGCATCTTCCTATCTTTGTTATAGAAGCAGCTATGGACAGACAAGGCATCATGCCATTAACG
>ARS-Herpes-PPR-0775-05-M13R.ab1
GACCTTCACGCGAACAGAATCTTCAGAATTCTCGAAATCATCATCTCTAAAAAACATACTCAATCCTTCACGATCAGAAAGATGACGATGTATGTAATCCGAAGTTCTAGATAACATGCATCTTCCTATCTTTGTTATAGAAGCAGCTATGGACAGACAAGGCATCATGCCATTAACG
>ARS-Herpes-PPR-0775-07-M13R.ab1
GACCTTCACGCGAACAGAATCTTCAGAATTCTCGAAATCATCATCTCTAAAAAACATACTCAATCCTTCACGATCAGAAAGATGACGATGTATGTAATCCGAAGTTCTAGATAACATGCATCTTCCTATCTTTGTTATAGAAGCAGCTATGGACAGACAAGGCATCATGCCATTAACG
>ARS-Herpes-PPR-0775-08-M13R.ab1
GACCTTCACGCGAACAGAATCTTCAGAATTCTCGAAATCATCATCTCTAAAAAACATACTCAATCCTTCACGATCAGAAAGATGACGATGTATGTAATCCGAAGTTCTAGATAACATGCATCTTCCTATCTTTGTTATAGAAGCAGCTATGGACAGACAAGGCATCATGCCATTAACG
>ARS-Herpes-PPR-0775-09-M13R.ab1_(reversed)
GACCTTCACGCGAACAGAATCTTCAGAATTCTCGAAATCATCATCTCTAAAAAACATACTCAATCCTTCACGATCAGAAAGATGACGATGTATGTAATCTGAAGTTCTAGATAACATGCATCTCCCTATCTTTGTTATAGAAGCAGCTATGGACAGACAAGGCATCATGCCATTAACG
>ARS-Herpes-PPR-0775-10-M13R.ab1_(reversed)
GACCTTCACGCGAACAGAATCTTCAGAATTCTCGAAATCATCATCTCTAAAAAACATACTCAATCCTTCACGACCAGAAAGATGACGATGTATGTAATCCGAAGTTCTAGATAACATGCATCTTCCTATCTTTGTTATAGAAGCAGCTATGGACAGACAAGGCATCATGCCATTAACG
>ARS-Herpes-PPR-0775-11-M13R.ab1
GACCTTCACGCGAACAGAATCTTCAGAATTCTCGAAATCATCATCTCTAAAAAACATACTCAATCCTTCACGATCAGAAAGATGACGATGTATGTAATCCGAAGTTCTAGATAACATGCATCTTCCTATCTTTGTTATAGAAGCAGCTATGGACAGACAAGGCATCATGCCATTAACG
>ARS-Herpes-PPR-0778-01-M13R.ab1
GACCTTGACCGCCAACGGCTCGTCCGCCACGTAATCGCCCTCGCCGAAAAAAGGAGACAAGCCGACCCTGTCACTCAGACAGCGATGGATGTATTCCGCCGTCTTGGCTAACATGTCCCTACCTATACGGGTGATAGACGCGGCGATCGGCAAACACGGCATCAT
>ARS-Herpes-PPR-0778-02-M13R.ab1
GACCTTGACCGCCAACGGCTCGTCCGCCACGTAATCGCCCTCGCCGAAAAAAGGAGACAAGCCGACCCTGTCACTCAGACAGCGATGGATGTATTCCGCCGTCTTGGCTAACATGTCCCTACCTATACGGGTGATAGACGCGGCGATCGGCAAACACGGCATCATACCCCCGGAC
>ARS-Herpes-PPR-0778-03-M13R.ab1_(reversed)
GACCTTGACCGCCAACGGCTCGTCCGCCACGTAATCGCCCTCGCCGAAAAAAGGAGACAAGCCGACCCTGTCACTCAGACAGCGATGGATGTATTCCGCCGTCTTGGCTAACGTGTCCCTACCTATACGGGTGATAGACGCGGCGATCGGCAAACACGGCATCAT
>ARS-Herpes-PPR-0778-04-M13R.ab1
GACCTTGACCGCCAACGGCTCGTCCGCCACGTAATCGCCCTCGCCGAAAAAAGGAGACAAGCCGACCCTGTCACTCAGACAGCGATGGATGTATTCCGCCGTCTTGGCTAACATGTCCCTACCTATACGGGTGATAGACGCGGCGATCGGCAAACACGGCATCATACCCCCGG
>ARS-Herpes-PPR-0778-05-M13R.ab1
GACCTTGACCGCCAACGGCTCGTCCGCCACGTAATCGCCCTCGCCGAAAAAAGGAGACAAGCCGACCCTGTCACTCAGACAGCGATGGATGTATTCCGCCGTCTTGGCTAACATGTCCCTACCTATACGGGTGATAGACGCGGCGATCGGCAAACACGGCATCATACCCCCGGAC
>ARS-Herpes-PPR-0778-06-M13R.ab1_(reversed)
GACCTTGACCGCCAACGGCTCGTCCGCCACGTAATCGCCCTCGCCGAAAAAAGGAGACAAGCCGACCCTGTCACTCAGACAGCGATGGATGTATTCCGCCGTCTTGGCTAACATGTCCCTACCTATACGGGTGATAGACGCGGCGATCGGCAAACACGGCATCATACCCCCGG
>ARS-Herpes-PPR-0778-07-M13R.ab1
GACCTTGACCGCCAACGGCTCGTCCGCCACGTAATCGCCCTCGCCGAAAAAAGGAGACAAGCCGACCCTGTCACTCAGACAGCGATGGATGTATTCCGCCGTCTTGGCTAACATGTCCCTACCTATACGGGTGATAGACGCGGCGATCGGCAAACACGGCATCATACCCCCGGAC
>ARS-Herpes-PPR-0778-08-M13R.ab1_(reversed)
GACCTTGACCGCCAACGGCTCGTCCGCCACGTAATCGCCCTCGCCGAAAAAAGGAGACAAGCCGACCCTGTCACTCAGACAGCGATGGATGTATTCCGCCGTCTTGGCTAACATGTCCCTACCTATACGGGTGATAGACGTGGCGATCGGCAAACACGGCATCAT
>ARS-Herpes-PPR-0778-09-M13R.ab1_(reversed)
GACCTTGACCGCCAACGGCTCGTCCGCCACGTAATCGCCCTCGCCGAAAAAAGGAGACAAGCCGACCCTGTCACTCAGACAGCGATGGATGTATTCCGCCGTCTTGGCTAACATGTCCCTACCTATACGGGTGATAGACGCGGCGATCGGCAAACACGGCATCATACCCCCGG
>ARS-Herpes-PPR-0778-10-M13R.ab1_(reversed)
GACCTTGACCGCCAACGGCTCGTCCGCCACGTAATCGCCCTCGCCGAAAAAAGGAGACAAGCCGACCCTGTCACTCAGACAGCGATGGGTGTATTCCGCCGTCTTGGCTAACATGTCCCTACCTATACGGGTGATAGACGCGGCGATCGGCAAACACGGCATCATACCCCCGGAC
>ARS-Herpes-PPR-0778-11-M13R.ab1_(reversed)
GACCTTGACCGCCAACGGCTCGTCCGCCACGTAATCGCCCTCGCCGAAAAAAGGAGACAAGCCGACCCTGTCACTCAGACAGCGATGGATGTATTCCGCCGTCTTGGCTAACATGTCCCTACCTATACGGGTGATAGACGCGGCGATCGGCAAACACGGCATCATACCCCCGGAC
>ARS-Herpes-PPR-0787-02-M13R.ab1_(reversed)
GACCTTGACCGCCAACGGCTCGTTCGCCACGCAATCGCCCTCGCCGAAAAAAGGAGACAAGCCGACCCTGTCACTCAGACAGCGATGGATGTATTCCGCCGTCTTGGCTAACATGTCCCTACCTATACGGGTGATAGACGCGGCGATCGGCAAACACGGCATCATACCCCCGGAC
>ARS-Herpes-PPR-0787-03-M13R.ab1
GACCTTGACCGCCAACGGCTCGTCCGCCACGTAATCGCCCTCGCCGAAAAAAGGAGACAAGCCGACCCTGTCACTCAGACAGCGATGGATGTATTCCGCCGTCTTGGCTAACATGTCCCTACCTATACGGGTGATAGACGCGGCGATCGGCAAACACGGCATCATACCCCCGGAC
>ARS-Herpes-PPR-0787-04-M13R.ab1_(reversed)
GACCTTGACCGCCAACGGCTCGTCCGCCACGTAATCGCCCTCGCCGAAAAAAGGAGACAAGCCGACCCTGTCACTCAGACAGCGATGGATGTATTCCGCCGTCTTGGCTAACATGTCCCTACCTATACGGGTGATAGACGCGGCGATCGGCAAACACGGCATCAT
>ARS-Herpes-PPR-0787-05-M13R.ab1_(reversed)
GACCTTGACCGCCAACGGCTCGTCCGCCACGTAATCGCCCTCGCCGAAAAAAGGAGACAAGCCGACCCTGTCACTCAGACAGCGATGGATGTATTCCGCCGTCTTGGCTAACATGTCCCTACCTATACGGGTGATAGACGCGGCGATCGGCAAACACGGCATCAT
>ARS-Herpes-PPR-0787-06-M13R.ab1_(reversed)
GACCTTGACCGCCAACGGCTCGTCCGCCACGTAATCGCCCTCGCCGAAAAAAGGAGACAAGCCGACCCTGTCACTCAGACAGCGATGGATGTATTCCTCCGTCTTGGCTAACATGTCCCTACCTATACGGGTGATAGACGCGGCGATCGGCAAACACGGCATCATACCCCCGG
>ARS-Herpes-PPR-0787-07-M13R.ab1
GACCTTGACCGCCAACGGCTCGTCCGCCACGTAATCGCCCTCGCCGAAAAAAGGAGACAAGCCGACCCTGTCACTCAGACAGCGATGGATGTATTCCGCCGTCTTGGCTAACATGTCCCTACCTATACGGGTGATAGACGCGGCGATCGGCAAACACGGCATCATACCCCCGGAC
>ARS-Herpes-PPR-0787-08-M13R.ab1
GACCTTGACCGCCAACGGCTCGTCCGCCACGTAATCGCCCTCGCCGAAGAAAGGAGACAAGCCGACCCTGTCACTCAGACAGCGATGGATGTATTCCGCCGTCTTGGCTAACATGTCCCTACCTATACGGGTGATAGACGCGGCGATCGGCAAACACGGCATCATACCCCCAGAC
>ARS-Herpes-PPR-0787-09-M13R.ab1
GACCTTGACCGCCAACGGCTCGTCCGCCACGTAATCGCCCTCGCCGAAAAAAGGAGACAAGCCGACCCTGTCACTCAGACAGCGATGGATGTATTCCGCCGTCTTGGCTAACATGTCCCTACCTATACGGGTGATAGACGCGGCGATCGGCAAACACGGCATCAT
>ARS-Herpes-PPR-0787-10-M13R.ab1_(reversed)
GACCTTGACCGCCAACGGCTCGTCCGCCACGTAATCGCCCTCGCCGAAAAAAGGAGACAAGCCGACCCTGTCACTCAGACAGCGATGGATGTATTCCGCCGTCTTGGCTAACATGTCCCTACCTATACGGGTGATAGACGCGGCGATCGGCAAACACGGCATCATACCCCCGG
>ARS-Herpes-PPR-0787-11-M13R.ab1_(reversed)
GACCTTGACCGCCAACGGCTCGTCCGCCACGTAATCGCCCTCGCCGAAGAAAGGAGACAAGCCGACCCTGTCACTCAGACAGCGATGGATGTATTCCGCCGTCTTGGCTAACATGTCCCTACCTATACGGGTGATAGACGCGGCGATCGGCAAACACGGCATCATACCCCCGG
>ARS-Herpes-PPR-0787-12-M13R.ab1
GACCTTGACCGCCAACGGCTCGTCCGCCACGTAATCGCCCTCGCCGAAAAAAGGAGACAAGCCGACCCTGTCACTCAGACAGCGATGGATGTATTCCGCCGTCTTGGCTAACATGTCCCTACCTATACGGGTGATAGACGCGGCGATCGGCAAACACGGCATCATACCCCCGG
>ARS-Herpes-PPR-0788-02-M13R.ab1
TACCCTAAACCTTGATTCTGGGGTATATATTCTGGGGCTGGGTGTCATTTGCTGCACGTCCTGTGGGGTCAGGGCCTCAATAAATTTCTTTGACTTTTCCAACATGGTCCTTCCCTGAAGGGTCACTGTTTCTGCAATCTTTATACAAGGTAAAAGGCCAGAAGAC
>ARS-Herpes-PPR-0788-08-M13R.ab1
TACCCTAAACCTTGATTCTGGGGTATATATTCTGGGGCTGGGTGTCATTTGCTGCACGTCCTGTGGGGTCAGGGCCTCAATAAATTTCTTTGACTTTTCCAACATGGTCCTTCCCTGAAGGGTCACTGTTTCTGCAATCTTTATACAAGGTAAAAGGCCAGAAGAC
>ARS-Herpes-PPR-0789-01-M13R.ab1_(reversed)
TACCCTAAACCTTGATTCTGGGGTATATATTCTGGGGCTGGGTGTCATGTGTTGCACGTCCTGTGAGGTCAGGGCCTCAATAAACTTCTTTGACTTTTCCAGCATGGTCCTTCCCTGCAGGGTCACTGTTTCTGCAATCTTTATACAAGGTAAAAGGCCGGAAGAC
>ARS-Herpes-PPR-0789-03-M13R.ab1_(reversed)
TACCCTAAACCTTGATTCTGGGGTATATATTCTGGGGCTGGGTGTCATGTGTTGCACGTCCTGTGGGGTCAGGGCCTCAATAAACTTCTTTGACTTTTCCAGCATGGTCCTTCCCTGCAGGGTCACTGTTTCTGCAATCTTTATACAAGGTAAAAGGCCGGAAGAC
>ARS-Herpes-PPR-0789-05-M13R.ab1_(reversed)
TACCCTAAACCTTGATTCTGGGGTATATATTCTGGGGCTGGGTGTCATGTGTTGCACGTCCTGTGGGGTCAGGGCCTCAATAAACTTCTTTGACTTTTCCAGCATGGTCCTTCCCTGCAGGGTCACTGTTTCTGCAATCTTTATACAAGGTAAAAGGCCGGAAGAC
>ARS-Herpes-PPR-0789-06-M13R.ab1_(reversed)
TACCCTAAACCTTGATTCTGGGGTATATATTCTGGGGCTGGGTGTCATGTGTTGCACGTCCTGTGGGGTCAGGGCCTCAATAAACTTCTTTGACTTTTCCAGCATGGTCCTTCCCTGCAGGGTCACTGTTTCTGCAATCTTTATACAAGGTAAAAGGCCGGAAGAC
>ARS-Herpes-PPR-0789-07-M13R.ab1_(reversed)
TACCCTAAACCTTGATTCTGGGGTATATATTCTGGGGCTGGGTGTCATGTGTTGCACGTCCTGTGGGGTCAGGGCCTCAATAAACTTCTTCGACTTTTCCAGCATGGTCCTTCCCTGCAGGGTCACTGTTTCTGCAATCTTTATACAAGGTAAAAGGCCGGAAGAC
>ARS-Herpes-PPR-0789-08-M13R.ab1_(reversed)
TACCCTAAACCTTGATTCTGGGGTATATATTCTGGGGCTGGGTGTCATGTGTTGCACGTCCTGTGGGGTCAGGGCCTCAATAAACTTCTTTGACTTTTCCAGCATGGTCCTTCCCTGCAGGGTCACTGTTTCTGCAATCTTTATACAAGGTAAAAGGCCGGAAGAC
>ARS-Herpes-PPR-0789-09-M13R.ab1_(reversed)
TACCCTAGACCTTGATTCTGGGGTATATATTCTGGGGCTGGGTGTCATGTGTTGCACGTCCTGTGGGGTCAGGGCCTCAATAAACTCCTTTGACTTTTCCAGCATGGTCCTTCCCTGCAGGGTCACTGTTTCTGCAATCTTTATACAAGGTAAAAGGCCGGAAGGC
>ARS-Herpes-PPR-0789-10-M13R.ab1_(reversed)
TACCCTAAACCTTGATTCTGGGGTATATATTCTGGGGCTGGGTGTCATGTGTTGCACGTCCTGTGGGGTCAGGGCCTCAATAAACTTCTTTGACTTTTCCAGCATGGTCCTTCCCTGCAGGGTCACTGTTTCTGCAATCTTTATACAGGGTAAAAGGCCGGAAGAC
>ARS-Herpes-PPR-0789-11-M13R.ab1
TACCCTAAACCTTGATTCTGGGGTATATATTCTGGGGCTGGGTGTCATGTGTTGCACGTCCTGTGGGGTCAGGGCCTCAATAAACTTCTTTGACTTTTCCAGCATGGTCCTTCCCTGCAGGGTCACTGTTTCTGCAATCTTTATACAAGGTAAAAGGCCGGAAGAC
>ARS-Herpes-PPR-0789-12-M13R.ab1_(reversed)
TACCCTAAACCTTGATTCTGGGGTATATATTCTGGGGCTGGGTGTCATGTGTTGCACGTCCTGTGGGGTCAGGGCCTCAATAAACTTCTTTGACTTTTCCAGCATGGTCCTTCCCTGCAGGGTCACTGTTTCTGCAATCTTTATACAAGGTAAAAGGCCGGAAGAC
>ARS-Herpes-PPR-0793-01-M13R.ab1_(reversed)
GACCTTGACGGAGAATTCCTCCCCGTTCAGAAACGCGTCCTTACCGAGGAATTCCTCGCACGTCTCCCTGTTCCCGAAAAACGAGTGCACGTAATCCGTGGTGGCTGACAGCATCTCGCGACCGATACGCGTTACCGAGGCGGCGATGGGAAGACACGGCAGCATGCCGCTGGCA
>ARS-Herpes-PPR-0793-02-M13R.ab1_(reversed)
GACCTTGACGGAGAATTCCTCCCCGTTCAGAAACGCGTCCTTACCGAGGAATTCCTCGCACGTCTCCCTGTTCCCGAAAAACGAGTGCACGTAATCCGTGGTGGCTGACAGCATCTCGCGACCGATACGCGTTACCGAGGCGGCGATGGGAAGACACGGCAGCATGCCGCTGGCA
>ARS-Herpes-PPR-0793-03-M13R.ab1_(reversed)
GACCTTGACGGAGAATTCCTCCCCGTTCAGAAACGCGTCCTTACCGAGGAATTCCTCGCACGTCTCCCTGTTCCCGAAAAACGAGTGCACGTAATCCGTGGTGGCTGACAGCATCTCGCGACCGATACGCGTTACCGAGGCGGCGATGGGAAGACACGGCAGCATGCCGCTGGCA
>ARS-Herpes-PPR-0793-04-M13R.ab1_(reversed)
GACCTTGACGGAGAATTCCTCCCCGTTCAGAAACGCGTCCTTACCGAGGAATTCCTCGCACGTCTTCCTGTTCCCGAAAAACGAGTGCACGTAATCCGTGGTGGCTGACAGCATCTCGCGACCGATACGCGTTACCGAGGCGGCGATGGGAAGACACGGCAGCATGCCGCTGGCA
>ARS-Herpes-PPR-0793-05-M13R.ab1_(reversed)
GACCTTGACGGAGAATTCCTCCCCGTTCAGAAACGCGTCCTTACCGAGGAATTCCTCGCACGTCTCCCTGTTCCCGAAAAACGAGTGCACGTAATCCGTGGTGGCTGACAGCATCTCGCGACCGATACGCGTTACCGAGGCGGCGATGGGAAGACACGGCAGCATGCCGCTGGCA
>ARS-Herpes-PPR-0793-06-M13R.ab1_(reversed)
GACCTTGACGGAGAATTCCTCCCCGTTCAGAAACGCGTCCTTACCGAGGAATTCCTCGCACGTCTCCCTGTTCCCGAAAAACGAGTGCACGTAATCCGTGGTGGCTGACAGCATCTCGCGACCGATACGCGTTACCGAGGCGGCGATGGGAAGACACGGCAGCATGCCGCTGGCA
>ARS-Herpes-PPR-0793-07-M13R.ab1_(reversed)
GACCTTGACGGAGAATTCCTCCCCGTTCAGAAACGCGTCCTTACCGAGGAATTCCTCGCACGTCTCCCTGTTCCCGAAAAACGAGTGCACGTAATCCGTGGTGGCTGACAGCATCTCGCGACCGATACGCGTTACCGAGGCGGCGATGGGAAGACACGGCGGCATGCCGCTGGCA
>ARS-Herpes-PPR-0793-08-M13R.ab1_(reversed)
GACCTTGACGGAGAATTCTTCCCCGTTCAGAAACGCGTCCTTACCGAGGAATTCCTCGCACGTCTCCCTGTTCCCGAAAAACGAGTGCACGTAATCCGTGGTGGCTGACAGCATCTCGCGACCGATACGCGTTACCGAGGCGGCGATGGGAAGACACGGCAGCATGCCGCTGGCA
>ARS-Herpes-PPR-0793-09-M13R.ab1_(reversed)
GACCTTGACGGAGAATTCCTCCCCGTTCAGAAACGCGTCCTTACCGAGGAATTCCTCGCACGTCTCCCTGTTCCCGAAAAGCGAGTGCACGTAATCCGTGGTGGCTGACAGCATCTCGCGACCGATACGCGTTACCGAGGCGGCGATGGGAAGACACGGCAGCATGCCGCTGGCA
>ARS-Herpes-PPR-0793-10-M13R.ab1_(reversed)
GACCTTGACGGAGAATTCCTCCCCGTTCAGAAACGCGTCCTTACCGAGGAATTCCTCGCACGTCTCCCTGTTCCCGAAAAACGAGTGCACGTAATCCGTGGTGGCTGACAGCATCTCGCGACCGATACGCGTTACCGAGGCGGCGATGGGAAGACACGGCAGCATGCCGCTGGCA
>ARS-Herpes-PPR-0793-11-M13R.ab1_(reversed)
GACCTTGACGGAGAATTCCTCCCCGTTCAGAAACGCGTCCTTACCGAGGAATTCCTCGCACGTCTCCCTGTTCCCGAAAAACGAGTGCACGTAATCCGTGGTGGCTGACAGCATCTCGCGACCGATACGCGTTACCGAGGCGGCGATGGGAAGACACGGCAGCATGCCGCTGGCA
>ARS-Herpes-PPR-0793-12-M13R.ab1_(reversed)
GACCTTGACGGAGAATTCCTCCCCGTTCAGAAACGCGTCCTTACCGAGGAATTCCTCGCACGCCTCCCTGTTCCCGAAAAACGAGTGCACGTAATCCGTGGTGGCTGACAGCATCTCGCGACCGATACGCGTTACCGAGGCGGCGATGGGAAGACACGGCAGCATGCCGCTGGCA
>ARS-Herpes-PPR-0794-01-M13R.ab1_(reversed)
GACCTTCACGGAGAACTGCTCCCCGTCTACGAACGCGTCGTCGCCCACGAAGCGCCGGCAGTTCTCGGGATCCCCGAAAAAGGAGTGGACGTAGTCCGTGGTCCTGGCGAGCATGGCCCTTCCGATGCACGTGACGGAGGAGGCTATGGGGATGCAGGGCAGCATGCCGCTCGCG
>ARS-Herpes-PPR-0794-02-M13R.ab1_(reversed)
GACCTTCACGGAGAACTGCTCCCCGTCTATGAACGCGTCGTCGCCCACGAAGCGCCGGCAGTTCTCGGGATCCCCGAAAAAGGAGTGGACGTAGTCCGTGGTCCTGGCGAGCATGGCCCTTCCGATGCACGTGACGGAGGAGGCTATGGGGATGCAGGGCAGCATGCCGCTCGCG
>ARS-Herpes-PPR-0794-03-M13R.ab1_(reversed)
GACCTTCACGGAGAACTGCTCCCCGTCTATGAACGCGTCGTCGCCCACGAAGCGCCGGCAGTTCTCGGGGTCCCCGAAAAAGGAGTGGACGTAGTCCGTGGTCCTGGCGAGCATGGCCCTTCCGATGCACGTGACGGAGGAGGCTATGGGGATGCAGGGCAGCATGCCGCTCGCG
>ARS-Herpes-PPR-0794-04-M13R.ab1_(reversed)
GACCTTCACGGAGAACTGCTCCCCGTCTATGAACGCGTCGTCGCCCACGAAGCGCCGGCAGTTCTCGGGATCCCCGAAAAAGGAGTGGACGTAGTCCGTGGTCCTGGCGAGCATGGCCCTTCCGATGCACGTGACGGAGGAGGCTATGGGGATGCAGGGCAGCATGCCGCTCGCG
>ARS-Herpes-PPR-0794-05-M13R.ab1
GACCTTCACGGAGAACTGCTCCCCGTCTATGAACGCGTCGTCGCCCACGAAGCGCTGGCAGTTCTCGGGATCCCCGAAAAAGGAGTGGACGTAGTCCGTGGTCCTGGCGAGCATGGCCCTTCCGATGCACGTGACGGAGGAGGCTATGGGGATGCAGGGCAGCATGCCGCTCGCG
>ARS-Herpes-PPR-0794-06-M13R.ab1_(reversed)
GACCTTCACGGAGAACTGCTCCCCGTCTATGAACGCGTCGTCGCCCACGAAGCGCCGGCAGTTCTCGGGATCCCCGAAAAAGGAGTGGACGTAGTCCGTGGTCCTGGCGAGCATGGCCCTTCCGATGCACGTGACGGAGGAGGCTATGGGGATGCAGGGCAGCATGCCGCTCGCG
>ARS-Herpes-PPR-0794-07-M13R.ab1_(reversed)
GACCTTCACGGAGAACTGCTCCCCGTCTATGAACGCGTCGTCGCCCACGAAGCGCCGGCAGTTCTCGGGATCCCCGAAAAAGGAGTGGACGTAGTCCGTGGTCCTGGCGAGCATGGCCCTTCCGATGCACGTGACGGAGGAGGCTATGGGGATGCAGGGCAGCATGCCGCTCGCG
>ARS-Herpes-PPR-0794-08-M13R.ab1
GACCTTCACGGAGAACTGCTCCCCGTCTATGAACGCGTCGTCGCCCACGAAGCGCCGGCAGTTCTCGGGATCCCCGAAAAAGGAGTGGACGTAGTCCGTGGTCCTGGCGAGCATGGCCCTTCCGATGCACGTGACGGAGGAGGCTATGGGGATGCAGGGCAGCATGCCGCTCGCG
>ARS-Herpes-PPR-0794-09-M13R.ab1_(reversed)
GACCTTCACGGAGAACTGCTCCCCGTCTATGAACGCGTCGTCGCCCACGAAGCGCCGGCAGTTCTCGGGATCCCCGAAAAAGGAGTGGACGTAGTCCGTGGTCCCGGCGAGCATGGCCCTTCCGATGCACGTGACGGAGGAGGCTATGGGGATGCAGGGCAGCATGCCGCTCGCG
>ARS-Herpes-PPR-0794-10-M13R.ab1_(reversed)
GACCTTCACGGAGAACTGCTCCCCGTCTATGAACGCGTCGTCGCCCACGAAGCGCCGGCAGTTCTCGGGATCCCCGAAAAAGGAGTGGACGTAGTCCGTGGTCCTGGCGAGCATGGCCCTTCCGATGCACGTGACGGAGGAGGCTATGGGGATGCAGGGCAGCATGCCGCTCGCG
>ARS-Herpes-PPR-0794-11-M13R.ab1_(reversed)
GACCTTCACGGAGAACTGCTCCCCGTCTATGAACGCGTTGTCGCCCACGAAGCGCCGGCAGTTCTCGGGATCCCCGAAAAAGGAGTGGACGTAGTCCGTGGTCCTGGCGGGCATGGCCCTTCCGATGCGCGTGACGGAGGAGGCTATGGGGATGCAGGGCAGCATGCCGCTCGCG
>ARS-Herpes-PPR-0794-12-M13R.ab1_(reversed)
GACCTTCACGGAGAACTGCTCCCCGTCTATGAACGCGTCGTCGCCCACGAAGCGCCGGCAGTTCTCGGGATCCCCGAGAAAGGAGTGGACGTAGTCCGTGGTCCTGGCGAGCATGGCCCTTCCGATGCACGTGACGGAGGAGGCTATGGGGATGCAGGGCAGCATGCCGCTCGCG
>ARS-Herpes-PPR-0795-01-M13R.ab1_(reversed)
AACCTTGACCTTAACATCCGTACCGCTCTCGAAGTCACTGTCGTCGAAAAATCTGCTCAGACCGTCACGATCCGACAGATGACCGTGAATATAGTCGGACGTCTTGGACAACATGTCCCTCCCTATCCTCGTGATGGAAGATGCTATGGGGAGGCACGGCATCATGCCGCCCGCG
>ARS-Herpes-PPR-0795-02-M13R.ab1_(reversed)
GACCTTGACGGAGAATTCCTCCCCGTTCAGAAACGCGTCCTTACCGAGGAATTCCTCGCACGTCTCCCTGTTCCCGAAAAACGAGTGCACGTAATCCGTGGTGGCCGACAGCATCTCGCGACCGATACGCGTTACCGAGGCGGCGATGGGAAGACACGGCAACATGCCGCCGGCA
>ARS-Herpes-PPR-0795-03-M13R.ab1_(reversed)
AACCTTGACCTTAACATCCGTACCGCTCTCGAAGTCACTGTCGTCGAAAAATCTGCTCAGACCGTCACGATCCGACAGATGACCGTGAATATAGTCGGACGTCTTGGACAACATGTCCCTCCCTATCCTCGTGATGGAAGATGCTGTGGGGAGGCACGGCATCATGCCGCCCGCG
>ARS-Herpes-PPR-0795-04-M13R.ab1_(reversed)
GACCTTGACGGAGAATTCCTCCCCGTTCAGAAACGCGTCCTTACCGAGGAATTCCTCGCACGTCTCCCTGTTCCCGAAAAACGAGTGCACGTAATCCGTGGTGGCCGACAGCATCTCGCGACCGATACGCGTTACCGAGGCGGCGATGGGAAGACACGGCAACATGCCGCCGGCA
>ARS-Herpes-PPR-0795-05-M13R.ab1
AACCTTGACCTTAACATCCGTACCGCTCTCGAAGTCACTGTCGTCGAAAAATCTGCTCAGACCGTCACGATCCGACAGATGACCGTGAATATAGTCGGACGTCTTGGACAACATGTCCCTCCCTATCCTCGTGATGGAAGATGCTATGGGGAGGCACGGCATCATGCCGCCCGCG
>ARS-Herpes-PPR-0795-06-M13R.ab1_(reversed)
GACCTTGACGGAGAATTCCTCCCCGTTCAGAAACGCGTCCTTACCGAGGAATTCCTCGCACGTCTCCCTGTTCCCGAAAAACGAGTGCACGTAATCCGTGGTGGCCGACAGCATCTCGCGACCGATACGCGTTACCGAGGCGGCGATGGGAAGACACGGCAACATGCCGCCGGCA
>ARS-Herpes-PPR-0795-07-M13R.ab1_(reversed)
CACCTTGACCGAAAATTCCTCCTCGTTCAGGAACGCGTCCTCGCCGAGAAACTTCTCGCACGTCTCCCTGTTCCCGAAGAACGAATGTACGTAATCGGTGGTGGCCGACAGCATCTCGCGACCGATGCGCGTCACCGAAGCGGCTATGGGAAGGCACGGCAACATGCCGCTGGCG
>ARS-Herpes-PPR-0795-08-M13R.ab1
CACCTTGACCGAGAATTCCTCCTCGTTCAGGAACGCGTCCTCGCCGAGAAACTTCTCGCACGTCTCCCTGTTCCCGAAGAACGAATGTACGTAATCGGTGGTGGCCGACAGCATCTCGCGACCGATGCGCGTCACCGAAGCGGCTATGGGAAGGCACGGCAACATGCCGCTGGCG
>ARS-Herpes-PPR-0795-09-M13R.ab1_(reversed)
AACCCTGACCTTAACATCCGTACCGCTCTCGAAGTCACTGTCGTCGAAAAATCTGCTCAGACCGTCACGATCCGACAGATGACCGTGAATATAGTCGGACGTCTTGGACAACATGTCCCTCCCTATCCTCGTGATGGAAGATGCTATGGGGAGGCACGGCATCATGCCGCCCGCG
>ARS-Herpes-PPR-0795-10-M13R.ab1_(reversed)
CACCTTGACCGAAAATTCCTCCTCGTTCAGGAACGCGTCCTCGCCGAGAAACTTCTCGCACGTCTCCCTGTTCCCGAAGAACGAATGTACGTAATCGGTGGTGGCCGACAGCATCTCGCGACCGATGCGCGTCACCGAAGCGGCTATGGGAAGGCACGGCAACATGCCGCTGGCG
>ARS-Herpes-PPR-0795-11-M13R.ab1
AACCTTGGCCTTAACATCCGTACCGCTCTCGAAGTCACTGTCGTCGAAAAATCTGCTCAGACCGTCACGATCCGACAGATGACCGTGAATATAGTCGGACGTCTTGGACAACATGTCCCTCCCTATCCTCGTGATGGAAGATGCTATGGGGAGGCACGGCATCATGCCGCCCGCG
>ARS-Herpes-PPR-0795-12-M13R.ab1_(reversed)
AACCTTGACCTTAACATCCGTACCGCTCTCGAAGTCACTGTCGTCGAAAAATCTGCTCAGACCGTCACGATCCGACAGATGACCGTGAATATAGTCGGACGTCTTGGACAACATGTCCCTCCCTATCCTCGTGATGGAAGATGCTATGGGGAGGCACGGCATCATGCCGCCCGCG
>ARS-Herpes-PPR-0799-01-M13R.ab1_(reversed)
AACCTTCACGGAGAATTCCTCACCGTCTACAAACGCGTCATCTCCCAGGAACCGTTTACAATTATCTATGTCTCCGAAAAATGAATGCACGTAATCAGTAGTCTTGGCCAGCATTGATCGGCCAATACACGTAACGGAGGCAGCGATGGGGATACATGGTAACATGCCATTAGAA
>ARS-Herpes-PPR-0799-02-M13R.ab1_(reversed)
AACCTTCACGGAGAATTCCTCACCGTCTACAAACGCGTCATCTCCCAGGAACCGTTTACAATTATCTATGTTTCCGAAAAATGAATGCACGTAATCAGTAGTCTTGGCCAGCATTGATCGGCCAATACACGTAACGGAGGCAGCGATGGGGATACATGGTAACATGCCATTAGAA
>ARS-Herpes-PPR-0799-04-M13R.ab1_(reversed)
AACCTTCACGGAGAATTCCTCACCGTCTACAAACGCGTCATCTCCCAGGAACCGTTTACAATTATCTATGTTTCCGAAAAATGAATGCACGTAATCAGTAGTCTTGGCCAGCATTGATCGGCCAATGCACGTAACGGAGGCAGCGATGGGGATACATGGTAACATGCCATTAGAA
>ARS-Herpes-PPR-0799-05-M13R.ab1_(reversed)
AACCTTCACGGAGAATTCCTCACCGTCTACAAACGCGTCATCTCCCAGGAACCGTTTACAATTATCTATGTTTCCGAAAAATGAATGCACGTAATCAGTAGTCTTGGCCAGCATTGATCGGCCAATACACGTAACGGAGGCAGCGATGGGGATACATGGTAACATGCCATTAGAA
>ARS-Herpes-PPR-0799-06-M13R.ab1_(reversed)
AACCTTCACGGAGAATTCCTCACCGTCTACAAACGCGCCNTCTCCCAGGAACCGTTTACAATTATCTATGTTTCCGAAAAATGAATGCACGTAATCAGTAGTCTTGGCCAGCATTGATCGGCCAATACACGTAACGGAGGCAGCGATGGGGATACATGGTAACATGCCATTAGAA
>ARS-Herpes-PPR-0799-07-M13R.ab1_(reversed)
GACCCTCACGGAGAGATCGCCATCGAAATCAGAGTCACAGAAAAACAATCCAAGCTGCTCTCTAGTAGAAAGGTTTTTATGAATGAATGCGGAGGTCTTAGACAACATCTCACGCCCGATACGTGTAATCGACGAAGCGATCGGTAGACACGGCATCATTCCAGACAGCAC
>ARS-Herpes-PPR-0799-08-M13R.ab1_(reversed)
AACCTTCGCGGAGAATTCCTCACCGTCTACAAACGCGTCATCTCCCAGGAACCGTTTACAATTATCTATGTTTCCGAAAAATGAATGCACGTAATCGGTAGTCTTGGCCAGCATTGATCGGCCAATACACGTAACGGAGGCAGCGATGGGGATACATGGTAACATGCCATTAGAA
>ARS-Herpes-PPR-0799-09-M13R.ab1_(reversed)
AACCTTCACGGAGAATTCCTCACCGTCTACAAACGCGTCATCTCCCAGGAACCGTTTACAACTATCTATGTTTCCGAAAAATGAATGCACGTAATCAGTAGTCTTGGCCAGCATTGATCGGCCAATACACGTAACGGAGGCAGCGATGGGGATACATGGTAACATGCCATTAGAA
>ARS-Herpes-PPR-0799-10-M13R.ab1_(reversed)
AACCTTCACGGAGAATTCCTCACCGTCTACAAACGTGTCATCTCCCAGGAACCGTTTACAATTATCTATGTTTCCGAAAAATGAATGCACGTAATCAGTAGTCTTGGCCAGCATTGATCGGCCAATACACGTAACGGAGGCAGCGATGGGGATACATGGTAACATGCCATTAGAA
>ARS-Herpes-PPR-0799-11-M13R.ab1_(reversed)
AACCTTCACGGAGAATTCCTCACCGTCTACAAACGCGTCATCTCCCAGGAACCGTTTACAATTATCTATGTTTCCGAAAAATGAATGCACGTAATCAGTAGTCTTGGCCAGCATTGATCGGCCAATACACGTAACGGAGGCAGCGATGGGGATACATGGTAACATGCCATTAGAA
>ARS-Herpes-PPR-0799-12-M13R.ab1_(reversed)
AACCTTCACGGAGAATTCCTCACCGTCTACAAACGCGTCATCTCCCAGGAACCGTTTACAATTATCTATGTTTCCGAAAAATGAATGCACGTAATCAGTAGTCTTGGCCAGCATTGATCGGCCAATACACGTAACGGAGGCAGCGATGGGGATACATGGTAACATGCCATTAGAA
>ARS-Herpes-PPR-0800-01-M13R.ab1_(reversed)
GACTTTAACGGAGAATTCCTCCCCCTCCACGAAGGCATCGGCGCCCAAAAAGGCTTCACAGGTCTCCCGGTTGCCGAAGAACGAATGCACATAGTCGGTGGTCGCCGAGAGCATCTCGCGGCCTATGCGCGTCACCGAGGCGGCGATGGGAAGGCACGGTAACATGCCGTTGGCC
>ARS-Herpes-PPR-0800-02-M13R.ab1_(reversed)
GACTTTAACGGAGAATTCCTCCCCCTCCACGAAGGCATCGGCGCCCAAAAAGGCTTCACAGGTCTCCCGGTTGCCGAAGAACGAATGCACATAGTCGGTGGTCGCCGAGAGCATCTCGCGGCCTATGCGCGTCACCGAGGCGGCGATGGGAAGGCACGGTAACATGCCGTTGGCC
>ARS-Herpes-PPR-0800-03-M13R.ab1_(reversed)
GACTTTAACGGAGAATTCCTCCCCCTCCACGAAGGCATCGGCGCCCAAAAAGGCTCCACAGGTCTCCCGGTTGCCGAAGAACGAATGCACATAGTCGGTGGTCGCCGAGAGCGTCTCGCGGCCTATGCGCGTCACCGAGGCGGCGATGGGAAGGCACGGTAACATGCCGTTGGCC
>ARS-Herpes-PPR-0800-04-M13R.ab1_(reversed)
GACTTTAACGGAGAATTCCTCCCCCTCCACGAAGGCATCGGCGCCCAAAAAGGCTTCACAGGTCTCCCGGTTGCCGAAGAACGAATGCACATAGTCGGTGGTCGCCGAGAGCATCTCGCGGCCTATGCGCGTCACCGAGGCGGCGATGGGAAGGCACGGTAACATGCCGTTGGCC
>ARS-Herpes-PPR-0800-05-M13R.ab1_(reversed)
GACTTTAACGGAGAATTCCTCCCCCTCCACGAAGGCATCGGCGCCCAAAAAGGCTTCACAGGTCTCCCGGTTGCCGAAGAACGAATGCACATAGTCGGTGGTCGCCGAGAGCATCTCGCGGCCTATGCGCGTCACCGAGGCGGCGATGGGAAGGCACGGTAACATGCCGTTGGCC
>ARS-Herpes-PPR-0800-06-M13R.ab1_(reversed)
GACTTTAACGGAGAATTCCTCCCCCTCCACGAAGGCATCGGCGCCCAAAAAGGCTTCACAGGTCTCCCGGTTGCCGAAGAACGAATGCACATAGTCGGTGGTCGCCGAGAGCATCTCGCGGCCTATGCGCGTCACCGAGGCGGCGATGGGAAGGCACGGTAACATGCCGTTGGCC
>ARS-Herpes-PPR-0800-07-M13R.ab1_(reversed)
GACTTTAACGGAGAGTTCCTCCCCCTCCACGAAGGCATCGGCGCCCAAAAAGGCTTCACAGGTCTCCCGGTTGCCGAAGAACGAATGCACATAGTCGGTGGTCGCCGAGAGCATCCCGCGGCCTATGCGCGTCACCGAGGCGGCGATGGGAAGGCACGGTAACATGCCGTTGGCC
>ARS-Herpes-PPR-0800-08-M13R.ab1_(reversed)
GACTTTAACGGAGAATTCCTCCCCCTCCACGAAGGCATCGGCGCCCAAAAAGGCTTCACAGGTCTCCCGGTTGCCGAAGAACGAGTGCACATAGTCGGTGGTCGCCGAGAGCATCTCGCGGCCTATGCGCGTCACCGAGGCGGCGATGGGAAGGCACGGTAACATGCCGTTGGCC
>ARS-Herpes-PPR-0800-09-M13R.ab1_(reversed)
GACTTTAACGGAGAATTCCTCCCCCTCCACGAAGGCATCGGCGCCCAAAAAGGCTTCACAGGTCTCCCGGTTGCCGAAGAACGAATGCACATAGTCGGTGGTCGCCGAGAGCATCTCGCGGCCTATGCGCGTCACCGAGGCGGCGATGGGAAGGCACGGTAACATGCCGTTGGCC
>ARS-Herpes-PPR-0800-10-M13R.ab1_(reversed)
GACTTTAACGGAGAATTCCTCCCCCTCCACGAAGGCATCGGCGCCCAAAAAGGCTTCACAGGTCTCCCGGTTGCCGAAGAACGAATGCACATAGTCGGTGGTCGCCGAGAGCATCTCGCGGCCTATGCGCGTCACCGAGGCGGCGATGGGAAGGCACGGTAACATGCCGTTGGCC
>ARS-Herpes-PPR-0800-11-M13R.ab1
GACTTTAACGGAGAATTCCTCCCCCTCCACGAAGGCATCGGCGCCCAAAAAGGCTTCACAGGTCTCCCGGTTGCCGAAGAACGAATGCACATAGTCGGTGGTCGCCGAGAGCATCTCGCGGCCTATGCGCGTCACCGAGGCGGCGATGGGAAGGCACGGTAACATGCCGTTGGCC
>ARS-Herpes-PPR-0800-12-M13R.ab1_(reversed)
GACTTTAACGGAGAATTCCTCCCCCTCCACGAAGGCATCGGCGCCCAAAAAGGCTTCACAGGTCTCCCGGTTGCCGAAGAACGAATGCACATAGTCGGTGGTCGCCGAGAGCATCTCGCGGCCTATGCGCGTCACCGAGGCGGCGATGGGAAGGCACGGTAACATGCCGTTGGCC
>ARS-Herpes-PPR-0801-01-M13R.ab1_(reversed)
TACTCTAAAGTTAGCTTCTGGGCTGTATCCACTTTGGCTGTTGCATATTTTGGCAACATCATCAGGAGTCAGGGCCTCTACAAACTTTTTGGACTGTTCCAACATGGTTCTTCCTTGCAGGGTTACTGTTTCAGCTATCTTAAGGCATGGCAAAAGGCCAGAAGCT
>ARS-Herpes-PPR-0801-02-M13R.ab1_(reversed)
GACCCTCACGGAGAGATCGCCGTCGAAATCGGAGTCACAGAAGAACAATCCAAGTTGCTCTCTAGTAGAAAGGTTTTTATGAATGAATGCGGAGGTCTTAGACAACATCTCACGTCCGATACGTGTAATCGACGAAGCGATCGGTAGACACGGCATCATTCCAGACAGC
>ARS-Herpes-PPR-0801-03-M13R.ab1_(reversed)
TACTCTAAAGTTAGCTTCTGGGCTGTATCCACTTTGGCTGTTGCATATTTTGGCAACATCATCTGGAGTCAGGGCCTCTACAAACTTTTTGGACTGTTCCAACATGGTTCTTCCTTGCAGGGTTACTGTTTCAGCTATCTTAAGGCATGGCAAAAGGCCAGAAGCT
>ARS-Herpes-PPR-0801-04-M13R.ab1_(reversed)
TACTCTAAAGTTAGCTTCTGGGCTGTATCCACTTTGGCTGTTGCATATTTTGGCAACATCATCAGGAGTCAGGGCCTCTACAAACTTTTTGGACTGTTCCAACATGGTTCTTCCTTGCAGGGTTACTGTTTCAGCTATCTTAAGGCATGGCAAAAGGCCAGAAGCT
>ARS-Herpes-PPR-0801-05-M13R.ab1_(reversed)
TACTCTAAAGTTAGCTTCTGGGCTGTATCCACTTTGGCTGTCGCATATTTTGGCAACATCATCAGGAGTCAGGGCCTCTACAAACTTTTTGGACTGTTCCAACATGGTTCTTCCTTGCAGGGTTACTGTTTCAGCTATCTTAAGGCATGGCAAAAGGCCAGAAGCT
>ARS-Herpes-PPR-0801-06-M13R.ab1_(reversed)
TACTCTAAAGTTAGCTTCTGGGCTGTATCCACTTTGGCTGTTGCATATTTTGGCAACATCATCAGGAGTCAGGGCCTCTACAAACTTTTTGGACTGTTCCAACATGGTTCTTCCTTGCAGGGTTACTGTTTCAGCTATCTTAAGGCATGGCAAAAGGCCAGAGGCT
>ARS-Herpes-PPR-0801-07-M13R.ab1_(reversed)
TACTCTAAAGTTAGCTTCTGGGCTGTATCCACTTTGGCTGTTGCATATTTTGGCAACATCATCAGGAGTCAGGGCCTCTACAAACTTTTTGGACTGTTCCAACATGGTTCTTCCTTGCAGGGTCACTGTTTCAGCTATCTTAAGGCATGGCAAAAGGCCAGAAGCT
>ARS-Herpes-PPR-0801-08-M13R.ab1_(reversed)
TACTCTAAAGTTAGCTTCTGGGCTGTATCCACTTTGGCTGTTGCATATTTTGGCAACATCATCAGGAGTCAGGGCCTCTACAAACTTTTTGGACTGTTCCAACATGGTTCTTCCTTGCAGGGTTACTGTTTCAGCTATCTTAAGGCATGGCAAAAGGCCAGAAGCT
>ARS-Herpes-PPR-0801-09-M13R.ab1_(reversed)
TACTCTAAAGTTAGCTTCTGGGCTGTATCCACTTTGGCTGTTGCATATTTGGCAACATCATCAGGAGTCAGGGCCTCTACAAACTTTTTGGACTGTTCCAACATGGTTCTTCCTTGCAGGGTTACTGTTTCAGCTATCTTAAGGCATGGCAAAAGGCCAGAAGCT
>ARS-Herpes-PPR-0805-01-M13R.ab1_(reversed)
GACCCTCACGGAGAGATCGCCATCGAAATCAGAGCCACAGAAAAACAATCCAAGCTGCTCTCTAGTAGAAAGGTTTTTATGAATGAATGCGGAGGTCTTAGACAACATCTCACGCCCGATACGTGTAATCGACGAAGCGATCGGTAGACACGGCATCATTCCAGACAGC
>ARS-Herpes-PPR-0805-03-M13R.ab1_(reversed)
GACCCTCACGGAGAGATCGCCACCGAAATCTGAGTCACAGAAAAACAATCCAAGCTGCTCTCTAGTAGAAAGGTTTTTATGAATGAATGCGGAGGTCTTAGACAACATCTCACGCCCGATACGTGTAATCGACGAAGCGATCGGTAGACACGGCATCATTCCAGACAGC
>ARS-Herpes-PPR-0805-04-M13R.ab1_(reversed)
GACCCTCACGGAGAGATCGCCATCGAAATCAGAGTCACAGAAAAACAATCCAAGCTGCTCTCTAGTAGAAAGGTTTTTATGAATGAATGCGGAGGTCTTAGACAACATCTCACGCCCGATACGTGTAATCGACGAAGCGATCGGTAGACACGGCATCATTCCAGACAGCAC
>ARS-Herpes-PPR-0805-05-M13R.ab1_(reversed)
GACCCTCACGGAGAGATCGCCATCGAAATCAGAGCCACAGAAAAACAATCCAAGCTGCTCTCTAGTAGAAAGGTTTTTATGAATGAATGCGGAGGTCTTAGACAACATCTCACGCCCGATACGTGTAATCGACGAAGCGATCGGTAGACACGGCATCATTCCAGACAGC
>ARS-Herpes-PPR-0805-06-M13R.ab1_(reversed)
GACCCTCACGGAGAGATCGCCATCGAAATCAGAGTCACAGAAAAACAATCCAAGCTGCTCTCTAGTAGAAAGGTTTTTATGAATGAATGCGGAGGTCTTAGACAACATCTCACGCCCGATACGTGTAATCGACGAAGCGATCGGTAGACACGGCATCATTCCAGACAGC
>ARS-Herpes-PPR-0805-07-M13R.ab1_(reversed)
GACCCTCACGGAGAGATCGCCATCGAAATCAGAGTCACAGAAAAACAATCCAAGCTGCTCTCTAGTAGAAAGGTTTTTATGAATGAATGCGGAGGTCTTAGACAACATCTCACGCCCGATACGTGTAATCGACGAAGCGATCGGTAGACACGGCATCATTCCAGACAGC
>ARS-Herpes-PPR-0805-08-M13R.ab1_(reversed)
GACCCTCACGGAGAGATCGCCATCGAAATCAGAGTCACAGAAAAACAATCCAAGTTGCTCTCTAGTAGAAAGGTTTTTATGAATGGATGCGGAGGTCTTAGACAACATCTCACGCCCGATACGTGTAATCGACGAAGCGATCGGTAGACACGGCATCATTCCAGACAGC
>ARS-Herpes-PPR-0805-09-M13R.ab1
GACCCTCACGGAGAGATCGCCATCGAAATCAGAGTCACAGAAAAACAATCCAGGCTGCTCTCTAGTAGAAAGGTTTTTATGACTGAATGCGGAGGTCTTAGACAACATCTCACGCCCGATACGTGTAATCGACGAAGCGATCGGTAGACACGGCATCATTCCAGACAGC
>ARS-Herpes-PPR-0805-10-M13R.ab1_(reversed)
GACCCTCACGGAGAGATCGCCATCGAAATCAGAGTCACAGAAAAACAATCCAAGCTGCTCTCTAGTAGAAAGGTTTTTATGAATGAATGCGGAGGTCTTAGACAACATCTCACGCCCGATACGTGTAATCGACGAAGCGATCGGTAGACACGGCATCATTCCAGACAGC
>ARS-Herpes-PPR-0805-11-M13R.ab1
GACCCTCACGGAGAGATCGCCATCAAAATCAGAGTCACAGAAAAACAATCCAAGCTGCTCTCTAGTAGAAAGGTTTTTATGAATGAATGCGGAGGTCTTAGACAACATCTCACGCCCGATACGTGTAATCGACGAAGCGATCGGTAGACACGGCATCATTCCAGACAGC
>ARS-Herpes-PPR-0805-12-M13R.ab1_(reversed)
GACCCTCACGGAGAGATCGCCATCGAAATCAGAGTCACAGAAAAACAATCCAAGCTGCTCTCTAGTAGAAAGGTTTTTATGAACGAATGCGGAGGTCTTAGACAACATCTCACGCCCGATACGTGTAATCGACGAAGCGATCGGTAGACACGGCATCGTTCCAGACAGC
>ARS-Herpes-PPR-0807-01-M13R.ab1_(reversed)
AACCTTCACGGAGAATTCCTCACCGTCTACAAACGCGTCATCTCCCAGGAACCGTTTACAATTATCTATGTTTCCGAAAAATGAATGCACGTAATCAGTAGTCTTGGCCAGCATTGATCGGCCAATACACGTAACGGAGGCAGCGATGGGGATACATGGTAACATGCCATTAGAA
>ARS-Herpes-PPR-0807-02-M13R.ab1_(reversed)
GACTTTGACAAACACATCTCCATCTAAAAAGTCTTCGGGTGAAAAGAATTTGCACAGATCGGCACGACGTCAAAGATTATCGTTAATGTAAGATGATGTCTTAGAAAGCATCTCCCTTCCTATCCTTGTTATAGAGGAAGCTATTGGAAGACAAGGCATCATACCATTTGCC
>ARS-Herpes-PPR-0807-04-M13R.ab1
GACTTTGACAAACACATCTCCATCTAAAAAGTCTTCGGGTGAAAAGAATTTGCACAGATCGGCACGACGTGAAAGATTATCGTTAATGTAAGATGATGTCTTAGGAAGCATCTCCCTTCCTATCCTTGTTATAGAGGAAGCTATTGGAAGACAAGGCATCATACCATTTGCC
>ARS-Herpes-PPR-0807-05-M13R.ab1_(reversed)
AACCTTCACGGAGAATTCCTCACCGTCTACAAACGCGTCATCTCCCAGGAACCGTTTACAATTATCTATGTTTCCGAAAAATGAATGCACGTAATCAGTAGTCTTGGCCAGCATTGATCGGCCAATACACGTAACGGAGGCAGCGATGGGGATACATGGTAACATGCCATTAGAA
>ARS-Herpes-PPR-0807-07-M13R.ab1
AACCCTAATGGAGAAATCTTCCCCGTTGACAAAGGCACCTTCACCGACAAACTGTTCAATAACATTAACATTATTAAGGTGATCGTGAATATATTCGGTAGTTCTCGCTAGCATTTGTCGTCCTATCTTTGTCACAGATGCTGCGATAGGCAGGCATGGTAACATACCACTAGCC
>ARS-Herpes-PPR-0807-08-M13R.ab1
GACTTTGACAAACACATCTCCATCTAAAAAGTCTTCGGGTGAAAAGAATTTGCACAGATCGGCACGACGTGAAAGATTATCGTTAATGTAAGATGATGTCTTAGAAAGCATCTCCCTTCCTATCCTTGTTATTGAGGAAGCTATTGGAAGACAAGGCATCATACCATTTGCC
>ARS-Herpes-PPR-0807-09-M13R.ab1
GACTTTGACAAACACATCTCCATCTAAAAAGTCTTCGGGTGAAAAGAATTTGCACAGATCGGCACGACGTGAAAGATTATCGTTAATGTAAGATGATGTCTTAGAAAGCATCTCCCTTCCTATCCTTGTTATAGAGGAAGCTATTGGAAGACAAGGCATCATACCATTTGCC
>ARS-Herpes-PPR-0807-10-M13R.ab1
GACTTTGACAAACACATCTCCATCTAAAAAGTCTTCGGGTGAAAAGAATTTGCACAGATCGGCACGACGTGAAAGATTATCGTTAATGTAAGATGATGTCTTGGAAAGCATCTCCCTTCCTATCCTTGTTATAGAGGAAGCTATTGGAAGACAAGGCATCATACCATTTGCC
>ARS-Herpes-PPR-0807-11-M13R.ab1
GACTTTGACAAACACATCTCCATCTAAAAAGTCTTCGGGTGAAAAGAATTTGCACAGATCGGCACGACGTGAAAGATTATCGTTAATGTAAGATGATGTCTTGGAAAGCATCTCCCTTCCTATCCTTGTTATAGAGGAAGCTATTGGAAGACAAGGCATCATACCATTTGCC
>ARS-Herpes-PPR-0807-12-M13R.ab1
GACTTTGACAAACACATCTCCATCTAAAAAGTCTTCGGGTGAAAAGAATTTGCACAGATCGGCACGACGTGAAAGATTATCGCTAATGTAAGATGATGTCTTAGAAAGCATCTCCCTTCCTATCCTTGTTATAGAGGAAGCTATTGGAAGACAAGGCATCATACCATTTGCC
>ARS-Herpes-PPR-0809-01-M13R.ab1_(reversed)
TACTCTAAAGTTAGCTTCTGGGCTGTATCCACTTTGGCTGTTGCATATTTTGGCAACATCATCAGGAGTCAGGGCCTCTACAAACTTTTTGGACTGTTCCAACATGGTTCTTCCTTGCAGGGTTACTGTTTCAGCTATCTTAAGGCATGGCAAAAGGCCAGAAGCT
>ARS-Herpes-PPR-0809-02-M13R.ab1_(reversed)
TACTCTAAAGTTAGCTTCTGGGCTGTATCCACTTTGGCTGTTGCATATTTTGGCAACATCATCAGGAGTCAGGGCCTCTACAAACTTTTTGGACTGTTCCAACATGGTTCTTCCTTGCAGGGTTACTGTTTCAGCTATCTTAAGGCATGGCAAAAGGCCAGAAGCT
>ARS-Herpes-PPR-0809-03-M13R.ab1_(reversed)
TACTCTAGAGTTAGCTTCTGGGCTGTATCCACTTTGGCTGTTGCATATTTTGGCAACATCATCAGGAGTCAGGGCCTCTACAAACTTTTTGGACCGTTCCAACATGGTTCTTCCTTGCAGGGTTACTGTTTCAGCTATCTTAAGGCATGGCAAAAGGCCAGAAGCT
>ARS-Herpes-PPR-0809-04-M13R.ab1_(reversed)
TACTCTAAAGTTAGCTTCTGGGCTGTATCCACTTTGGCTGTTGCATATTTTGGCAACATCATCAGGAGTCAGGGCCTCTACAAACTTTTTGGACTGTTCCAACATGGTTCTTCCTTGCAGGGTTACTGTTTCAGCTATCTTAAGGCATGGCAAAAGGCCAGAAGCT
>ARS-Herpes-PPR-0809-05-M13R.ab1_(reversed)
TACTCTAAAGTTAGCTTCTGGGCTGTATCCACTTTGGCTGTTGCATATTTTGGCAACATCATCAGGAGTCAGGGCCCCTACAAACTTTTCGGACTGTTCCAACATGGTTCTTCCTTGCAGGGTTACTGTTTCAGCTATCTTAAGGCATGGCAAAAGGCCAGAAGCT
>ARS-Herpes-PPR-0809-06-M13R.ab1_(reversed)
TACTCTAAAGTTAGCTTCTGGGCTGTATCCACTTTGGCTGTTGCATATTTTGGCAACATCATCAGGAGTCAGGGCCTCTACAAACTTTTTGGACTGTTCCAACATGGCTCTTCCTTGCAGGGTTACTGTTTCAGCTATCTTAAGGCATGGCAAAAGGCCAGAAGCT
>ARS-Herpes-PPR-0809-07-M13R.ab1_(reversed)
TACTCTAAAGTTAGCTTCTGGGCTGTATCCACTTTGGCTGTTGCATATTTTGGCAACATCATCAGGAGTCAGGGCCTCTACAAACTTTTTGGACTGTTCCAACATGGTTCTTCCTTGCAGGGTTACTGTTTCAGCTATCTTAAGGCATGGCAAAAGGCCAGAAGCT
>ARS-Herpes-PPR-0809-08-M13R.ab1_(reversed)
TACTCTAAAGTTAGCTTCTGGGCTGTATCCACTTTGGCTGTTGCATATTTTGGCAACATCATCAGGAGTCAGGGCCTCTACAAACTTTTTGGACTGTTCCAACATGGTTCTTCCTTGCAGGGTTACTGTTTCAGCTATCTTAAGGCATGGCAAAAGGCCAGAAGCT
>ARS-Herpes-PPR-0809-09-M13R.ab1_(reversed)
TACTCTAAAGTTAGCTTCTGGGCTGTATCCACTTTGGCTGTTGCATATTTTGGCAACATCATCAGGAGTCAGGGCCTCTACAAACTTTTTGGACTGTTCCAACATGGTTCTTCCTTGCAGGGTTACTGTTTCAGCTATCTTAAGGCATGGCAAAAGGCCAGAAGCT
>ARS-Herpes-PPR-0809-10-M13R.ab1_(reversed)
TACTCTAAAGTTAGCTTCTGGGCTGTATCCACTTTGGCTGTTGCATATTTTGGCAACATCATCAGGAGTCAGGGCCTCTACAAGCTTTTTGGACTGTTCCAACATGGTTCTTCCTTGCAGGGTTACTGTTTCAGCTATCTTAAGGCATGGCAAAAGGCCAGAAGCT
>ARS-Herpes-PPR-0809-12-M13R.ab1_(reversed)
TACTCTAAAGTTAGCTTCTGGGCTGTATCCACTTTGGCTGTTGCATATTTTGGCAACATCATCAGGAGTCAGGGCCTCTACAAACCTTTTGGACTGTTCCAACATGGTTCTTCCTTGCAGGGTTACTGTTTCAGCTATCTTAAGGCATGGCAAAAGGCCAGAAGCT
>ARS-Herpes-PPR-0818-01-M13R.ab1_(reversed)
GACCCTCACGGAGAGATCGCCGTCGAAATCGGAGTCACAGAAAAACAATCCAAGTTGCTCTCTAGTAGAAAGGTTTTTATGAATGAATGCGGAGGTCTTAGACAGCATCTCACGTCCGATACGTGTAATCGACGAGGCGATCGGTAGACACGGCATCATTCCAGACAGC
>ARS-Herpes-PPR-0818-02-M13R.ab1_(reversed)
TACTCTAAAGTTAGCTTCTGGGCTGTATCCACTTTGGCTGTTGCATATTTTGGCAACATCATCAGGAGTCAGGGCCTCTACAAACTCCTTGGACTGTTCCAACATGGTTCTTCCTTGCAGGGTTACTGTTTCAGCTATCTTAAGGCATGGCAAAAGGCCAGAAGCT
>ARS-Herpes-PPR-0818-04-M13R.ab1_(reversed)
TACTCTAAAGTTAGCTTCTGGGCTGTATCCACTTTGGCTGTTGCATATTTTGGCAACATCATCAGGAGTCAGGGCCTCTACAAACTTTTTGGACTGTTCCAACATGGTTCTTCCTTGCAGGGTTACTGTTTCAGCTATCTTAAGGCATGGCAAAAGGCCAGAAGCT
>ARS-Herpes-PPR-0818-05-M13R.ab1_(reversed)
TACTCTAAAGTTAGCTTCTGGGCTGTATCCACTTTGGCTGTTGCATATTTTGGCAACATCATCAGGAGTCAGGGCCTCTACAAACTTTTTGGGCTGTTCCAACATGGTTCTTCCTTGCAGGGTTACTGTTTCAGCTATCTTAAGGCATGGCAAAAGGCCAGAAGCT
>ARS-Herpes-PPR-0818-06-M13R.ab1_(reversed)
TACTCTAAAGTTAGCTTCTGGGCTGTATCCACTTTGGCTGTTGCATATTTTGGCAACATCATCAGGAGTCAGGGCCTCTACAAACTTTTTGGACTGTTCCAACATGGTTCTTCCTTGCAGGGTTACTGTTTCAGCTATCTTAAGGCATGGCAAAAGGCCAGAAGCT
>ARS-Herpes-PPR-0818-07-M13R.ab1_(reversed)
TACTTTAAAGTTAGCTTTTGGGCTGTATCCACTTTGGCTGTTGCATATTTTGGCAACATCATCAGGAGTCAGGGCCTTTACAAACTTTTTGGACTGTTCCAACATGGTTCTTCCTTGCAGGGTTACTGTTTCAGCTATCTTAAGGCATGGCAGAAGGCCAGAAGCT
>ARS-Herpes-PPR-0818-08-M13R.ab1_(reversed)
TACTCTAAAGTTAGCTTCTGGGCTGTATCCACTTTGGCTGTTGCATATTTTGGCAACATCATCAGGAGTCAGGGCCTCTACAAACTTTTTGGACTGTTCCAACATGGTTCTTCCTTGCAGGGTTACTGTTTCAGCTATCTTAAGGCATGGCAAAAGGCCAGAAGCT
>ARS-Herpes-PPR-0818-09-M13R.ab1_(reversed)
CACTCTAAAGTTAGCTTCTGGGCTGTATCCACTTTGGCTGTTGCATATTTTGGCAACATCATCAGGAGTCAGGGCCTCTACAAACTTTTTGGACTGTTCCAACATGGTTCTTCCTTGCAGGGTTACTGTTTCAGCTATCTTAAGGCATGGCAAAAGGCCAGAAGCT
>ARS-Herpes-PPR-0818-10-M13R.ab1_(reversed)
TACTCTAAAGTTAGCTTCTGGGCTGTATCCACTTTGGCTGTTGCATATTTTGGCAACATCATCAGGAGTCAGGGCCTCTACAAACTTTTTGGACTGTTCCGACATGGTTCTTCCTTGCAGGGTTACTGTTTCAGCTATCTTAAGGCATGGCAAAAGGCCAGAAGCT
>ARS-Herpes-PPR-0818-11-M13R.ab1_(reversed)
TACTCTAAAGTTAGCTTCTGGGCTGTATCCACTTTGGCTGATGCATATTTTGGCAACATCATCAGGAGTCAGGGCCTCTACAAACTTTTTGGACTGTTCCAACATGGTTCTTCCTTGCAGGGTTACTGTTTCAGCTATCTTAAGGCATGGCAAAAGGCCAGAAGCT
>ARS-Herpes-PPR-0818-12-M13R.ab1_(reversed)
TACTCTAAAGTTAGCTTCTGGGCTGTATCCACTTTGGCTGTTGCATATTTTGGCAACATCATCAGGAGTCAGGGCCTCTACAAACTTTTTGGACTGTTCCAACATGGTTCTTCCTTGCAGGGTTACTGTTTCAGCTATCTTAAGGCATGGCAAAAGGCCAGAAGCT
>ARS-Herpes-PPR-0819-09-M13R.ab1_(reversed)
TACTCTAAAGTTAGCTTCTGGGCTGTATCCACTTTGGCTGTTGCATATTTTGGCAACATCATTAGGAGTCAGGGCCTCTACAAACTTTTTGGACTATTCCAACATGGTTCTTCCTTGCAGGGTTACTGTTTCAGCTATCTTAAGGCATGGCAAAAGGCTAGAAGCT
>ARS-Herpes-PPR-0819-12-M13R.ab1_(reversed)
TACTCTAAAGTTAGCTTCTGGGCTGTATCCACTTTGGCTGTTGCATATTTTGGCAACATCATCAGGAGTCAGGGCCTCTACAAACTTTTTGGACTGTTCCAACATGGTTCTTCCTTGCAGGGTTACTGTTTCAGCTATCTTAAGGCATGGCAAAAGGCCAGAAGCT
>ARS-Herpes-PPR-0820-01-M13R.ab1_(reversed)
TACTCTAAAGTTAGCTTCTGGGCTGTATCCACTTTGGCTGTTGCATATTTTGGCAACATCATCAGGAGTCAGGGCCTCTACAAACTTTTTGGACTGTTCCAACATGGTTCTTCCTTGCAGGGTTACTGTTTCAGCTATCTTAAGGCATGGCAAAAGGCCAGAAGCT
>ARS-Herpes-PPR-0820-03-M13R.ab1_(reversed)
TACTCTAAAGTTAGCTTCTGGGCTGTATCCACTTTGGCTGTTGCATATTTTGGCAACATCATCAGGAGTCAGGGCCTCTACAAACTTTTTGGACTGTTCCAACATGGTTCTTCCTTGCAGGGTTACTGTTTCAGCTATCTTAAGGCATGGCGAAAGGCCAGAAGCT
>ARS-Herpes-PPR-0820-05-M13R.ab1_(reversed)
TACTCTAAAGTTAGCTTCTGGGCTGTATCCACTTTGGCTGTTGCATATTTTGGCAACATCATCAGGAGTCAGGGCCTCTACAAACTTTTTGGACTGTTCCAACATGGTTCTTCCTTGCAGGGCTACTGTTTCAGCTATCTTAAGGCATGGCAAAAGGCCTGAAGCT
>ARS-Herpes-PPR-0820-06-M13R.ab1_(reversed)
TACTCTAAAGTTAGCTTCTGGGCTGTATCCACTTTGGCTGTTGCATATTTTGGCAACATCATCAGGAGTCAGGGCCTCTACAAACTTTTTGGACTGTTCCAACATGGTTCTTCCTTGCAGGGTTACTGTTTCAGCTATCTTAAGGCATGGCAAAAGGCCAGAAGCT
>ARS-Herpes-PPR-0820-08-M13R.ab1
TACTCTAAAGTTAGCTTCTGGGCTGTATCCACTTTGGCTGTTGCATATTTTGGCAACATCATCAGGAGTCAGGGCCCCTACAAACTTTTTGGACTGTTCCAACATGGTTCTTCCTTGCAGGGTTACTGTTTCAGCTATCTTAAGGCATGGCAAAAGGCCAGAAGCT
>ARS-Herpes-PPR-0820-10-M13R.ab1_(reversed)
AACCCTCACGGAAAGATCGCCGTCGAAATCGGAGTCACAAAAAAACAATCCAAGTTGCTCTCTAGTGGAAAGGTTTTTATGAATGAATGCGGAGGTCTTAGACAACATCTCACGTCCAATACGTGTAATCGACGAAGCGATCGGTAGACACGGCATCATTCCAGACAAC
>ARS-Herpes-PPR-0820-11-M13R.ab1
TACTCTAAAGTTAGCCTCTGGGCTGTATCCACTTTGGCTGTTGCATATTTTGGCAACATCATCAGGAGTCAGGGCCTCTACAAACTTTTTGGACTGTTCCAACATGGTTCTTCCTTGCAGGGCTACTGTTTCAGCTATCTTAAGGCATGGCAAAAGGCCAGAAGCC
>ARS-Herpes-PPR-0820-12-M13R.ab1_(reversed)
GACCCTCACGGAGAGATCGCCATCGAAATCGGAGTCACAGAAAAACAATCCAAGCTGCTCTCTAGTAGAAAGGTTTTTATGAATGAATGCGGAGGTCTTAGACAACATCTCACGCCCGATACGTGTAATCGACGAAGCGATCGGTAGACACGGCATCATTCCAGACAGC
>ARS-Herpes-PPR-0821-01-M13R.ab1
GACCCTCACGGAGAGATCGCCGTCGAAATCGGAGTCACAGAAAAACAATCCAAGTTGCTCTCTAGTAGAAAGGTTTTTATGAATGAATGCGGAGGTCTTAGACAACATCTCACGCCCGATACGTGTAATCGACGAAGCGATCGGTAGACACGGCATCATTCCAGACAGC
>ARS-Herpes-PPR-0821-02-M13R.ab1_(reversed)
TACTCTAAAGTTAGCTTCTGGGCTGTATCCACTTTGGCTGTTGCATATTTTGGCAACATCATCAGGAGTCAGGGCCTCTACAAACTTTTTGGACTGTTCCAACATGGTTCTTCCTTGCAGGGTTACTGTTTCAGCTATCTTAAGGCATGGCAAAAGGCCAGAAGCT
>ARS-Herpes-PPR-0821-03-M13R.ab1_(reversed)
GACCCTCACGGAGAGATCGCCATCGAAATCGGAGTCACAGAAAAACAATCCAAGCTGCTCTCTAGTAGAAAGGTTTTTATGAATGAATGCGGAGGTCTTAGACAACATCTCACGCCCGATACGTGTAATCGACGAAGCGATCGGTAGACGCGGCATCATTCCAGACAGC
>ARS-Herpes-PPR-0821-04-M13R.ab1_(reversed)
TACTCTAAAGTTAGCTTCTGGGCTGTATCCACTTTGGCTGTTGCATATTTTGGCAACATCATCAGGAGTCAGGGCCTCTACAAACTTTTTGGACTGTTCCAACATGGTTCTTCCTTGCAGGGTTACTGTTTCAGCTATCTTAAGGCATGGCAAAAGGCCAGAAGAT
>ARS-Herpes-PPR-0821-05-M13R.ab1_(reversed)
GACCCTCACGGAGAGATCGCCATCGAAATCGGAGTCACAGAAAAACAATCCAAGCTGCTCTCTAGTAGAAAGGTTTTTATGAATGAATGCGGAGGTCTTAGACAACATCTCACGCCCGATACGTGTAATCGACGAAGCGATCGGTAGACACGGCATCATTCCAGACAGC
>ARS-Herpes-PPR-0821-06-M13R.ab1_(reversed)
GACCCTCACGGAGAGATCGCCGTCGAAATCGGAGTCACAGAAAAACAATCCAAGCTGCTCTCTAGTAGAAAGGTTTTTATGAATGAATGCGGAGGTCTTAGACAACATCTCACGCCCGATACGTGTAATCGACGAAGCGATCGGTAGACACGGCATCATTCCAGACAGC
>ARS-Herpes-PPR-0821-07-M13R.ab1_(reversed)
GACCCTCACGGAGAGATCGCCATCGAAATCGGAGTCACAGAAAAACAATCCAAGCTGCTCTCTAGTAGAAAGGTTTTTATGAATGAATGCGGAGGTCTTAGACAACATCTCACGCCCGATACGTGTAATCGACGAAGCGATCGGTAGACACGGCATCATTCCAGACAGC
>ARS-Herpes-PPR-0821-08-M13R.ab1_(reversed)
AACCCTCACGGAAAGATCGCCGTCGAAATCGGAGTCACAAAAAAACAATCCAAGTTGCTCTCTAGTGGAAAGGTTTTTATGAATGAATGCGGAGGTCTTAGACAACATCTCACGTCCAATACGTGTAATCGACGAAGCGATCGGTAGACACGGCATCATTCCAGACAAC
>ARS-Herpes-PPR-0821-09-M13R.ab1_(reversed)
GACCCTCACGGAGAGATCGCCGTCGAAATCGGAGTCACAGAAAAACAATCCAAGTTGCTCTCTAGTAGAAAGGTTTTTATGAATGAATGCGGAGGTCTTAGACAACATCTCACGTCCGATACGTGTAATCGACGAAGCGATCGGTAGACACGGCATCATTCCAGACAGC
>ARS-Herpes-PPR-0821-10-M13R.ab1_(reversed)
GACCCTCACGGAGAGATCGCCATCGAAATCGGAGTCACAGAAAAACAATCCAAGCTGCTCTCTAGTAGAAAGGTTTTTATGAATGAATGCGGAGGTCTTAGACAACATCTCACGCCCGATACGTGTAATCGACGAAGCGATCGGTAGACACGGCATCATTCCAGACAGC
>ARS-Herpes-PPR-0821-11-M13R.ab1_(reversed)
TACTCTAAAGTTAGCTTCTGGGCTGTATCCACTTTGGCTGTTGCATATTTTGGCAACATCATCAGGAGTCAGGGCCTCTACAAACTTTTTGGACTGTTCCAACATGGTTCTTCCTTGCAGGGTTACTGTTTCAGCTATCTTAAGGCATGGCAAAAGGCCAGAAGCT
>ARS-Herpes-PPR-0821-12-M13R.ab1_(reversed)
GACCCTCACGGAGAGATCGCCATCGAAATCGGAGTCACAGAAAAACAATCCAAGCTGCTCTCTAGTAGAAAGGTTTTTATGAATGAATGCGGAGGTCTTAGACAACATCTCACGCCCGATACGTGTAATCGACGAAGCGATCGGTAGACACGGCATCATTCCAGACAGC
>ARS-Herpes-PPR-0824-03-M13R.ab1_(reversed)
TACTCTAAAGTTAGCTTCTGGGCTGTATCCACTTTGGCTGTTGCATATTTTGGCAACATCATCAGGAGTCAGGGCCTCTACAAACTTTTTGGACTGTTCCAACATGGTTCTTCTTGCAGGGTTACTGTTTCAGCTATCTTAAGGCATGGCAAAAGGCCAGAAGCT
>ARS-Herpes-PPR-0824-05-M13R.ab1_(reversed)
TACTCTAAAGTTAGCTTCTGGGCTGTATCCACTTTGGCTGTTGCATATTTTGGCAACATCATCAGGAGTCAGGGCCTCTACAAACTTTTTGGACTATTCCAACATGGTTCTTCCTTGCAGGGTTACTGTTTCAGCTATCTTAAGGCATGGCAAAAGGCCAGAAGCT
>ARS-Herpes-PPR-0824-11-M13R.ab1_(reversed)
TACTCTAAAGTTAGCTTCTGGGCTGTATCCACTTTGGCTGTTGCATATTTTGGCAACATCATCAGGAGTCAGGGCCTCTACAAACTTTTTGGACTGTTCCAACATGGTTCTTCCTTGCAGGGTTACTGTTTCAGCTATCTTAAGGCATGGCAAAAGGCCAGAAGCT
>ARS-Herpes-PPR-0827-01-M13R.ab1_(reversed)
TACTCTAAAGTTAGCTTCTGGGCTGTATCCACTTTGGCTGTTGCATATTTTGGCAACATCATCAGGAGTCAGGGCCTCTACAAACTTTTTGGACTGTTCCAGCATGGTTCTTCCTTGCAGGGTTACTGTTTCAGCTATCTTAAGGCATGGCAAAAGGCCAGAAGCT
>ARS-Herpes-PPR-0827-02-M13R.ab1_(reversed)
TACTCTAAAGTTAGCTTCTGGGCTGTATCCACTTTGGCTGTTGCATATTTTGGCAACATCATCAGGAGTCAGGGCCTCTACAAACTTTTTGGACTGTTCCAACATGGTTCTTCCTTGCAGGGTTACTGTTTCAGCTATCTTAAGGCATGGCAAAAGGCCAGAAGCT
>ARS-Herpes-PPR-0827-03-M13R.ab1_(reversed)
TACTCTAAAGTTAGCTTCTGGGCTGTATCCACTTTGGCTGTTGCATATTTTGGCAACATCATCAGGAGTCAGGGCCTCTACAAACTTTTTGGACTGTTCCAACATGGTTCTTCCTTGCAGGGTTACTGTTTCAGCTATCTTAAGGCATGGCAAAAGGCCAGAAGCT
>ARS-Herpes-PPR-0827-04-M13R.ab1_(reversed)
TACTCTAAAGTTAGCTTCTGGGCTGTATCCACTTTGGCTGTTGCGTATTTTGGCAACATCATCAGGAGTCAGGGCCTCTACAAACTTTTTGGACTGTTCCAACATGGTTCTTCCTTGCAGGGTTACTGTTTCAGCTATCTTAAGGCATGGCAAGAGGCCAGAAGCT
>ARS-Herpes-PPR-0827-05-M13R.ab1_(reversed)
TACTCTAAAGTTAGCTTCTGGGCTGTATCACTTTGGCTGTTGCATATTTTGGCAACATCATCAGGAGTCAGGGCCCCTACAAACTTTTTGGACTGTTCCAACATGGTTCTTCCTTGCAGGGTTACTGTTTCAGCTATCTTAAGGCATGGCAAAAGGCCAGAAGCT
>ARS-Herpes-PPR-0827-06-M13R.ab1_(reversed)
TACTCTAAAGTTAGCTTCTGGGCTGTATCCACTTTGGCTGTTGCATATTTTGGCAACATCACCAGGAGTCAGGGCCTCTACAAACTTTTTGGACTGTTCCAACATGGTTCTTCCTTGCAGGGTTACTGTTTCAGCTATCTTAAGGCATGGCAAAAGGCCAGAAGCT
>ARS-Herpes-PPR-0827-07-M13R.ab1_(reversed)
TACTCTAAAGTTAGCTTCTGGGCTGTATCCACTTTGGCTGTTGCATATTTTGGCAACATCACCAGGAGTCAGGGCCTCTACAAACTTTTTGGACTGTTCCAACATGGTTCTTCCTTGCAGGGTTACTGTTTCAGCTATCTTAAGGCATGGCAAAAGGCCAGAAGCT
>ARS-Herpes-PPR-0827-08-M13R.ab1_(reversed)
TACTCTAAAGTTAGCTTCTGGGCTGTATCCACTTTGGCTGTTGCATATTTTGGCAACATCATCAGGAGTCAGGGCCTCTACAAACTTTTTGGACTGTTCCAACATGGTTCTTCCTTGCAGGGTTACTGTTTCAGCTATCTTAAGGCATGGCAAAAGGCCAGAAGCT
>ARS-Herpes-PPR-0827-09-M13R.ab1_(reversed)
TACTCTAAAGTTAGCTTCTGGGCTGTATCCACTTTGGCTGTTGCATATTTTGGCAACATCATCAGGAGTCAGGGCCTCTACAAACTTTTTGGACTGTTCCAACATGGTTCTTCCTTGCAGGGTTACTGTTTCAGCTATCTTAAGGCGTGGCAAAAGGCCAGAAGCT
>ARS-Herpes-PPR-0827-10-M13R.ab1_(reversed)
TACTCTAAAGTTAGCTTCTGGGCTGTATCCACTTTGGCTGTTGCATATTTTGGCAACATCATCAGGAGTCAGGGCCTCTACAAACTTTTTGGACTGTTCCAGCATGGTTCTTCCTTGCAGGGTTACTGTTTCAGCTATCTTAAGGCATGGCAAAAGGCCAGAAGCT
>ARS-Herpes-PPR-0827-11-M13R.ab1_(reversed)
TACTCTAAAGTTAGCTTCTGGGCTGTATCCACTTTGGCTGTTGCATATTTTGGCAACATCATCAGGAGTCAGGGCCTCTACAAACTTTTTGGACTGTTCCAACATGGTTCTTCCTTGCAGGGTTACTGTTTCAGCTATCTTAAGGCATGGCAAAAGGCCAGAAGCT
>ARS-Herpes-PPR-0827-12-M13R.ab1_(reversed)
TACTCTAAAGTTAGCTTCTGGGCTGTATCCACTTTGGCTGTTGCGTATTTTGGCAACATCATCAGGAGTCAGGGCCTCTACAAACTTTTTGGACTGTTCCAACATGGTTCTTCCTTGCAGGGTTACTGTTTCAGCTATCTTAAGGCATGGCAAAAGGCCAGAAGCT
>ARS-Herpes-PPR-0829-01-M13R.ab1
GACCCTCACGGAGAGATCGCCATCGAAATCGGAGTCACAGAAAAACAATCCAAGCTGCTCTCTAGTAGAAAGGTTTTTATGAATGAATGCGGAGGTCTTAGACAACATCTCACGCCCGATACGTGTAATCGACGAAGCGATCGGTAGACACGGCATCATTCCAGACAGC
>ARS-Herpes-PPR-0829-05-M13R.ab1_(reversed)
GACCCTCACGGAGAGATCGCCGTCGAAATCGGAGTCACAGAAAAACAATCCAAGTTGCTCTCTAGTAGAAAGGTTTTTATGAATGAATGCGGAGGTCTTAGACAACATCTCACGTCCGATACGTGTAATCGACGAAGCGATCGGTAGACACGGCATCATTCCAGACAGC
>ARS-Herpes-PPR-0829-06-M13R.ab1_(reversed)
TACTCTAAAGTTAGCTTTTGGGCTGTATCCACTTTGGCTGTTGCATATTTTGGCAACATCATCAGGAGTCAGGGCCTCTACAAACTTTTTGGACTGTTCCAACATGGTTCTTCCTTGCAGGGTTACTGTTTCAGCTATCTTAAGGCATGGCAAAAGGCCAGAAGCT
>ARS-Herpes-PPR-0829-07-M13R.ab1_(reversed)
TACTCTAAAGTTAGCTTCTGGGCTGTATCCACTTTGGCTGTTGCATATTTTTGGCAACATCATCAGGAGTCAGGGCCTCTACAAACTTTTTGGACTGTTCCAACATGGTTCTTCCTTGCAGGGTTACTGTTTCAGCTATCTTAAGGCATGGCAAAAGGCCAGAAGCT
>ARS-Herpes-PPR-0829-08-M13R.ab1_(reversed)
GACCCTCACGGAGAGATCGCCGTCGAAATCGGAGTCACAGAAGAACAATCCAAGTTGCTCTCTAGTAGAAAGGTTTTTATGAATGAATGCGGAGGTCTTAGACAACATCTCACGTCCGATACGTGTAATCGACGAAGCGATCGGTAGACACGGCATCATTCCAGACAGC
>ARS-Herpes-PPR-0829-10-M13R.ab1_(reversed)
GACCCTCACGGAGAGATCGCCATCGAAATCGGAGTCACAGAAAAACAATCCAAGCTGCTCTCTAGTAGAAAGGTTTTTATGAATGAATGCGGAGGTCTTAGACAACATCTCACGCCCGATACGTGTAATCGACGAAGCGATCGGTAGACACGGCATCATTCCAGACAGC
>ARS-Herpes-PPR-0829-11-M13R.ab1_(reversed)
GACCCTCACGGAGAGATCGCCACCGAAATCGGAGTCACAGAAAAACAATCCAAGCTGCTCTCTAGTAGAAAGGTTTTTATGAATGAATGCGGAGGTCTTAGACAACATCTCACGCCCGATACGTGTAATCGACGAAGCGATCGGTAGACACGGCATCATTCCAGGCAGC
>ARS-Herpes-PPR-0829-12-M13R.ab1_(reversed)
GACCCTCACGGAGAGATCGCCATCGAAATCGGAGTCACAGAAAAACAATCCAAGCTGCTCTCTAGTAGAAAGGTTTTTATGAATGAATGCGGAGGTCTTAGACAACATCTCACGCCCGATACGTGTAATCGACGAAGCGATCGGTAGACACGGCATCATTCCAGACAGC
>ARS-Herpes-PPR-0833-01-M13R.ab1
AACTCTCACGGAAAAGTTTTCTTCGTGGATAGATGTCGATTCGCCTACAAACGTTCTGATTGTACTGATATCATTTAAATTGGTATGGATATAATCCGTCGTATTTGCCAGCATCTGCCGTCCTATTTTGGTGACCGAAGCAGCTATAGGGAGACAGGGCAACATACCACTGGCC
>ARS-Herpes-PPR-0833-02-M13R.ab1_(reversed)
AACTCTCACGGAAAAGTTTTCTTCGTGGATAGATGTCGATTCGCCTACAAACGTTCTGATTGTACTGATATCATTTAAATTGGTATGGATATAATCCGTCGTATTTGCCAGCATCTGCCGTCCTATTTTGGTGACCGAAGCAGCTATAGGGAGACAGGGCAACATACCACTGGCC
>ARS-Herpes-PPR-0833-03-M13R.ab1
AACTCTCACGGAAAAGTTTTCTTCGTGGATAGATGTCGATTCGCCTACAAACGTTCTGATTGTACTGATATCATTTAAATTGGTATGGATATAATCCGTCGTATTTGCCAGCATCTGCCGTCCTATTTTGGTGACCGAAGCAGCTATAGGGAGACAGGGCAACATACCACTGGCC
>ARS-Herpes-PPR-0833-04-M13R.ab1
AACTCTCACGGAAAAGTTTACTTCGTGGATAGATGTCGATTCGCCTACAAACGTTCTGATTGTACTGATATCATTTAAATTGGTATGGATATAATCCGTCGTATTTGCCAGCATCTGCCGTCCTATTTTGGTGACCGAAGCAGCTATAGGGAGACAGGGCAACATACCACTGGCC
>ARS-Herpes-PPR-0833-05-M13R.ab1_(reversed)
AACTCTCACGGAAAAGTTTTCTTCGTGGATAGATGTCGATTCGCCTACAAACGTTCTGATTGTACTGATATCATTTAAATTGGTATGGATATAATCCGTCGTATTTGCCAGCATCTGCCGTCCTATTTTGGTGACCGAAGCAGCTATAGGGAGACAGGGCAACATACCACTGGCC
>ARS-Herpes-PPR-0833-06-M13R.ab1
AACTCTCACGGAAAAGTTTTCTTCGTGGATAGATGTCGATTCGCCTACAAACGTTCTGATTGTACTGATATCATTTAAATTGGTACGGATATAATCCGTCGTATTTGCCAGCATCTGCCGTCCTATTTTGGTGACCGAAGCAGCTATAGGGAGACAGGGCAACATACCACTGGCC
>ARS-Herpes-PPR-0833-07-M13R.ab1_(reversed)
AACTCTCACGGAAAAGTTTTCTTCGTGGATAGATGTCGATTCGCCTACAAACGTTCTGATTGTACTGATATCATTTAAATTGGTATGGATATAATCCGTCGTATTTGCCAGCATCTGCCGTCCTATTTTGGTGACCGAAGCAGCTATAGGGAGACAGGGCAACATACCACTGGCC
>ARS-Herpes-PPR-0833-08-M13R.ab1_(reversed)
AACTCTCACGGAAAAGTTTTCTTCGTGGATAGATGTCGATTCGCCTACAAACGTTCTGATTGTACTGATATCATTTAAATTGGTATGGATATAATCCGTCGTATTTGCCAGCATCTGCCGTCCTATTTTGGTGACCGAAGCAGCTATAGGGAGACAGGGCAACATACCACTGGCC
>ARS-Herpes-PPR-0833-09-M13R.ab1_(reversed)
AACTCTCACGGAAAAGCTTTCTTCGTGGATAGATGTCGATTCGCCTACAAACGTTCTGATTGTACTGACATCATTTAAATTGGTATGGATATAATCCGTCGTATTTGCCAGCATCTGCCGTCCTATTTTGGTGACCGAAGCAGCTATAGGGAGACAGGGCAACATACCACTGGCC
>ARS-Herpes-PPR-0833-10-M13R.ab1_(reversed)
AACTCTCACGGAAAAGTTTTCTTCGTGGATAGATGTCGATTCGCCTACAAACGTTCTGATTGTACTGATATCATTTAAATTGGTATGGATATAATCCGTCGTATTTGCCAGCATCTGCCGTCCTATTTTGGTGACCGAAGCAGCTATAGGGAGACAGGGCAACATACCACTGGCC
>ARS-Herpes-PPR-0833-11-M13R.ab1_(reversed)
AACTCTCACGGAAAAGTTTTCTTCGTGGATAGATGTCGATTCGCCTACAAACGTTCTGATTGTACTGATATCATTTAAATTGGTATGGATATAATCCGTCGTATTTGCCAGCATCTGCCGTCCTATTTTGGTGACCGAAGCAGCTATAGGGAGACAGGGCAACATACTACTGGCC
>ARS-Herpes-PPR-0833-12-M13R.ab1_(reversed)
AACTCTCACGGAAAAGTTTTCTTCGTGGATAGATGTCGATTCGCCTACAAACGTTCTGATTGTACTGATATCATTTAAATTGGTATGGATATAATCCGTCGTATTTGCCAGCATCTGCCGTCCTATTTTGGTGACCGAAGCAGCTATAGGGAGACAGGGCAACATACCACTGGCC
>ARS-Herpes-PPR-0837-01-M13R.ab1
GACCTTAACCGCCAGCGGCTCATCCTCCACGTAATCGCTCTCTCCGAAAAAAGGTGACAGTCCAGCTCTATCACTCAGACGACGATGACTGTACTCCGCCGTCCTAGCCAACATATCCCTACCTATGCGGGTAATGGATGCGGCGATCGGCAGACACGGCATCATGCCCCCGGAC
>ARS-Herpes-PPR-0837-02-M13R.ab1
GACCTTAACCGCCAGCGGCTCATCCTCCACGTAATCGCTCTCTCCGAAAAAAGGTGACAGTCCAGCTCTATCACTCAGACGACGATGAATGTACTCCGCCGTCCTAGCCAACATATCCCTACCTATGCGGGTAATGGATGCGGCGATCGGCAGACACGGCATCATGCCCCCGGAC
>ARS-Herpes-PPR-0837-03-M13R.ab1
GACCTTAACCGCCAGCGGCTCATCCTCCACGTAATCGCTCTCTCCGAAAAAAGGTGACAGTCCAGCTCTATCACTCAGACGACGATGAATGTACTCCGCCGTCCTAGCCAACATATCCCTACCTATGCGGGTAATGGATGCGGCGATCGGCAGACACGGCATCATGCCCCCGGAC
>ARS-Herpes-PPR-0837-04-M13R.ab1
GACCTTAACCGCCAGCGGCTCATCCTCCACGTAATCGCTCTCTCCGAAAAAAGGTGACAGTCCAGCTCTATCACTCAGACGACGATGAATGTACTCCGCCGTCCTAGCCAACATATCCCTACCTATGCGGGTAATGGATGCGGCGATCGGCAGACACGGCATCATGCCCCCGGAC
>ARS-Herpes-PPR-0837-05-M13R.ab1
GACCTTAACCGCCAGCGGCTCATCCTCCACGTAATCGCTCTCTCCGAAAAAAGGTGACAGTCCAGCTCAATCACTCAGACGACGATGAATGTACTCCGCCGTCCTAGCCAACATATCCCTACCTATGCGGGTAATGGATGCGGCGATCGGCAGACACGGCATCATGCCCCCGGAC
>ARS-Herpes-PPR-0837-06-M13R.ab1_(reversed)
GACCTTAACCGCCAGCGGCTCATCCTCCACGTAATCGCTCTCTCCGAAAAAAGGTGACAGTCCAGCTCTATCACTCAGACGACGATGAGTGTACTCCGCCGTCCTAGCCAACATATCCCTACCTATGCGGGTAATGGATGCGGCGATCGGCAGACACGGCATCATGCCCCCGGAC
>ARS-Herpes-PPR-0837-07-M13R.ab1
GACCTTAACCGCCAGCGGCTCATCCTCCACGTAATCGCTCTCTCCGAAAAAAGGTGACAGTCCAGCTCTATCACTCAGACGACGATGAATGTACTCCGCCGTCCTAGCCAACATATCCCTACCTATGCGGGTAATGGATGCGGCGATCGGCAGACACGGCATCATGCCCCCGGAC
>ARS-Herpes-PPR-0837-08-M13R.ab1_(reversed)
GACCTTAACCGCCAGCGGCTCATCCTCCACGTAATCGCTCTCTCCGAAAAAAGGTGACAGTCCAGCTCTATCACTCAGACGACGATGAATGTACTCCGCCGTCCTAGCCAACATATCCCTACCTATGCGGGTAATGGATGCGGCGATCGGCAGACACGGCATCATGCCCCCGGAC
>ARS-Herpes-PPR-0837-09-M13R.ab1
GACCTTAACCGCCAGCGGCTCATCCTCCACGTAATCGCTCTCTCCGAAAAAAGGTGACAGTCCAGCTCTATCACTCAGACGACGATGAATGTACTCCGCCGTCCTAGCCAACATATCCCTACCTATGCGGGTAATGGATGCGGCGATCGGCAGACACGGCATCATGCCCCCGGAC
>ARS-Herpes-PPR-0837-10-M13R.ab1
GACCTTAACCGCCAGCGGCTCATCCTCCACGTAATCGCTCTCTCCGAAAAAAGGTGACAGTCCAGCTCTATCACTCAGACGACGATGACTGTACTCCGCCGTCCTAGCCAACATATCCCTACCTATGCGGGTAATGGATGCGGCGATCGGCAGACACGGCATCATGCCCCCGGAC
>ARS-Herpes-PPR-0837-11-M13R.ab1
GACCTTAACCGTCAGCGGCTCATCCTCCACGTAATCGCTCTCTCCGAAAAAAGGTGACAGTCCAGCCCTATCGCTCAGACGACGATGAATGTACTCCGCCGTCCTAGCCAACATATCCCTACCTATGCGGGTAATGGATGCGGCGATCGGCAGACACGGCATCATGCCCCCGG
>ARS-Herpes-PPR-0837-12-M13R.ab1
GACCTTAACCGCCAGCGGCTCACCCTCCACGTAATCGCTCTCTCCGAAAAAAGGTGACAGTCCAGCTCTATCACTCAGACGACGATGACTGTACTCCGCCGTCCTAACCAACATATCCCTACCTATGCGGGTAATGGATGCGGCGATCGGCAGACACGGCATCATGCCCCCGGAC
>ARS-Herpes-PPR-0839-01-M13R.ab1_(reversed)
CACTCTCATCTTAAAATCTTCACTAACCGGCTGCTTGAAAAACCGTTGCGCGAATTCTCGGTCACCAAAGACTGTATGTACATACTCGGTAGTAATGGATAACATACTGCGCCCTATACGCGTAACGGAAGCCGCGATCGGTAAACATGGTAACATGCCAGACGAA
>ARS-Herpes-PPR-0839-02-M13R.ab1_(reversed)
CACTCTCATCTTAAAATCTTCACTAACCGGCTGCTTGAAAAACCGTTGCGCAAATTCTCGGTCACCAAAGACTGTATGTACATACTCGGTAGTAATGGATAACATACTGCGCCCTATACGCGTAACGGAAGCCGCGATCGGTAAACATGGTAACATGCCAGATGAA
>ARS-Herpes-PPR-0839-03-M13R.ab1_(reversed)
GACCTTGACCGCCAACGGCTCGTCCGCCACGTAATCGCTCTCGCCGAAAAAAGGAGACAAGCCGACCCTGTCACTCAGACAGCGATGGATGTATTCCGCCGTCTTGGCCAACATGTCCCTACCTATACGAGTGATAGACGCGGCGATCGGCAAACACGGCATCATGCCCCCGGAC
>ARS-Herpes-PPR-0839-04-M13R.ab1_(reversed)
GACCTTGACCGCCAACGGCTCGTCCGCCACGTAATCGCTCTCGCCGAAAAAAGGAGACAAGCCGACCCTGTCACTCAGACAGCGATGGATGTATTCCGCCGTCTTGGCCAACATGTCCCTACCTATACGAGTGATAGACGCGGCGATCGGCAAACACGGCATCATGCCCCCGGAC
>ARS-Herpes-PPR-0839-05-M13R.ab1_(reversed)
GACCTTGACCGCCAACGGCTCGTCCGCCACGTAATCGCTTTCGCCGAAAAAAGGAGACAAGCCGACCCTGTCACTCAGACAGCGATGGATGTATTCCGCCGTCTTGGCCAACATGTCCCTACCTATACGAGTGATAGACGCGGCGATCGGCAAACACGGCATCATGCCCCCGGAC
>ARS-Herpes-PPR-0839-06-M13R.ab1_(reversed)
CACTCTCATCTTAAAATCTTCACTAACCGGCTGCTTGAAAAACCGTTGCGCAAATTCTCGGTCACCAAAGACTGTATGTACATACTCGGTAGTAATGGATAACATACTGCGCCCTATACGCGTAACGGAAGCCGCGATCGGTAAACATGGTAACATGCCAGATGAA
>ARS-Herpes-PPR-0839-08-M13R.ab1_(reversed)
CACTCTCATCTTAAAATCTTCACTAACCGGCTGCTTGAAAAACCGTTGCGCAAATTCTCGGTCACCAAAGACTGTATGTACATACTCGGTAGTAATGGATAACATACTGCGCCCTATACGCGTAACGGAAGCCGCGATCGGTAAACATGGTAACATGCCAGATGAA
>ARS-Herpes-PPR-0839-09-M13R.ab1_(reversed)
CACTCTCATCTTAAAATCTTCACTAACCGGCTGCTTGAAAAACCGTTGCGCAAATTCTCGGTCACCAAAGACTGTATGTACATACTCGGTAGTAATGGATAACATACTGCGCCCTATACGCGTAACGGAAGCCGCGATCGGTAAACATGGTAACATGCCAGATGAA
>ARS-Herpes-PPR-0839-12-M13R.ab1_(reversed)
GACCTTGACCGCCAACGGCTCGTCCGCCACGTAATCGCTCTCGCCGAAAAAAGGAGACAAGCCGACCCTGTCACTCAGACAGCGATGGATGTATTCCGCCGTCTTGGCCAACATGTCCCTACCTATACGAGTGATAGACGCGGCGATCGGCAAACACGGCATCATGCCCCCGGAC
>ARS-Herpes-PPR-0840-02-M13R.ab1_(reversed)
GACCTTGACCGCCAACGGCTCGTCCGCCACGTAATCGCTCTCGCCGAAAAAAGGAGACAAGCCGACCCTGTCACTCAGACAGCGATGGATGTATTCCGCCGTCTTGGCCAACATGTCCCTACCTATACGAGTGATAGACGCGGCGATCGGCAAACACGGCATCATGCCCCCGGAC
>ARS-Herpes-PPR-0840-03-M13R.ab1_(reversed)
TACTTTTATTTTATAATCATCTTTCACCGCACACTGAAATAATTGCGCTGCGTTAATTGGGTCACCCAGTACCGAATGCACGTACTCCATAGTGCTTGATAACATTCCGCGTCCTATCCGCGTTACCGATGCGGCTATCGGTAAACACGGCAACATTCCTGATGAA
>ARS-Herpes-PPR-0840-04-M13R.ab1_(reversed)
GACCTTGACCGCCAACGGCTCGTCCGCCACGTAATCGCTCTCGCCGAAAAAAGGAGACAAGCCGACCCTGTCACTCAGACAGCGATGGATGTATTCCGCCGTCTTGGCCAACATGTCCCTACCTATACGAGTGATGGACGCGGCGATCGGCAAACACGGCGTCAAGCCCCCGG
>ARS-Herpes-PPR-0840-05-M13R.ab1_(reversed)
GACCTTGACCGCCAACGGCTCGTCCGCCACGTAATCGCTCTCGCCGAAAAAAGGAGACAAGCCGACCCTGTCACTCAGACAGCGATGGGTGTATTCCGCCGTCTTGGCCAACATGTCCCTACCTATACGAGTGATAGACGCGGCGATCGGCAATCACGGCATCATGCCCCCGGAC
>ARS-Herpes-PPR-0840-06-M13R.ab1_(reversed)
TACTTTTATTTTATAATCATCTTTCACCGCACACTGAAATAATTGCGCTGCGTTAATTGGGTCACCCAGTACCGAATGCACGTACTCCATAGTGCTTGATAACATTCCGCGTCCTATCCGCGTTACCGATGCGGCTATCGGTAAACACGGCAACATTCCTGATGAA
>ARS-Herpes-PPR-0840-07-M13R.ab1_(reversed)
TACTTTTATTTTGTAATCATCTTTCACCGCACACTGAAATAATTGCGCTGCGTTAATTGGGTCACCCAGTACCGAATGCACGTACTCCATAGTGCTTGATAACATTCCGCGTCCTATCCGCGTTACCGATGCGGCTATCGGTAAACACGGCAACATTCCTGATGAA
>ARS-Herpes-PPR-0840-08-M13R.ab1_(reversed)
GACCTTGACCGCCAACGGCTCGTCCGCCACGTAATCGCTCTCGCCGAAAAAAGGAGACAAGCCGACCCTGTCACTCAGACAGCGATGGATGTATTCCGCCGTCTTGGCCAACATGTCCCTACCTATACGAGTGATAGACGCGGCGATCGGCAAACACGGCGTCATGCCCCCGGAC
>ARS-Herpes-PPR-0840-09-M13R.ab1_(reversed)
GACCTTGACCGCCAACGGCTCGTCCGCCACGTAATCGCTCTCGCCGAAAAAAGGAGACAAGCCGACCCTGTCACTCAGACAGCGATGGATGTATTCCGCCGTCTTGGCCAACATGTCCCTACCTATACGAGTGATAGACGCGGCGATCGGCAAACACGGCGTCATGCCCCCGGAC
>ARS-Herpes-PPR-0840-10-M13R.ab1_(reversed)
GACCTTGACCGCCAACGGCTCGTCCGCCACGTAATCGCTCTCGCCGAAAAAAGGAGACAAGCCGACCCTGTCACTCAGACAGCGATGGATGTATTCCGCCGTCTTGGCCAACATGTCCCTACCTATACGAGTGATAGACGCGGCGATCGGCAAACACGGCGTCATGCCCCCGGAC
>ARS-Herpes-PPR-0840-11-M13R.ab1_(reversed)
TACTTTTATTTTATAATCATCTTTCACCGCACACTGAAATAATTGCGCTGCGTTAATTGGGTCACCCAGTACCGAATGCACGTACTCCATGGTGCTTGATAACATTCCGCGTCCTATCCGCGTTACCGATGCGGCTATCGGTAAACACGGCAACATTCCTGATGAA
>ARS-Herpes-PPR-0840-12-M13R.ab1_(reversed)
TACTTTTATTTTATAATCATCTTTCACCGCACACTGAAATAATTGCGCTGCGTTAATTGGGTCACCCAGTACCGAATGCACGTACTCCATAGTACTTGATAACATTCCGCGTCCTATCCGCGTTACCGATGCGGCTATCGGTAAACACGGCAACATTCCTGATGAA
>ARS-Herpes-PPR-0841-04-M13R.ab1_(reversed)
GACCTTAACCGCCAGCGGCTCATCCTCCACGTAATCGCTCTCTCCGAAAAAAGGTGACAGTCCAGCTCTATCACTCAGACGACGATGAATGTACTCCGCCGTCCTGGCCAACATATCCCTACCTATACGGGTAATGGATGCGGCGATCGGCAGACACGGCATCATGCCCCCGGAC
>ARS-Herpes-PPR-0841-06-M13R.ab1_(reversed)
GACCTTGACCGCCAACGGCTCGTCCGCCACGTAATCGCTCTCGCCGAAAAAAGGAGACAAGCCGGCCCTGTCACTCAGACAGCGATGGATGTATTCCGCCGTCTTGGCCAACATGTCCCTACCTATACGAGTGATAGACGCGGCGATCGGCAAACACGGCATCATGCCCCCGGAC
>ARS-Herpes-PPR-0841-08-M13R.ab1_(reversed)
GACCTTAACCGCCAGCGGCTCATCCTCCACGTAATCGCTCTCTCCGAAAAAAGGTGACAGTCCAGCTCTATCACTCAGACGACGATGAATGTACTCCGCCGTCCTGGCCAACATATCCCTACCTATACGGGTAATGGATGCGGCGATCGGCAGACACGGCATCATGCCCCCGGAC
>ARS-Herpes-PPR-0841-09-M13R.ab1_(reversed)
GACCTTAACCGCCAGCGGCTCATCCTCCACGTAATCGCTCTCTCCGAAAAAAGGTGACAGTCCAGCTCTATCACTCAGACGACGATGAATGTACTCCGCCGTCCTGGCCAACATATCCCTACCTATACGGGTAATGGATGCGGCGATCGGCAGACACGGCATCATGCCCCCGGAC
>ARS-Herpes-PPR-0841-10-M13R.ab1_(reversed)
GACCTTGACCGCCAACGGCTCGTCCGCCACGTAATCGCTCTCGCCGAAAAAAGGAGACAAGCCGACCCTGTCACTCAGACAGCGATGGATGTATTCCGCCGTCTTGGCCAACATGTCCCTACCTATACGAGTGATAGACGCGGCGATCGGCAAACACGGCATCATGCCCCCGGAC
>ARS-Herpes-PPR-0841-12-M13R.ab1_(reversed)
GACCTTAACCGCCAGCGGCTCATCCTCCACGTAATCGCTCTCTCCGAAAAAAGGTGACAGTCCAGCTCTATCACTCAGACGACGATGAATGTACTCCGCCGTCCTGGCCAACATATCCCTACCTATACGGGTAATGGATGCGGCGATCGGCAGACACGGCATCATGCCCCCGGAC
>ARS-Herpes-PPR-0842-01-M13R.ab1
GACCTTAACCGCCAGCGGCTCATCCTCCACGTAATCGCTCTCTCCGAAAAAAGGTGACAGTCCAGCTCTATCACTCAGACGACGATGAATGTACTCCGCCGTCCTGGCCAACATATCCCTACCTATACGGGTAATGGATGCGGCGATCGGCAGACACGGCATCATGCCCCCGGAC
>ARS-Herpes-PPR-0842-02-M13R.ab1
GACCTTAACCGCCAGCGGCTCATCCTCCACGTAATCGCTCTCCCCGAAAAAAGGTGACAGTCCAGCTCTATCACTCAGACGACGATGAATGTACTCCGCCGTCCTGGCCAACATATCCCTACCTATACGGGTAATAGATGCGGCGATCGGCAGACACGGCATCATGCCCCCGGAC
>ARS-Herpes-PPR-0842-03-M13R.ab1_(reversed)
GACCTTAACCGCCAGCGGCTCATCCTCCACGTAATCGCTCTCTCCGAAAAAAGGTGACAGTCCAGCTCTATCACTCAGACGACGATGAATGTACTCCGCCGTCCTGGCCAACATATCCCTACCTATACGGGTAATGGATGCGGCGATCGGCAGACACGGCATCATGCCCCCGG
>ARS-Herpes-PPR-0842-04-M13R.ab1_(reversed)
GACCTTAACCGCCAGCGGCTCATCCTCCACGTAATCGCTCTCTCCGAAAAAAGGTGACAGTCCAGCTCTATCACTCAGACGACGATGAATGTACTCCGCCGTCCTGGCCAACATATCCCTACCTATACGGGTAATGGATGCGGCGATCGGCAGACACGGCATCATGCCCCCGGAC
>ARS-Herpes-PPR-0842-05-M13R.ab1
GACCTTAACCGCCAGCGGCTCATCCTCCACGTAATCGCTCTCTCCGAAAAAAGGTGACAGTCCAGCTCTATCACTCAGACGACGATGAATGTACTCCGCCGTCCTGGCCAACATATCCCTACCTATACGGGTAATGGATGCGGCGATCGGCAGACACGGCATCATGCCCCCGGAC
>ARS-Herpes-PPR-0842-06-M13R.ab1
GACCTTAACCGCCAGCGGCTCATCCTCCACGTAATCGCTCTCTCCGAAAAAAGGTGACAGTCCAGCTCTATCACTCAGACGACGATGAATGTACTCCGCCGTCCTGGCCAACATATCCCTACCTATACGGGTAATGGATGCGGCGATCGGCAGACACGGCATCATGCCCCCGGAC
>ARS-Herpes-PPR-0842-07-M13R.ab1
GACCTTAACCGCCAGCGGCTCATCCTCCACGTAATCGCTCTCTCCGAAAAAAGGTGACAGTCCAGCTCTATCACTCAGACGACGATGAATGTACTCCGCCGTCCTGGCCAACATATCCCTACCTATACGGGTAATGGATGCGGCAATCGGCAGACACGGCATCATGCCCCCGGAC
>ARS-Herpes-PPR-0842-08-M13R.ab1
GACCTTAACCGCCAGCGGCTCATCCTCCACGTAATCGCTCTCTCCGAAAAAAGGTGACAGTCCAGCTCTATCACTCAGACGACGATGAATGTACTCCGCCGTCCTGGCCAACATATCCCTACCTATACGGGTAATGGATACGGCGATCGGCAGACACGGCATCATGCCCCCGGAC
>ARS-Herpes-PPR-0842-09-M13R.ab1_(reversed)
GACCTTAACCGCCAGCGGCTCATCCTCCACGTAATCGCTCTCTCCGAAAAAAGGTGACAGTCCAGCTCTATCACTCAGACGACGATGAATGTACTCCGCCGTCCTGGCCAACATATCCCTACCTATACGGGTAATGGATGCGGCGATCGGCAGACACGGCATCATGCCCCCGGAC
>ARS-Herpes-PPR-0842-10-M13R.ab1_(reversed)
GACCTTAACCGCCAGCGGCTCATCCTCCACGTAATCGCTCTCTCCGAAAAAAGGTGACAGTCCAGCTCTATCACTCAGACGACGATGAATGTACTCCGCCGTCCTGGCCAACATATCCCTACCTATACGGGTAATGGATGCGGCGATCGGCAGACACGGCATCATGCCCCCGGAC
>ARS-Herpes-PPR-0842-12-M13R.ab1
GACCTTAACCGCCAGCGACTCATCCTCCACGTAATCGCTCTCTCCGAAAAAAGGTGACAGTCCAGCTCTATCACTCAGACGACGATGAATGTACTCCGCCGTCCTGGCCAACATATCCCTACCTATACGGGTAATGGATGCGGCGATCGGCAGACACGGCATCATGCCCCCGGAC
>ARS-Herpes-PPR-0847-01-M13R.ab1_(reversed)
CACCTTGACCGAAAATTCTTCCCCGTTTAGGAACGCGTCCTCGCCTAGAAACTTCTCGCACGTCTCCCTGTTCCCGAAGAACGAATGCACGTAATCGGTGGTGGCCGACAACATCTCGCGACCGATGCGCGTCACCGAAGCGGCTATGGGAAGGCACGGCAACATGCCGCTGGCG
>ARS-Herpes-PPR-0847-03-M13R.ab1
CACCTTGACCGAAAATTCTTCCCCGCTTAGGAACGCGTCCTCGCCTAGGAACTTCTCGCACGTCTCCCTGTTCCCGAAGAACGAATGCACGTAATCGGTGGTGGCCGACAACATCTCGCGACCGATGCGCGTCACCGAAGCGGCTATGGGAAGGCACGGCAACATGCCGCTGGCG
>ARS-Herpes-PPR-0847-04-M13R.ab1
CACCTTGACCGAAAATTCTTCCCCGTTTAGGAACGCGTCCTCGCCTAGAAACTTCTCGCACGTCTCCCTGTTCCCGAAGAACGAATGCACGTAATCGGTGGTGGCCGACAACATCTCGCGACCGATGCGCGTCACCGAAGCGGCTATGGGAAGGCACGGCAACATGCCGCTGGCG
>ARS-Herpes-PPR-0847-05-M13R.ab1_(reversed)
CACCTTGACCGAAAATTCCTCCCCGTTCAGGAACGCGTCTTCGCCGAGAAACTTCTCGCACGTCTCCCTGTTCCCGAAGAACGAATGCACGTAATCGGTGGTGGCCGACAGCATCTCGCGACCGATGCGCGTCACCGAAGCGGCTATGGGAAGGCACGGCAACATGCCGCTGGCG
>ARS-Herpes-PPR-0847-06-M13R.ab1_(reversed)
CACCTTGACCGAAAATTCTTCCCCGTTTAGGAACGCGTCCTCGCCTAGAAACTTCTCGCACGTCTCCCTGTTCCCGAAGAACGAATGCACGTAATCGGTGGTGGCCGACAACATCTCGCGACCGATGCGCGTCACCGAAGCGGCTATGGGAAGGCACGGCAACATGCCGCTGGCG
>ARS-Herpes-PPR-0847-07-M13R.ab1
CACCTTGACCGAAAATTCTTCCCCGTTTAGGAACGCGTCCTCGCCTAGAAACTTCTCGCACGTCTCCCTGTTCCCGAAGAACGAATGCACGTAATCGGTGGTGGCCGACAACATCTCGCGACCGATGCGCGTCACCGAAGCGGCTATGGGAAGGCACGGCAACATGCCGCTGGCG
>ARS-Herpes-PPR-0847-08-M13R.ab1_(reversed)
CACCTTGACCGAAGATTCTTCCCCGTCTAGGAACGCGTCCTCGCCTAGAAACTTCTCGCACGTCTCCCTGTTCCCGAAGAACGAATGCACGTAATCGGTGGTGGCCGACAACATCTCGCGACCGATGCGCGTCACCGAAGCGGCTATGGGAAGGCACGGCAACATGCCGCTGGCG
>ARS-Herpes-PPR-0847-09-M13R.ab1
CACCTTGACCGAAAATTCTTCCCCGTTTAGGAACGCGTCCTCGCCTAGAAACTTCTCGCACGTCTCCCTGTTCCCGAAGAACGAATGCACGTAATCGGTGGTGGCCGACAGCATCTCGCGACCGATGCGCGTCACCGAAGCGGCTATGGGAAGGCACGGCAACATGCCGCTGGCG
>ARS-Herpes-PPR-0847-10-M13R.ab1_(reversed)
CACCTTGACCGAAAATTCCTCCCCGTTCAGGAACGCGTCTTCGCCGAGAAACTTCTCGCACGTCTCCCTGTTCCCGAAGAACGAATGCACGTAATCGGTGGTGGCCGACAGCATCTCGCGACCGATGCGCGTCACCGAAGCGGCTATGGGAAGGCACGGCAACATGCCGCTGGCG
>ARS-Herpes-PPR-0847-11-M13R.ab1
CACCTTGACCGAAAATTCTTCCCCGTTTAGGAACGCGTCCTCGCCTAGAAACTTCTCGCACGTCTCCCTGTTCCCGAAGAACGAATGCACGTAATCGGTGGTGGCCGACAACATCTCGCGACCGATGCGTGTCACCGAAGCGGCTATGGGAAGGCACGGCAACATGCCGCTGGCG
>ARS-Herpes-PPR-0847-12-M13R.ab1
CACCTTGACCGAAAATTCTTCCCCGTTTAGGAACGCGTCCTCGCCTAGAAACTTCTCGCACGTCTCCCTGTTCCCGAAGAACGAATGCACGTAATCGGTGGTGGCCGACAACATCTCGCGACCGATGCGCGTCACCGAAGCGGCTATGGGAAGGCACGGCAACATGCCGCTGGCGACCCCAGTGAATCCGTACACCGAGTTAC
>ARS-Herpes-PPR-0849-04-M13R.ab1_(reversed)
GACCTTCACGGAGAACTGCTCCCCGTCGATGAACGCGTCGTCGCCCACGAACCGCCGGCAGTTCTCGGGATCCCCAAAGAAGGAGTGGACGTAGTCCGTGGTCCTGGCGAGCATGGCCCTTCCGATGCACGTGACGGAGGAGGCTATGGGGATGCAGGGAAGCATGCCGCTCGCG
>ARS-Herpes-PPR-0849-06-M13R.ab1_(reversed)
GACCTTCACGGAGAACTGCTCCCCGTCGATGAACGCGTCGTCGCCCACGAACCGCCGGCAGTTCTCGGGATCCCCAAAGAAGGAGTGGACGTAGTCCGTGGTCCTGGCGAGCATGGCCCTTCCGATGCACGTGACGGAGGAGGCTATGGGGATGCAGGGAAGCATGCCGCTCGCG
>ARS-Herpes-PPR-0851-01-M13R.ab1_(reversed)
AACCTTGACCTTAACATCCGCACCGCTCTCGAAGTCACCGTCGTCGAAAAATCTGCTCAGACCGTCACGATCCGACAGATGACCGTGAATATAGTCGGACGTCTTGGACAACATGTCCCTACCTATCCTCGTGATGGAAGATGCTATGGGGAGGCACGGCATCATGCCGCCCGCG
>ARS-Herpes-PPR-0851-02-M13R.ab1_(reversed)
AACCTTGACCTTAACATCCGCACCGCTCTCGAAGTCACCGTCGTCGAAAAATCTGCTCAGACCGTCACGATCCGACAGATGACCGTGAATATAGTCGGACGTCTTAGACAACATGTCCCTACCTATCCTCGTGATGGAAGATGCTATGGGGAGGCACGGCATCATGCCGCCCGCG
>ARS-Herpes-PPR-0851-07-M13R.ab1_(reversed)
AACCTTGACCTTAACATCCGCACCGCTCTCGAAGTCACCGTCGTCGAAAAATCTGCTCAGACCGTCACGATCCGACAGATGACCGTGAATATAGTCGGACGTCTTGGACAACATGTCCCTACCTATCCTCGTGATGGAAGATGCTATGGGGAGGCACGGCATCATGCCGCCCGCG
>ARS-Herpes-PPR-0851-08-M13R.ab1_(reversed)
AACCTTGACCTTAACATCCGCACCGCTCTCGAAGTCATCGTCGTCGAAAAATCTGCTCAGACCGTCACGATCCGACAGATGACCGTGAATATAGTCGGACGTCTTGGACAACATGTCCCTACCTATCCTCGTGATGGAAGATGCTATGGGGAGGCACGGCATCATGCCGCCCGCGAC
>ARS-Herpes-PPR-0851-10-M13R.ab1
AACCTTGACCTTAACATCCGCACCGCTCTCGAAGTCACCGTCGTCGAAAAATCTGCTCAGACCGTCACGATCCGACAGATGACCGTGAATATAGTCGGACGTCTTGGACAACATGTCCCTACCTATCCTCGTGATGGAAGATGCTATGGGGAGGCACGGCATCATGCCGCCCGCG
>ARS-Herpes-PPR-0851-12-M13R.ab1_(reversed)
AACCTTGACCTTAACATCCGCACCGCTCTCGAAGTCACCGTCGTCGAAAAATCTGCTCAGACCGTCACGATCCGACAGATGACCGTGAATATAGTCGGACGTCTTGGACAACATGTCCCTACCTATCCTCGTGATGGAAGATGCTATGGGGAGGCACGGCATCATGCCGCCCGCG
>ARS-Herpes-PPR-0857-01-M13R.ab1_(reversed)
GACCTTCACGGAGAACTGCTCCCCGTCGATGAACGCGTCGTCGCCCACGAACCGCCGGCAGTTCTCGGGATCCCCAAAGAAGGAGTGGACGTAGTCCGTGGTCCTGGCGAGCATGGCCCTTCCGATGCACGTGACGGAGGAGGCTATGGGGATGCAGGGAAGCATGCCGCTCGCG
>ARS-Herpes-PPR-0857-02-M13R.ab1_(reversed)
GACCTTCACGGAGAACTGCTCCCCGTCGATGAACGCGTCGTCGCCCACGAACCGCCGGCAGTTCTCGGGATCCCCAAAGAAGGAGTGGACGTAGTCCGTGGTCCTGGCGAGCATGGCCCTTCCGATGCACGTGACGGAGGAGGCTATGGGGATGCAGGGAAGCATGCCGCTCGCG
>ARS-Herpes-PPR-0857-03-M13R.ab1_(reversed)
GACCTTCACGGAGAACTGCTCCCCGTCGATGAACGCGTCGTCGCCCACGAACCGCCGGCAGTTCTCGGGATCCCCAAAGAAGGAGTGGACGTAGTCCGTGGTCCTGGCGAGCATGGCCCTTCCGATGCACGTGACGGAGGAGGCTATGGGGATGCAGGGAAGCATGCCGCTCGCG
>ARS-Herpes-PPR-0857-04-M13R.ab1_(reversed)
GACCTTCACGGAGAACTGCTCCCCGTCGATGAACGCGTCGTCGCCCACGAACCGCCGGCAGTTCTCGGGATCCCCAAAGAAGGAGTGGACGTAGTCCGTGGTCCTGGCGAGCATGGCCCTTCCGATGCACGTGACGGAGGAGGCTATGGGGATGCAGGGAAGCATGCCGCTCGCG
>ARS-Herpes-PPR-0857-05-M13R.ab1_(reversed)
GACCTTCACGGAGAACTGCTCCCCGTCGATGAACGCGTCGTCGCCCACGAACCGCCGGCAGTTCTCGGGATCCCCAAAGAAGGAGTGGACGTAGTCCGTGGTCCTGGCGAGCATGGCCCTTCCGATGCACGTGACGGAGGAGGCTATGGGGATGCAGGGAAGCATGCCGCTCGCG
>ARS-Herpes-PPR-0857-06-M13R.ab1_(reversed)
GACCTTCACGGAGAACTGCTCCCCGTCGATGAACGCGTCGTCGCCCACGAACCGCCGGCAGTTCTCGGGATCCCCAAAGAAGGAGTGGACGTAGTCCGTGGTCCTGGCGAGCATGGCCCTTCCGATGCACGTGACGGAGGAGGCTATGGGGATGCAGGGAAGCATGCCGCTCGCG
>ARS-Herpes-PPR-0857-07-M13R.ab1_(reversed)
GACCTTCACGGAGAACTGCTCCCCGTCGATGAACGCGTCGTCGCCCACGAACCGCCGGCAGTTCTCGGGATCCCCAAAGAAGGAGTGGACGTAGTCCGTGGTCCTGGCGAGCATGGCCCTTCCGATGCACGTGACGGAGGAGGCTATGGGGATGCAGGGAAGCATGCCGCTCGCG
>ARS-Herpes-PPR-0857-08-M13R.ab1_(reversed)
GACCTTCACGGAGAACTGCTCCCCGTCGATGAACGCGTCGTCGCCCACGAACCGCCGGCAGTTCTCGGGATCCCCAAAGAAGGAGTGGACGTAGTCCGTGGTCCTGGCGAGCATGGCCCCTCCGATGCACGTGACGGAGGAGGCTATGGGGATGCAGGGAAGCATGCCGCTCGCG
>ARS-Herpes-PPR-0857-09-M13R.ab1_(reversed)
GACCTTCACGGAGAACTGCTCCCCGTCGATGAACGCGTCGTCGCCCACGAACCGCCGGCAGTTCTCGGGATCCCCAAAGAAGGAGTGGACGTAGTCCGTGGTCCTGGCGAGCATGGCCCTTCCGATGCACGTGACGGAGGAGGCTATGGGGATGCAGGGAAGCATGCCGCTCGCG
>ARS-Herpes-PPR-0857-10-M13R.ab1_(reversed)
GACCTTCACGGAGAACTGCTCCCCGTCGATGAACGCGTCGTCGCCCACGAACCGCCGGCAGTTCTCGGGATCCCCAGAGAAGGAGTGGACGTAGTCCGTGGTCCTGGCGAGCATGGCCCTTCCGATGCACGTGACGGAGGAGGCTATGGGGATGCAGGGAAGCATGCCGCTCGCG
>ARS-Herpes-PPR-0857-11-M13R.ab1_(reversed)
GACCTTCACGGAGAACTGCTCCCCGTCGATGAACGCGTCGTCGCCCACGAACCGCCGGCAGTTCTCGGGATCCCCAAAGAAGGAGTGGACGTAGTCCGTGGTCCTGGCGAGCATGGCCCTTCCGATGCACGTGACGGAGGAGGCTATGGGGATGCAGGGAAGCATGCCGCTCGCG
>ARS-Herpes-PPR-0857-12-M13R.ab1_(reversed)
GACCTTCACGGAGAACTGCTCCCCGTCGATGAACGCGTCGTCGCCCACGAACCGCCGGCAGTTCTCGGGATCCCCAAAGAAGGAGTGGACGTAGTCCGTGGTCCTGGCGAGCATGGCCCTTCCGATGCACGTGACGGAGGAGGCTATGGGGATGCAGGGAAGCATGCCGCTCGCG
>ARS-Herpes-PPR-0863-01-M13R.ab1_(reversed)
AACCTTCACAAGTACCGCACCTCCATCGAAGTCGGATTCCGTGAAAAACTTACTCAGCTGATCACGTGTAGCGAGGTTGTCATGTATGAAAGCCGACGTCTTCAGCGGCATGCCGCGACCGATCGCCGTGATCGACGCCGCGATAGGCAAGCAAGGCATCATCCCGGACACG
>ARS-Herpes-PPR-0863-02-M13R.ab1_(reversed)
AACCTTCACAAGTACCGCACCTCCATCGAAGTCGGATTCCGTGAAAAACTTACTCAGCTGATCACGTGTAGCGAGGTTGTCATGTATGAAAGCCGACGTCTTCAGCAGCATGCCGCGACCGATCGCTGTGATCGACGCCGCGATAGGCAAGCAAGGCATCATCCCGGACACG
>ARS-Herpes-PPR-0863-03-M13R.ab1_(reversed)
AACCTTCACAAGTACCGCACCTCCATCGAAGTCGGATTCCGTGAAAAACTTACTCAGCTGATCACGTGTAGCGAGGTTGTCATGTATGAAAGCCGACGTCTTCAGCAGCATGCCGCGACCGATCGCCGTGATCGACGCCGCGATAGGCAAGCAAGGCATCATCCCGGACACG
>ARS-Herpes-PPR-0863-04-M13R.ab1_(reversed)
AACCTTCACAAGTACCGCACCTCCATCGAAGTCGGATTCCGTGAAAAACTTACTCAGCTGATCACGTGTAGCGAGGTTGTCATGTATGAAAGCCGACGTCTTCAGCAGCATGCCGCGACCGATCGCCGTGATCGACGCCGCGATAGGCAAGCAAGGCATCATCCCGGACACG
>ARS-Herpes-PPR-0863-05-M13R.ab1_(reversed)
AACCTTCACAAGTACCGCACCTCCATCGAAGTCGGATTCCGTGAAAAACTTACTCAGCTGATCACGTGTAGCGAGGTTGTCATGTATGAGAGCCGACGTCTTCAGCAGCATGCCGCGACCGATCGCCGTGATCGACGCCGCGATAGGCAAGCAAGGCATCATCCCGGACACG
>ARS-Herpes-PPR-0863-06-M13R.ab1_(reversed)
AACCTTCACAAGTACCGCACCTCCATCGAAGTCGGATTCCGTGAAAAACTTACTCAGCTGATCACGTGTAGCGAGGTTGTCATGTATGAAAGCCGACGTCTTCAGCAGCATGCCGCGACCGATCGCCGTGATCGACGCCGCGATAGGCAAGCAAGGCATCATCCCGGACACG
>ARS-Herpes-PPR-0863-07-M13R.ab1_(reversed)
AACCTTCACAAGTACCGCACCTCCATCGAAGTCGGATTCCGTGAAAAACTTACTCAGCTGATCACGTGTAGCGAGGTTGTCATGTATGGAAGCCGACGTCTTCAGCAGCATGCCGCGACCGATCGCCGTGATCGACGCCGCGATAGGCAAGCAAGGCATCATCCCGGACACG
>ARS-Herpes-PPR-0863-08-M13R.ab1_(reversed)
AACCTTCACAAGTACCGCACCTCCATCGAAGTCGGATTCCGTGAAAAACTTACTCAGCTGATCACGTGTAGCGAGGTTGTCATGTATGAAAGCCGACGTCTTCAGCAGCATGCCGCGACCGATCGCCGTGATCGACGCCGCGATGGGCAAGCAAGGCATCATCCCGGACACG
>ARS-Herpes-PPR-0863-09-M13R.ab1_(reversed)
AACCTTCACAAGTACCGCACCTCCATCGAAGTCGGATTCCGTGAAAAACTTACTCAGCTGATCACGTGTAGCGAGGTTGTCATGTATGAAAGCCGACGTCTTCAGCAGCATGCCGCGGCCGATCGCCGTGATCGACGCCGCGATAGGCAAGCAAGGCATCATCCCGGACACG
>ARS-Herpes-PPR-0863-10-M13R.ab1_(reversed)
AACCTTCACAAGTACCGCACCTCCATCGAAGTCGGATTCCGTGAAAAACTTACTCAGCTGATCACGTGTAGCGAGGTTGTCATGTATGAAAGCCGACGTCTTCAGCAGCATGCCGCGACCGATCGCCGTGATCGACGCCGCGATAGGCAAGCAAGGCATCATCCCGGACACG
>ARS-Herpes-PPR-0863-11-M13R.ab1_(reversed)
AACCTTCACAAGTACCGCACCTCCATCGAAGTCGGATTCCGTGAAAAACTTACTCAGCTGATCACGTGTAGCGAGGTTGTCATGTATGAAAGCCGACGTCTTCAGCAGCATGCCGCGACCGATCGCCGTGATCGACGCCGCGATAGGCAAGCAAGGCATCATCCCGGACACG
>ARS-Herpes-PPR-0863-12-M13R.ab1_(reversed)
AACCTTCACAAGTACCGCACCTCCATCGAAGTCGGATTCCGTGAAAAACTTACTCAGCTGATCACGTGTAGCGAGGTTGTCATGTATGAGAGCCGACGTCTTCAGCAGCATGCCGCGACCGATCGCCGTGATCGACGCCGCGATAGGCAAGCAAGGCATCATCCCGGACACG
>ARS-Herpes-PPR-0866-04-M13R.ab1_(reversed)
CACCTTGAATGAGACGTCTTCGTCGGTAAAATCGTCCTTACCGAAAAAACGCTCTAAATTACCTGTCGCGCTTAGAGAAGTATCAATAAACCTGGCTGTGTTGGAAAGCATATCTCGACCTATCTTGGTGATAGACGCTGCTATCTGCAAACACGGCATCATCCCTTTAGAA
>ARS-Herpes-PPR-0866-05-M13R.ab1
CACCTTGAATGAGACGTCTTCGTCGGTAAAATCGTCCTTACCGAAAAAACGCCCTAAATTACCTGTCGCGCTTAGAGAAGTATCAATAAACCTGGCTGTGTTGGAAAGCATATCTCGACCTATCTTGGTGATAGACGCTGCTATCTGCAAACACGGCATCATCCCTTTAGAA
>ARS-Herpes-PPR-0866-06-M13R.ab1_(reversed)
CACCTTGAATGAGACGTCTTCGTCGGTAAAATCGTCCTTACCGAAAAAACGCTCTAAATTACCTGTCGCGCTTAGAGAAGTATCAATAAACCTGGCTGTGTTGGAAAGCATATCTCGACCTATCTTGGTGATAGACGCTGCTATCTGCAAACACGGCATCATCCCTTTAGAA
>ARS-Herpes-PPR-0866-07-M13R.ab1
CACCTTGAATGAGACGTCTTCGTCGGTAAAATCGTCCTTACCGAAAAAACGCCCTAAATTACCTGTCGCGCTTAGAGAAGTATCAATAAACCTGGCTGTGTTGGAAAGCATATCTCGACCTATCTTGGTGATAGACGCTGCTATCTGCAAACACGGCATCATCCCTTTAGAA
>ARS-Herpes-PPR-0866-08-M13R.ab1
CACCTTAAATGAGACGTCTTCGTCAGTAAAGTCGTCCTTGCCGAAAAACCGCTCGAGATTACCTGTCGTACCTAAACAGGTGTCAATAAACATGGCTGTGTTAGAAAGCATATCACGACCTATCTTGGTGATAGAGGCTGCTATCTGCAAACACGGCATCATCCCTTTAGAA
>ARS-Herpes-PPR-0866-10-M13R.ab1_(reversed)
CACCTTAAATGAGACGTCTTCGTCAGTAAAGTCGTCCTTGCCGAAAAACCGCTCGAGATTACCTGTCGTACCTAAACAGGTGTCAATAAACATGGCTGTGTTAGAAAGCATATCACGACCTATCTTGGTGATAGAGGCTGCTATCTGCAAACACGGCATCATCCCTTTAGAA
>ARS-Herpes-PPR-0869-01-M13R.ab1_(reversed)
TACCCTAAACCTTGATTCTGGGGTATATACTCTGGGGCTGGGGGTCATTTGCTGCACGTCTTGTGGGGTCAGGGCCTCAATAAATTTCTTTGACTTTTCCAGCATGGTCCTTCCCTGAAGGGTCACTGTTTCTGCAATCTTTATACAAGGTAAAAGGCCAGAAGAC
>ARS-Herpes-PPR-0869-02-M13R.ab1_(reversed)
TACCCTAAACCTTGATTCTGGGGTATATACTCTGGGGCTGGGGGTCATTTGCTGCACGTCTTGTGGGGTCAGGGCCTCAATAAATTTCTTTGACTTTTCCAGCATGGTCCTTCCCTGAAGGGTCACTGTTTCTGCAATCTTTATACAAGGTAAAAGGCCAGAAG
>ARS-Herpes-PPR-0869-03-M13R.ab1_(reversed)
TACCCTAAACCTTGATTCTGGGGTATATACTCTGGGGCTGGGGGTCATTTGCTGCACGTCTTGTGGGGTCAGGGCCTCAATAAATTTCTTTGACTTTTCCAGCATGGTCCTTCCCTGAAGGGTCACTGTTTCTGCAATCTTTATACAAGGTAAAAGGCCAGAAGAC
>ARS-Herpes-PPR-0869-05-M13R.ab1
TACCCTAAACCTTGATTCTGGGGTATATACTCTGGGGCTGGGGGTCATTTGCTGCACGTCTTGTGGGGTCAGGGCCTCAATAAATTTCTTTGACTTTTCCAGCATGGTCCTTCCCTGAAGGGTCACTGTTTCTGCAATCTTTATACAAGGTAAAAGGCCAGAAGAC
>ARS-Herpes-PPR-0869-06-M13R.ab1_(reversed)
TACCCTAAACCTTGATTCTGGGGTATATACTCTGGGGCTGGGGGTCATTTGCTGCACGTCTTGTGGGGTCAGGGCCTCAATAAATTTCTTTGACTTTTCCAGCATGGTCCTTCCCTGAAGGGTCACTGTTTCTGCAATCTTTATACAAGGTAAAAGGCCAGAAGAC
>ARS-Herpes-PPR-0869-07-M13R.ab1_(reversed)
TACCCTAAACCTTGATTCTGGGGTATATACTCTGGGGCTGGGGGTCATTTGCTGCACGTCTTGTGGGGTCAGGGCCTCAATAAATTTCTTTGACTTTTCCAGCATGGTCCTTCCCTGAAGGGTCACTGTTTCTGCAATCTTTATACAAGGTAAAAGGCCAGAAGAC
>ARS-Herpes-PPR-0869-08-M13R.ab1_(reversed)
TACCCTAAACCTTGATTCTGGGGTATATACTCTGGGGCTGGGGGTCATTTGCTGCACGTCTTGTGGGGTCAGGGCCTCAATAAATTTCTTTGACTTTTCCAGCATGGTCCTTCCCTGAAGGGTCACTGTGTCTGCAATCTTTATACAAGGTAAAAGGCCAGAAGAC
>ARS-Herpes-PPR-0869-09-M13R.ab1_(reversed)
GACCTTCACGGAGAACTGCTCCCCGTCGATGAACGCGTCGTCGCCCACGAAGCGCCGGCAGTTCTCGGGGTCCCCGAAGAAGGAGTGGACGTAGTCCGTGGTCCTGGCGAGCATGGCCCTTCCGATGCACGTGACGGAGGAGGCTATGGGGATGCAGGGCAGCATGCCGCTCGCG
>ARS-Herpes-PPR-0869-10-M13R.ab1_(reversed)
GACCTTCACGGAGAACTGCTCCCCGTCGATGAACGCGTCGTCGCCCACGAAGCGCCGGCAGTTCTCGGGGTCCCCGAAGAAGGAGTGGACGTAGTCCGTGGTCCTGGCGAGCATGGCCCTTCCGATGCACGTGACGGAGGAGGCTATGGGGATGCAGGGCAGCATGCCGCTCGCG
>ARS-Herpes-PPR-0869-11-M13R.ab1_(reversed)
GACCTTCACGGAGAACTGCTCCCCGTCGATGAACGCGTCGTCGCCCACGAAGCGCCGGCAGTTCTCGGGGTCCCCAAAGAAGGAGTGGACGTAGTCCGTGGTCCTGGCGAGCATGGCCCTTCCGATGCACGTGACGGAGGAGGCTATGGGGATGCAGGGCAGCATGCCGCTCGCG
>ARS-Herpes-PPR-0869-12-M13R.ab1
TACCCTAAACCTTGATTCTGGGGTATATACTCTGGGGCTGGGGGTCATTTGCTGCACGTCTTGTGGGGTCAGGGCCTCAATAAATTTCTTTGACTTTTCCAGCATGGTCCTTCCCTGAAGGGTCACTGTTTCTGCAATCTTTATACAAGGTAAAAGGCCAGAAGAC
>ARS-Herpes-PPR-0873-01-M13R.ab1_(reversed)
TACCCTAAACCTTGATTCTGGGGTATATACTCTGGGGCTGGGGGTCATTTGCTGCACGTCCTGTGGGGTCAGGGCCTCAATAAATTTCTTTGACTTTTCCAGCATGGTCCTTCCCTGAAGGGTCACTGTTTCTGCAATCTTTATACAAGGTAAAAGGCCGGAAGAC
>ARS-Herpes-PPR-0873-02-M13R.ab1_(reversed)
TACCCTAAACCTTGATTCTGGGGTATATACTCTGGGGCTGGGGGTCATTTGCTGCACGTCCTGTGGGGTCAGGGCCTCAATAAATTTCTTTGACTTTTCCAGCATGGTCCTTCCCTGAAGGGTCACTGTTTCTGCAATCTTTATACAAGGTAAAAGGCCGGAAGAC
>ARS-Herpes-PPR-0873-03-M13R.ab1_(reversed)
TACCCTAAACCTTGATTCTGGGGTATATACTCTGGGGCTGGGGGTCATTTGCTGCACGTCCTGTGGGGTCAGGGCCTCAATAAATTTCTTTGACTTTTCCAGCATGGTCCTTCCCTGAAGGGTCACTGTTTCTGCAATCTTTATACAAGGTAAAAGGCCGGAGGAC
>ARS-Herpes-PPR-0873-04-M13R.ab1_(reversed)
TACCCTAAACCTTGATTCTGGGGTATATACTCTGGGGCTGGGGGTCATTTGCTGCACGTCCTGTGGGGTCAGGGCCTCAATAAATTTCTTTGACTTTTCCAGCATGGTCCTTCCCTGAAGGGTCACTGTTTCTGCAATCTTTATACAAGGTAAAAGGCCGGAAGAC
>ARS-Herpes-PPR-0873-06-M13R.ab1_(reversed)
TACCCTAAACCTTGATTCTGGGGTATATACTCTGGGGCTGGGGGTCATTTGCTGCACGTCCTGTGGGGTCAGGGCCTCAATAAATTTCTTTGACTTTTCCAGCATGGTCCTTCCCTGAAGGGTCACTGTTTCTGCAATCTTTATACAAGGTAAAAGGCCGGAAGAC
>ARS-Herpes-PPR-0873-08-M13R.ab1_(reversed)
TACCCTAAACCTTGATTCTGGGGTATATACTCTGGGGCTGGGGGTCATTTGCTGCACGTCCTGTGGGGTCAGGGCCTCAATAAATTTCTTTGACTTTTCCAGCATGGTCCTTCCCTGAAGGGTCACTGTTTCTGCAATCTTTATACAAGGTAAAAGGCCGGAAGAC
>ARS-Herpes-PPR-0873-10-M13R.ab1_(reversed)
TACCCTAAACCTTGATTCTGGGGTATATACTCTGGGGCTGGGGGTCATTTGCTGCACGTCCTGTGGGGTCAGGGCCTCAATAAATTTCTTTGACTTTTCCAGCATGGTCCTTCCCTGAAGGGTCACTGTTTCTGCAATCTTTATACAAGGTAAAAGGCCGGAAGAC
>ARS-Herpes-PPR-0875-01-M13R.ab1_(reversed)
GACTTTAACGGAGAATTCCTCCCCCTCCACGAAGGCATCGGCGCCCAAAAAGGCTTCACAGGTCTCCCGGTTGCCGAAGAACAAATGCACATAGTCGGTGGTCGCCGAGAGCATCTCGCGGCCTATGCGCGTCACCGAGGCGGCGATGGGAAGGCACGGTAACATGCCGTTGGCC
>ARS-Herpes-PPR-0875-02-M13R.ab1_(reversed)
GACTTTAACGGAGAATTCCTCCCCCTCCACGAAGGCATCGGCGCCCAAAAAGGCTTCACAGGTCTCCCGGTTGCCGAAGAACGAATGCACATGGTCGGTGGTCGCCGAGAGCATCTCGCGGCCTATGCGCGTCACCGAGGCGGCGATGGGAAGGCACGGTAACATGCCGTTGGCC
>ARS-Herpes-PPR-0875-03-M13R.ab1_(reversed)
GACTTTAACGGAGAATTCCTCCCCCTCCACGAAGGCATCGGCGCCCAAAAAGGCTTCACAGGTCTCCCGGTTGCCGAAGAACGAATGCACATAGTCGGTGGTCGCCGAGAGCATCTCGCGGCCTATGCGCGTCACCGAGGCGGCGATGGGAAGGCACGGTAACATGCCGTTGGCC
>ARS-Herpes-PPR-0875-04-M13R.ab1_(reversed)
GACTTTAACGGAGAATTCCTCCCCCTCCACGAAGGCATCGGCGCCCAAAAAGGCTTCACAGGTCTCCCGGTTGCCGAAGAACGAATGCACATAGTCGGTGGTCGCCGAGAGCATCTCGCGGCCTATGCGCGTCACCGAGGCGGCGATGGGAAGGCACGGTGACATGCCGTTGGCC
>ARS-Herpes-PPR-0875-05-M13R.ab1_(reversed)
GACTTTAACGGAGAATTCCTCCCCCTCCACGAAGGCATCGGCGCCCAAAAAGGCTTCACAGGTCTCCCGGTTGCCGAAGAACGAATGCACATAGTCGGTGGTCGCCGAGAGCATCTCGCGGCCTATGCGCGTCACCGAGGCGGCGATGGGAAGGCACGGTAACATGCCGCTGGCC
>ARS-Herpes-PPR-0875-06-M13R.ab1_(reversed)
AACCTTTACGGAAAAGCTATCGCCATTCACAGACGCATCATGTCCTATGAAAGCTTCACAATTGTCTCTGTTGCCAAAAAAGGAATGTACGTACTCCGTAGTTTTTGCAAGCATAGCGCGCCCTCTGCACGTTACCGAAGATGCTATGGCAAGGCATGGCAACATACCGCTGGCT
>ARS-Herpes-PPR-0875-07-M13R.ab1_(reversed)
GACTTTAACGGAGAATTCCTCCCCCTCCACGAAGGCATCGGCGCCCAAAAAGGCTTCACAGGTCTCCCGGTTGCCGAAGAACGAATGCACATAGTCGGTGGTCGCCGAGAGCATCTCGCGGCCTATGCGCGTCACCGAGGCGGCGATGGGAAGGCACGGTAACATGCCGTTGGCC
>ARS-Herpes-PPR-0875-08-M13R.ab1_(reversed)
AACCTTTACGGAAAAGCTATCGCCATTCACAAACGCATCATGTCCTATGAAAGCTTCACAATTGTCTCTGTTGCCAAAAAAGGAATGTACGTACTCCGTAGTTTTTGCAAGCATAGCGCGCCCTATGCACGTTACCGAAGATGCTATGGCAAGGCATGGCAACATACCGCTGGCT
>ARS-Herpes-PPR-0875-09-M13R.ab1_(reversed)
GACTTTAACGGAGAATTCCTCCCCCTCCACGAAGGCATCGGCGCCCAAAAAGGCTTCACAGGTCTCCCGGTTGCCGAAGAACGAATGCACATAGTCGGTGGTCGCCGAGAGCATCTCGCGGCCTATGCGCGTCACCGAGGCGGCGATGGGAAGGCACGGTAACATGCCGTTGGCC
>ARS-Herpes-PPR-0875-10-M13R.ab1_(reversed)
GACTTTAACGGAGAATTCCTCCCCCTCCACGAAGGCATCGGCGCCCAAAAAGGCTTCACAGGTCTCCCGGTTGCCGAAGAACGAATGCACATAGTCGGTGGTCGCCGAGAGCATCTCGCGGCCTATGCGCGTCACCGAGGCGGCGATGGGAAGGCACGGTAACATGCCGTTGGCC
>ARS-Herpes-PPR-0875-11-M13R.ab1_(reversed)
GACTTTAACGGAGAATTCCTCCCCCTCCACGAAGGCATCGGCGCCCAAAAAGGCTTCACAGGTCTCCCGGTTGCCGAAGAACGAATGCACATAGTCGGTGGTCGCCGAGAGCATCTCGCGGCCTATGCGCGTCACCGAGGCGGCGATGGGAAGGCACGGTAACATGCCGTTGGTC
>ARS-Herpes-PPR-0875-12-M13R.ab1_(reversed)
GACTTTAACGGAGAATTCCTCCCCCTCCACGAAGGCATCGGCGCCCAAAAAGGCTTCACAGGTCTCCCGGTTGCCGAAGAACGAATGCACATAGTCGGTGGTCGCCGAGAGCATCTCGCGGCCTATGCGCGTCACCGAGGCGGCGATGGGAAGGCACGGTAACATGCCGTTGGCC
>ARS-Herpes-PPR-0877-01-M13R.ab1
GACCTTAACCGCCAGCGGCTCATCCTCCACGTAATCGCTCTCTCCGAAAAAAGGTGACAGTCCAGCTCTATCACTCAGACGACGATGAATGTACTCCGCCGTCCTAGCCAACATATCCCTACCTATGCGGGTAATGGATGCGGCGATCGGCAGACACGGCATCATGCCCCCGGAC
>ARS-Herpes-PPR-0877-02-M13R.ab1
GACCTTAACCGCCAGCGGCTCATCCTCCACGTAATCGCTCTCTCCGAAAAAAGGTGACAGTCCAGCTCTATCACTCAGACGACGATGAGTGTACTCCGCCGTCCTAGCCAACATATCCCTACCTATGCGGGTAATGGATGCGGCGATCGGCAGACACGGCATCATGCCCCCGGAC
>ARS-Herpes-PPR-0877-03-M13R.ab1
GACCTTAACCGCCAGCGGCTCATCCTCCGCGTAATCGCTCTCTCCGAAAAAAGGTGACAGTCCAGCTCTATCACTCAGACGACGATGAATGTACTCCGCCGTCCTAGCCAACATATCCCTACCTATGCGGGTAATGGATACGGCGATCGGCAGACACGGCATCATGCCCCCGGAC
>ARS-Herpes-PPR-0877-04-M13R.ab1_(reversed)
GACCTTAACCGCCAGCGGCTCATCCTCCACGTAATCGCTCTCTCCGAAAAAAGGTGTCAGTCCAGCTCTATCACTCAGACGACGATGAATGTACTCCGCCGTCCTAGCCAACATATCCCTACCTATGCGGGTAATGGATGCGGCGATCGGCAGACACGGCATCATGCCCCCGG
>ARS-Herpes-PPR-0877-05-M13R.ab1
GACCTTAACCGCCAGCGGCTCATCCTCCACGTAATCGCTCTCTCCGAAAAAAGGTGACAATCCAGCTCTATCACTCAGACGACGATGAATGTACTCCGCCGTCCTAGCCAACATATCCCTACCTATGCGGGTAATGGGTGCGGCGATCGGCAGACACGGCATCATGCCCCCGG
>ARS-Herpes-PPR-0877-06-M13R.ab1_(reversed)
GACCTTAACCGCCAGCGGCTCATCCTCCACGTAATCGCTCTCTCCGAAAAAAGGTGACAGTCCAGCTCTATCACTCAGACGACGATGAATGTACTCCGCCGTCCTAGCCAACATATCCCTACCTATGCGGGTAATGGATGCGGCGATCGGCAGACACGGCATCATGCCCCCGG
>ARS-Herpes-PPR-0877-07-M13R.ab1
GACCTTAACCGCCAGCGGCTCATCCTCCACGTAATCGCTCTCTCCGAAAAAAGGTGACAGTCCAGCTCTATCACTCAGACGACGATGAATGTACTCCGCCGTCCTAGCCAACATATCCCTACCTATGCGGGTAATGGATGCGGCGATCGGCAGACACGGCATCATGCCCCCGGAC
>ARS-Herpes-PPR-0877-08-M13R.ab1
GACCTTAACCGCCAGCGGCTCATCCTCCACGTAATCGCTCTCTCCGAAAAGAGGTGACAGTCCAGCTCTATCACTCAGACGACGATGAATGTACTCCGCCGTCCTAGCCAACATATCCCTACCTATGCGGGTAATGGATGCGGCGATCGGCAGACACGGCATCATGCCCCCGG
>ARS-Herpes-PPR-0877-09-M13R.ab1_(reversed)
GACCTTAACCGCCAGCGGCACATCCTCCACGTAATCGCTCTCTCCGAAAAAAGGTGACAGTCCAGCTCTATCACTCAGACGACGATGAATGTACTCCGCCGTCCTAGCCAACATATCCCTACCTATGCGGGTAATGGATGCGGCGATCGGCAGACACGGCATCATGCCCCCCGGAC
>ARS-Herpes-PPR-0877-11-M13R.ab1
GACCTTAACCGCCAGCGGCTCATCCTCCACGTAATCGCTCTCTCCGAAAAAAGGTGACAGTCCAGCTCTATCACCCAGACGACGATGAATGTACTCCGCCGTCCTAGCCAACATATCCCTACCTATGCGGGTAATGGATGCGGCGATCGGCAGACACGGCATCATGCCCCCGGAC
>ARS-Herpes-PPR-0877-12-M13R.ab1_(reversed)
GACCTTAACCGCCAGCGGCTCATCCTCCACGTAATCGCTCTCTCCGAAAAAAGGTGACAGTCCAGCTCTATCACTCAGACGACGATGAATGTACTCCGCCGTCCTAGCCAACATATCCCTACCTATGCGGGTAATGGATGCGGCGATCGGCGGACACGGCATCATGCCCCCGG
>ARS-Herpes-PPR-0878-01-M13R.ab1_(reversed)
CACCTTGAACGAAACACCTTCACTGGTAAAATCATCCTTACTAAAAAATCGCTCGAGATTATCAGTCGTGCCTAAAGAGGTGTCGATAAACCTGGCTGTGTTAGAAAGCATATCACGACCTATTTTGGTAATAGACGCAGCTATTTGTAGACACGGCATCATCCCTTTAGAC
>ARS-Herpes-PPR-0878-02-M13R.ab1_(reversed)
CACCTTGAACGAAACACCTTCACTGGTAAAATCATCCTTACTAAAAAATCGCTCGAGATTATCAGTCGTGCCTAAAGAGGTGTCGATAAACCTGGCTGTGTTAGAAAGCATATCACGACCTATTTTGGTAATAGACGCAGCTATTTGTAGACACGGCATCATCCCCTTAGAC
>ARS-Herpes-PPR-0878-03-M13R.ab1
CACCTTGAACGAAACACCTTCACTGGTAAAATCATCCTTACTAAAAAATCGCTCGAGATTATCAGTCGTGCCTAAAGAGGTGTCGATAAACCTGGCTGTGTTAGAAAGCATATCACGACCTATTTTGGTAATAGACGCAGCTATTTGTAGACACGGCATCATCCCTTTAG
>ARS-Herpes-PPR-0878-04-M13R.ab1_(reversed)
CACCTTTACCACAAACTCATCGTTCGTGAATTTATCATCCCCAATGAACTTTCTAAGAAAATCTCAGGTGATGTTACCGTGCACATATTCAGCGGTAGCGGCCAACATGTCTCGTCCGATTCTGGTCACCGAGGCAGCAATTTGCAAACACGGCATCAAACCGGTGGAG
>ARS-Herpes-PPR-0878-05-M13R.ab1_(reversed)
CACCTTTACCACAAACTCATCGTTCGTGAATTTATCATCCCCAATGAACTTTCTAAGAAAATCTCTGGTGATGTTACCGTGCACATATTCAGCGGTAGCGGCCAACATGTCTCGTCCGATTCTGGTCACCGAGGCAGCAATTTGCAAACACGGCATCAAACCGGTGGAG
>ARS-Herpes-PPR-0878-06-M13R.ab1_(reversed)
CACCTTGAACGAAACACCTTCACTGGTAAAATCATCCTTACTAAAGAATCGCTCGAGATTATCAGTCGTGCCTAAAGAGGTGTCGATAAACCTGGCTGTGTTAGAAAGCATATCACGACCTATTTTGGTAATAGACGCAGCTATTTGTAGACACGGCATCATCCCTTTAGAC
>ARS-Herpes-PPR-0878-08-M13R.ab1_(reversed)
CACCTTTACCACAAACTCATCGTTCGTGAATTTATCATCCCCAATGAACTTTCTAAGAAAATCTCTGGTGATGTTACCGTGCACATATTCAGCGGTAGCGGCCAACATGTCTCGTCCGATTCTGGTCACCGAGGCAGCAATTTGCAAACACGGCATCAAACCGGTGGAG
>ARS-Herpes-PPR-0878-09-M13R.ab1
CACCTTGAACGAAACACCTTCACTGGTAAAATCATCCTTACTAAAAAATCGCTCGAGATTATCAGTCGTGCCTAAAGAGGTGTCGATAAACCTGGCTGTGTTAGAAAGCATATCACGACCTATTTTGGTAATAGACGCAGCTATTTGTAGACACGGCATCATCCCTTTAG
>ARS-Herpes-PPR-0878-10-M13R.ab1_(reversed)
CACCTTTACCACAAACTCATCGTTCGTGAATTTATCATCCCCAATGAACTTTCTAAGAAAATCTCTGGTGATGTCACCGTGCACGTATTCAGCGGTAGCGGCCAACATGTCTCGTCCGATTCTGGTCACCGAGGCAGCAATTTGCAAACACGGCATCAAACCGGTGGAG
>ARS-Herpes-PPR-0878-11-M13R.ab1_(reversed)
CACCTTTACCACAAACTCATCGTTCGTGAATTTATCATCCCCAATGAACTTTCAAAGAAAATCTCTGGTGATGTTACCGTGCACATATTCAGCGGTAGCGGCCAACATGTCTCGTCCGATTCTGGTCACCGAGGCAGCAATTTGCAAACACGGCATCAAACCGGTGGAG
>ARS-Herpes-PPR-0878-12-M13R.ab1
CACCTTGAACGAAACACCTTCACTGGTAAAATCATCCTTACTAAAAAATCGCTCGAGATTATCAGTCGTGCCTAAAGAGGTGTCGATAAACCTGGCTGTGTTAGAAAGCATATCACGACCTATTTTGGTAATAGACGCAGCTATTTGTAGACACGGCATCATCCCTTTAG
>ARS-Herpes-PPR-0881-01-M13R.ab1_(reversed)
TACCCTAAACCTTGATTCTGGGGTATATACTCTGGGGCTGGGGGTCATTTGCTGCACGTCCTGTGGGGTCAGGGCCTCAATAAATTTCTTTGACTTTTCCAGCATGGTCCTTCCCTGAAGGGTCACTGTTTCTGCAATCTTTATACAAGGTAAAAGGCCGGAAGAC
>ARS-Herpes-PPR-0881-02-M13R.ab1_(reversed)
TACCCTAAACCTTGATTCTGGGGTATATACTCTGGGGCTGGGGGTCATTTGCTGCACGTCCTGTGGGGTCAGGGCCTCAATAAATTTCTTTGACTTTTCCAGCATGGTCCTTCCCTGAAGGGTCACTGTTTCTGCAATCTTTATACAAGGTAAAAGGCCGGAAG
>ARS-Herpes-PPR-0881-03-M13R.ab1_(reversed)
TACCCTAAACCTTGATTCTGGGGTATATACTCTGGGGCTGGGGGTCATTTGCTGCACGTCCTGTGGGGTCAGGGCCTCAATAAATTTCTTTGACTTTTCCAGCATGGTCCTTCCCTGAAGGGTCACTGTTTCTGCAATCTTTATACAAGGTAAAAGGCCGGAAGAC
>ARS-Herpes-PPR-0881-04-M13R.ab1
TACCCTAAACCTTGATTCTGGGGTATATACTCTGGGGCTGGGGGTCATTTGCTGCACGTCCTGTGGGGTCAGGGCCTCAATAAATTTCTTTGACTTTCCCAGCATGGTCCTTCCCTGAAGGGTCACTGTTTCTGCAATCTTTATACAAGGTAAAAGGCCGGAAG
>ARS-Herpes-PPR-0881-05-M13R.ab1_(reversed)
TACCCTAAACCTTGATTCTGGGGTATATACTCTGGGGCTGGGGGTCATTTGCTGCACGTCCTGTGGGGTCAGGGCCTCAATAAATTTCTTTGACTTTTCCAGCATGGTCCTTCCCTGAAGGGCCACTGTTTCTGCAATCTTTATACAGGGTAAAAGGCCGGAAGAC
>ARS-Herpes-PPR-0881-06-M13R.ab1_(reversed)
TACCCTAAACCTTGATTCTGGGGTATATACTCTGGGGCTGGGGGTCATTTGCTGCACGTCCTGTGGGGTCAGGGCCTCAATAAATTTCTTTGACTTTTCCAGCATGGTCCTTCCCTGAAGGGTCACTGTTTCTGCAATCTTTATACAAGGTAAAAGGCCGGAAGAC
>ARS-Herpes-PPR-0881-08-M13R.ab1_(reversed)
TACCCTAAACCTTGATTCTGGGGTATATACTCTGGGGCTGGGGGTCATTTGCTGCACGTCCTGTGGGGTCAGGGCCTCAATAAATTTCTTTGACTTTTCCAGCATGGTCCTTCCCTGAAGGGTCACTGTTTCTGCAATCTTTATACAAGGTAAAAGGCCGGAAG
>ARS-Herpes-PPR-0881-09-M13R.ab1_(reversed)
TACCCTAAACCTTGATTCTGGGGTATATACTCTGGGGCTGGGGGTCATTTGCTGCACGTCCTGTGGGGTCAGGGCCTCAATAAATTTCTTTGACTTTTCCAGCATGGTCCTTCCCTGAAGGGTCACTGTTTCTGCAACCTTTATACAAGGTAAAAGGCCGGAAGAC
>ARS-Herpes-PPR-0881-10-M13R.ab1_(reversed)
TACCCTAAACCTTGATTCTGGGGTATATACTCTGGGGCTGGGGGTCATTTGCTGCACGTCCTGTGGGGTCAGGGCCTCAATAAATTTCTTTGACTTTTCCAGCATGGTCCTTCCCTGAAGGGTCACTGTTTCTGCAATCTTTATACAAGGTAAAAGGCCGGAAGAC
>ARS-Herpes-PPR-0881-11-M13R.ab1_(reversed)
TACCCTAAACCTTGATTCTGGGGTATATACTCTGGGGCTGGGGGTCATTTGCTGCACGTCCTGTGGGGTCAGGGCCTCAATAAATTTCTTTGACTTTTCCAGTATGGTCCTTCCCTGAAGGGTCACTGTTTCTGCAATCTTTATACAAGGTAAAAGGCCGGAAG
>ARS-Herpes-PPR-0881-12-M13R.ab1_(reversed)
TACCCTAAACCTTGATTCTGGGGTATATACTCTGGGGCTGGGGGTCATTTGCTGCACGTCCTGTGGGGTCAGGGCCTCAATAAATTTCTTTGACTTTTCCAGCATGGTCCTTCCCTGAAGGGTCACTGTTTCTGCAATCTTTATACAAGGTAAAAGGCCGGAAGAC
>ARS-Herpes-PPR-0883-01-M13R.ab1_(reversed)
GACCTTCACCTTAACATCCTCCTCACCCTCGAAATCATCGCGATCGAAAAACACGCCGAGGCCCTTCCTGTCGGAAAGATGTCCGTGAATATAGTCGGACGTCTTGGAGAGCATACTCCTGCCCATCTTCGTGATGCATGCGGCGATGGGAAGACAAGGCATCATGCCGCTGGCG
>ARS-Herpes-PPR-0883-02-M13R.ab1
GACCTTCACCTTAACATCCTCATCATCCTCGAAATCATCGCGATCGAAAAACACGCCGAGGCCCTCTCTGTCGGACAGATGCCCGTGAATATAGTCGGACGTCTTGGAGAGCATACTCCTACCCATCTTCGTGATGCAGGCGGCGATAGGAAGACAAGGCATCATGCCGCTGGCG
>ARS-Herpes-PPR-0883-02-M13R.ab1
GACCTTCACCTTAACATCCTCCTCACCCTCGAAATCATCGCGATCGAAAAACACGCCGAGGCCCTTCCTGTCGGAAAGATGTCCGTGAATATAGTCGGACGTCTTGGAGAGCATGCTCCTGCCCATCTTCGTGATGCAGGCGGCGATGGGAAGACAAGGCATCATGCCGCTGGCG
>ARS-Herpes-PPR-0883-03-M13R.ab1
GACCTTCACCTTAACATCCTCCTCACCCTCGAAATCATCGCGATCGAAAAACACGCCGAGGCCCTTCCTGTCGGAAAGATGTCCGTGAATATAGTCGGACGTCTTGGAGAGCATACTCCTGCCCATCTTCGTGATGCATGCGGCGATGGGAAGACAAGGCATCATGCCGCTGGCG
>ARS-Herpes-PPR-0883-04-M13R.ab1
GACCTTCACCTTAACATCCTCCTCACCCTCGAAATCATCGCGATCGAAAAACACGCCGAGGCCCTTCCTGTCGGAAAGATGTCCGTGAATATAGTCGGACGTCTTGGAGAGCATACTCCTGCCCATCTTCGTGATGCAGGCGGCGATGGGAAGACAAGGCATCATGCCGCTGGCG
>ARS-Herpes-PPR-0883-04-M13R.ab1_(reversed)
GACCTTCGCCTTAACATCCTCCTCACCCTCGAAATCATCGCGATCGAAAAACACGCCGAGGCCCTTCCTGTTGGAAAGATGTCCGTGAATATAGTCGGACGTCTTGGAGAGCATACTCCTGCCCATCTTCGTGATGCAGGCGGCGATGGGAAGACAAGGCATCATGCCGCTGGCG
>ARS-Herpes-PPR-0883-05-M13R.ab1
GACCTTCACCTTAACATCCTCATCATCCTCGAAATCATCGCGATCGAAAAACACGCCGAGGCCCTCTCTGTCGGACAGATGCCCGTGAATATAGTCGGACGTCTTGGAGAGCATACTCCTACCCATCTTCGTGATGCAGGCGGCGATAGGAAGACAAGGCATCATGCCGCTGGCG
>ARS-Herpes-PPR-0883-06-M13R.ab1
GACCTTCACCTTAACATCCTCCTCACCCTCGAAATCATCGCGATCGAAAAACACGCCGAGGCCCTTCCTGTCGGAAAGATGTCCGTGAATATAGTCGGACGTCTTGGAGAGCATACTCCTGCCCATCTTCGTGATGCATGCGGCGATGGGAAGACAAGGCATCATGCCGCTGGCG
>ARS-Herpes-PPR-0883-07-M13R.ab1
GACCTTCACCTTAACATCCTCCTCACCCTCGAAATCATCGCGATCGAAAAACACGCCGAGGCCCTTCCTGTCGGAAAGATGTCCGTGAATATAGTCGGACGTCTTGGAGAGCATACTCCTGCCCATCTTCGTGATGCATGCGGCGATGGGAAGACAAGGCATCATGCCGCTGGCG
>ARS-Herpes-PPR-0883-07-M13R.ab1
GACCTTCACCTTAACATCCTCCTCACCCTCGAAATCATCGCGATCGAAAAACACGCCGAGGCCCTTCCTGTCGGAAAGATGTCCGTGAATATAGTCGGACGTCTTGGAGAGCATACTCCTGCCTATCTTCGTGATGCAGGCGGCGATGGGAAGACAAGGCATCATGCCGCTGGCG
>ARS-Herpes-PPR-0883-08-M13R.ab1_(reversed)
GACCTTCACCTTAACATCCTCCTCACCCTCGAAATCATCGCGATCGAAAAACACGCCGAGGCCCTTCCTGTCGGAAAGATGTCCGTGAATATAGTCGGACGTCTTGGAGAGCATACTCCTGCCCATCTTCGTGATGCAGGCGGCGATGGGAAGACAAGGCATCATGCCGCTGGCG
>ARS-Herpes-PPR-0883-09-M13R.ab1
GACCTTCACCTTAACATCCTCCTCACCCTCGAAATCATCGCGATCGAAAAACACGCCGAGGCCCTTCCTGTCGGAAAGATGTCCGTGAATATAGTCGGACGTCTTGGAGAGCATACTCCTGCCCATCTTCGTGATGCAGGCGGCGACGGGAAGACAAGGCATCATGCCGCTGGCA
>ARS-Herpes-PPR-0883-09-M13R.ab1
GACCTTCACCTTAACATCCTCCTCACCCTCGAAATCATCGCGATCGAAAAACACGCCGAGGCCCTTCCTGTCGGAAAGATGTCCGTGAATATAGTCGGACGTCTTGGAGAGCATACTCCTGCCCATCTTCGTGATGCAGGCGGCGATGGGAAGACAAGGCATCATGCCGCTGGCG
>ARS-Herpes-PPR-0883-10-M13R.ab1
GACCTTCACCTTAACATCCTCCTCACCCTCGAAATCATCGCGATCGAAAAACACGCCGAGGCCCTTCCTGTCGGAAAGATGTCCGTGAATATAGTCGGACGTCTTGGAGAGCATACTCCTGCCCATCTTCGTGATGCAGGCGGCGATGGGAAGACAAGGCATCATGCCGCTGGCG
>ARS-Herpes-PPR-0883-11-M13R.ab1
GACCTTCACCTTAACATCCTCATCATCCTCGAAATCATCGCGATCGAAAAACACGCCGAGGCCCTCTCTGTCGGACAGATGCCCGTGAATATAGTCGGACGTCTTGGAGAGCATACTCCTACCCATCTTCGTGATGCAGGCGGCGATAGGAAGACAAGGCATCATGCCGCTGGCG
>ARS-Herpes-PPR-0883-11-M13R.ab1
GACCTTCACCTTAACATCCCCCTCACCCTCGAAATCATCGCGATCGAAAAACACGCCGAGGCCCTTCCTGTCGGAAAGATGTCCGTGAATATAGTCGGACGTCTTGGAGAGCATACTCCTGCCCATCTTCGTGATGCAGGCGGCGATGGGAAGACAAGGCATCATGCCGCTGGCG
>ARS-Herpes-PPR-0883-12-M13R.ab1
GACCTTCACCTTAACATCCTCCTCACCCTCGAAATCATCGCGATCGAAAAACACGCCGAGGCCCTTCCTGTCGGAAAGATGTCCGTGAATATAGTCGGACGTCTTGGAGAGCATACTCCTGCCCATCTTCGTGATGCAGGCGGCGATGGGAAGACAAGGCATCATGCCGCTGGCG
>ARS-Herpes-PPR-0885-01-M13R.ab1_(reversed)
GACCTTCACGGAGAACTGCTCCCCGTCGATAAACGCGTCGTCGCCCACGAAGCGCCGGCAGTTCCCGGGGTCCCCGAAGAAGGAATGGACGTAGTCCGTGGTCCTGGCGAGCATGGCCCTTCCGATGCACGTGACGGAGGAGGCTATGGGGATGCAGGGCAGCATGCCGCTCGCG
>ARS-Herpes-PPR-0885-02-M13R.ab1_(reversed)
GACCTTCACGGAGAACTGCTCCCCGTCGATGAACGCGTCGTCGCCCACGAAGCGCCGGCAGTTCTCGGGGTCCCCGAAGAAGGAATGGACGTAGTCCGTGGTCCTGGCGAGCATGGCCCTTCCGATGCACGTGACGGAGGAGGCTATGGGGATGCAGGGCAGCATGCCGCTCGCG
>ARS-Herpes-PPR-0885-03-M13R.ab1_(reversed)
GACCTTCACGGAGAACTGCTCCCCGTCGATGAACGCGTCGTCGCCCACGAAGCGCCGGCAGTTCTCGGGGTCCCCGAAGAAGGAATGGACGTAGTCCGTGGTCCTGGCGAGCATGGCCCTTCCGATGCACGTGACGGAGGAGGCTATGGGGATGCAGGGCAGCATGCCGCTCGCG
>ARS-Herpes-PPR-0885-04-M13R.ab1_(reversed)
GACCTTCACGGAGAACTACTCCCCGTCGATGAACGCGTCGTCGCCCACGAACCGCCGGCAGTTCTCGGGATCCCCGAAGAAGGAGTGGACGTAGTCCGTGGTCCTGGCGAGCATGGCCCTTCCGATGCACGTGACGGAGGAGGCTATGGGGATGCAGGGAAGCATGCCGCTCGCG
>ARS-Herpes-PPR-0885-05-M13R.ab1_(reversed)
GACCTTCACGGAGAACTGCTCCCCGTCGATGAACGCGTCGTCGCCCACGAAGCGCCGGCAGTTCTCGGGGTCCCCGAAGAAGGAATGGACGTAGCCCGTGGTCCTGGCGAGCATGGCCCTTCCGATGCACGTGACGGAGGAGGCTATGGGGATGCAGGGCAGCATGCCGCTCGCG
>ARS-Herpes-PPR-0885-06-M13R.ab1_(reversed)
GACCTTCACGGAGAACTGCTCCCCGTCGATGAACGCGTCGTCGCCCACGAAGCGCCGGCAGTTCTCGGGGTCCCCGAAGAAGGAATGGACGTAGTCCGTGGTCCTGGCGAGCATGGCCCTTCCGATGCACGTGACGGAGGAGGCTATGGGGATGCAGGGCAGCATGCCGCTCGCG
>ARS-Herpes-PPR-0885-07-M13R.ab1_(reversed)
GACCTTCACGGAGAACTGCTCCCCGTCGATGAACGCGTCGTCGCCCACGAAGCGCCGGCAGTTCTCGGGGTCCCCGAAGAAGGAATGGACGTAGTCCGTGGTCCTGGCGAGCATGGCCCTTCCGATGCACGTGACGGAGGAGGCTATGGGGATGCAGGGCAGCATGCCGCTCGCG
>ARS-Herpes-PPR-0885-08-M13R.ab1_(reversed)
GACCTTCACGGAGAACTGCTCCCCGTCGATGAACGCGTCGTCGCCCACGAAGCGCCGGCAGTTCTCGGGGTCCCCGAAGAAGGAATGGACGTAGTCCGTGGTCCTGGCGAGCACGGCCCTTCCGATGCACGTGACGGAGGAGGCTATGGGGATGCAGGGCAGCATGCCGCTCGCG
>ARS-Herpes-PPR-0885-09-M13R.ab1_(reversed)
GACCTTCACGGAGAACTGCTCCCCGTCGATGAACGCGTCGTCGCCCACGAAGCGCCGGCAGTTCTCGGGGTCCCCGAAGAAGGAATGGACGTAGTCCGTGGTCCTGGCGAGCATGGCCCTTCCGATGCACGTGACGGAGGAGGCTATGGGGATGCAGGGAAGCATGCCGCTCGCG
>ARS-Herpes-PPR-0885-10-M13R.ab1_(reversed)
GACCTTCACGGAGAACTGCTCCCCGTCGATGAACGCGTCGTCGCCCACGAAGCGCCGGCAGTTCTCGGGGTCCCCGAAGAAGGAATGGACGTAGTCCGTGGTCCTGGCGAGCATGGCCCTTCCGATGCACGTGACGGAGGAGGCTATGGGGATGCAGGGCAGCATGCCGCTCGCG
>ARS-Herpes-PPR-0885-11-M13R.ab1_(reversed)
GACCTTCACGGAGAACTGCTCCCCGTCGATGAACGCGTCGTCGCCCACGAACCGCCGGCAGTTCTCGGGGTCCCCGAAGAAGGAATGGACGTAGTCCGTGGTCCTGGCGAGCATGGCCCTTCCGATGCACGTGACGGAGGAGGCTATGGGGATGCAGGGCAGCATGCCGCTCGCG
>ARS-Herpes-PPR-0885-12-M13R.ab1_(reversed)
GACCTTCACGGAGAACTGCTCCCCGTCGATGAACGCGTCGTCGCCCACGAAGCGCCGGCAGTTCTCGGGGTCCCCGAAGAAGGAATGGACGTAGTCCGTGGTCCTGGCGAGCATGGCCCTTCCGATGCACGTGACGGAGGAGGCTATGGGGATGCAGGGCAGCATGCCGCTCGCG
>ARS-Herpes-PPR-0886-01-M13R.ab1_(reversed)
TACCCTAAACCTTGATTCTGGGGTATATACTCTGGGGCTGGGGGTCATTTGCTGCACGTCCTGTGGGGTCAGGGCCTCAATAAATTTCCTTGACTTTTCCAGCATGGTCCTTCCCTGCAGGGTCACTGTTTCTGCAATCTTTATACAAGGTAAAAGGCCGGAAGAC
>ARS-Herpes-PPR-0886-02-M13R.ab1_(reversed)
TACCCTAAACCTTGATTCTGGGGTATATACTCTGGGGCTGGGGGTCATTTGCTGCACGTCCTGTGGGGTCAGGGCCTCAATAAATTTCTTTGACTTTTCCAGCATGGTCCTCCCTGCAGGGTCACTGTTTCTGCAATCTTTATACAAGGTAAAAGGCCGGAAGAC
>ARS-Herpes-PPR-0886-03-M13R.ab1_(reversed)
TACCCTAAACCTTGATTCTGGGGTATATACTCTGGGGCTGGGGGTCATTTGCTGCACGTCCTGTGGGGTCAGGGCCTCAATAAATTTCTTTGACTTTTCCAGCATGGTCCTTCCCTGCAGGGTCACTGTTTCTGCAATCTTTATACAAGGTAAAAGGCCGGAAGAC
>ARS-Herpes-PPR-0886-04-M13R.ab1_(reversed)
TACCCTAAACCTTGATTCTGGGGTATATACTCTGGGGCTGGGGGTCATTTGCTGCACGTCCCGTGGGGTCAGGGCCTCAATAAATTTCTTTGACTTTTCCAGCATGGTCCTTCCCTGCAGGGTCACTGTTTCTGCAATCTTTATACAAGGTAAAAGGCCGGAAGAC
>ARS-Herpes-PPR-0886-05-M13R.ab1_(reversed)
TACCCTAAACCTTGATTCTGGGGTATATACTCTGGGGCTGGGGGTCATTTGCTGCACGTCCTGTGGGGTCAGGGCCTCAATAAATTTCTTTGACTTTTCCAGCATGGTCCTTCCCTGCAGGGTCACTGTTTCTGCAATCTTTATACAAGGTAAAAGGCCGGAAGAC
>ARS-Herpes-PPR-0886-06-M13R.ab1_(reversed)
TACCCTAAACCTTGATTCTGGGGTATATACTCTGGGGCTGGGGGTCATTTGCTGCACGTCCTGTGGGGTCAGGGCCTCAATAAATTTCTTTGACTTTTCCAGCATGGTCCTTCCCTGCAGGGTCACTGTTTCTGCAATCTTTATACAAGGTAAAAGGCCGGAAGAC
>ARS-Herpes-PPR-0886-07-M13R.ab1_(reversed)
TACCCTAGACCTTGATTCTGGGGTATATACTCTGGGGCTGGGGGTCATTTGCTGCACGTCCTGTGGGGTCAGGGCCTCAATAAATTTCTTTGACTTTTCCAGCATGGTCCTCCCTGCAGGGTCACTGTTTCTGCAATCTTTATACAAGGTAAAAGGCCGGAAGAC
>ARS-Herpes-PPR-0886-08-M13R.ab1_(reversed)
TACCCTAAACCTTGATTCTGGGGTATATACTCTGGGGCTGGGGGTCATTTGCTGCACGTCCTGTGGGGCCAGGGCCTCAATAAATTTCTTTGACTTTTCCAGCATGGTCCTTCCCTGCAGGGTCACTGTTTCTGCAATCTTTATACAAGGTAAAAGGCCGGAAGAC
>ARS-Herpes-PPR-0886-09-M13R.ab1_(reversed)
TACCCTAAACCTTGATTCTGGGGTATATACTCTGGGGCTGGGGGTCATTTGCTGCACGTCCTGTGGGGTCAGGGCCTCAATAAATTTCTTTGACTTTTCCAGCATGGTCCTTCCCTGCAGGGTCACTGTTTCTGCAATCTTTATACAAGGTAAAAGGCCGGAAGAC
>ARS-Herpes-PPR-0886-11-M13R.ab1_(reversed)
TACCCTAAACCTTGATTCTGGGGTATATACTCTGGGGCTGGGGGTCATTTGCTGCACGTCCTGTGGGGTCAGGGCCTCAATAAATTTCTTTGACTTTTCCAGCATGGTCCTTCCCTGCAGGGTCACTGTTTCTGCAATCTTTATACAAGGTAAAAGGCCGGAAGAC
>ARS-Herpes-PPR-0886-12-M13R.ab1
TACCCTAAACCTTGATTCTGGGGTATATACTCTGGGGCTGGGGGTCATTTGCTGCACGTCCTGTGGGGTCAGGGCCTCAATAAACTTCTTTGACTTTTCCAGCATGGTCCTTCCCTGCAGGGTCACTGTTTCTGCAATCTTTATACAAGGTAAAAGGCCGGAAGAC
>ARS-Herpes-PPR-0887-04-M13R.ab1_(reversed)
GACCTTGACGGAGAATTCCTCCCCGTTCAGAAACGCGTCCTTACCGAGGAATTCCTCGCACGTCTCCCTGTTCCCGAAAAACGAGTGCACGTAATCCGTGGTGGCCGACAGCATCTCGCGACCGATACGCGTTACCGAGGCGGCGATGGGAAGACACGGCAACATGCCGCTGGCA
>ARS-Herpes-PPR-0887-06-M13R.ab1
GACCTTCACCTTAACATCCTCCTCACCCTCGAAATCATCGCGATCGAAAAACACGCCGAGGCCCTTCCTGTCGGAAAGATGTCCGTGAATATAGTCGGACGTCTTGGAGAGCATACTCCTGCCCATCTTCGTGATGCAGGCGGCGATGGGAAGACAAGGCATCATGCCGCTGGCG
>ARS-Herpes-PPR-0887-09-M13R.ab1_(reversed)
GACCTTGACGGAGAATTCCTCCCCGTTCAGAAACGCGTCCTTACCGAGGAATTCCTCGCACGTCTCCCTGTTCCCGAAAAACGAGTGCACGTAATCCGTGGTGGCCGACAGCATCTCGCGACCGATACGCGTTACCGAGGCGGCGATGGGAAGACACGGCAACATGCCGCTGGCA
>ARS-Herpes-PPR-0887-10-M13R.ab1_(reversed)
GACCTTGACGGAGAATTCCTCCCCGTTCAGAAACGCGTCCTTACCGAGGAATTCCTCGCACGTCTTCCCTGTTCCCGAAAAACGAGTGCACGTAATCCGTGGTGGCCGACAGCATCTCGCGACCGATACGCGTTACCGAGGCGGCGATGGGAAGACACGGCAACATGCCGCTGGCA
>ARS-Herpes-PPR-0888-01-M13R.ab1_(reversed)
AACCTTCACAAGTACCGCACCTCCATCGAAGTCGGATTCCGTGAAAAACTTACTCAGCTGATCACGTGTAGCGAGGTTGTCATGTATGAAAGCCGACGTCTTCAGCAGCATGCCGCGACCGATCGCCGTGATCGACGCCGCAATAGGCAAGCAAGGCNTCATCCCGGACACG
>ARS-Herpes-PPR-0888-02-M13R.ab1_(reversed)
AACCTTCACAAGTACCGCACCTCCATCGAAGTCGGATTCCGTGAAAAACTTACTCAGCTGATCACGTGTAGCGAGGTTGTCATGTATGAAAGCCGACGTCTTCAGCAGCATGCCGCGACCGATCGCCGTGATCGACGCCGCGATAGGCAAGCCAGGCATCATCCCGGACACG
>ARS-Herpes-PPR-0888-03-M13R.ab1_(reversed)
AACCTTCACAAGTACCGCACCTCCATCGAAGTCGGATTCCGTGAAAAACTTACTCAGCTGATCACGTGTAGCGAGGTTGTCATGTATGAAAGCCGACGTCTTCAGCAGCATGCCACGACCGATCGCCGTGATCGACGCCGCGATAGGCAAGCAAGGCATCATCCCGGACACG
>ARS-Herpes-PPR-0888-04-M13R.ab1_(reversed)
AACCTTCACAAGTACCGCACCTCCATCGAAGTCGGATTCCGTGAAAAACTTACTCAGCTGATCACGTGTAGCGAGGTTGTCATGTATGAAAGCCGACGTCTTCAGCAGCATGCCGCGACCGATCGCCGTGATCGACGCCGCGATAGGCAAGCAAGGCATCATCCCGGACACG
>ARS-Herpes-PPR-0888-05-M13R.ab1_(reversed)
AACCTTCACAAGTACCGCACCTCCATCGAAGTCGGATTCCGTGAAAAACTTACTCAGCTGATCACGTGCAGCGAGGTTGTCATGTATGAAAGCCGACGTCTTCAGCAGCATGCCGCGACCGATCGCCGTGATCGACGCCGCGATAGGCAAGCAAGGCATCATCCCGGACACG
>ARS-Herpes-PPR-0888-06-M13R.ab1_(reversed)
AACCTTCACAAGTACCGCACCTCCATCGAAGTCGGATTCCGTGAAAAACTTACTCAGCTGATCACGTGTAGCGAGGTTGTCATGTATGAAAGCCGACGTCTTCAGCAGCATGCCGCGACCGATCGCCGTGATCGACGCCGCGATAGGCAAGCAAGGCATCATCCCGGACACG
>ARS-Herpes-PPR-0888-07-M13R.ab1_(reversed)
AACCTTCACAAGTACCGCACCTCCATCGAAGTCGGATTCCGTGAAAAACCTACTCAGCTGATCACGTGTAGCGAGGTTGTCATGTATGAAAGCCGACGTCTTCAGCAGCATGCCGCGACCGATCGCCGTGATCGACGCCGCGATAGGCAAGCAAGGCATCATCCCGGACACG
>ARS-Herpes-PPR-0888-08-M13R.ab1_(reversed)
AACCTTCACAAGTACCGCACCTCCATCGAAGTCGGATTCCGTGAAAAACTTACTCAGCTGATCACGTGTAGCGAGGTTGTCATGTATGAAAGCCGACGTCTTCAGCAGCATGCCGCGACCGATCGCCGTGATCGACGCCGCGATAGGCAAGCAAGGCATCATCCCGGACACG
>ARS-Herpes-PPR-0888-09-M13R.ab1_(reversed)
AACCTTCACAAGTACCGCACCTCCATCGAAGTCGGATTCCGTGAAAAACTTACTCAGCTGATCACGTGTAGCGAGGTTGTCATGTATGAAAGCCGACGTCTTCAGCAGCATGCCGCGACCGATCGCCGTGATCGACGCCGCGATAGGCAAGCAAGGCATCATCCCGGACACG
>ARS-Herpes-PPR-0888-10-M13R.ab1_(reversed)
AACCTTCACAAGTACCGCACCTCCATCGAAGTCGGATTCCGTGAAAAACTTACTCAGCTGATCACGCGTAGCGAGGTTGTCATGTATGAAAGCCGACGTCTTCAGCAGCATGCCGCGACCGATCGCCGTGATCGACGCCGCGATAGGCAAGCAAGGCATCATCCCGGACACG
>ARS-Herpes-PPR-0888-11-M13R.ab1_(reversed)
AACCTTCACAAGTACCGCACCTCCATCGAAGTCGGATTCCGTGAAAAACTTACTCAGCTGATCACGTGTAGCGAGGTTGTCATGTATGAAAGCCGACGTCTTCAGCAGCATGCCGCGACCGATCGCCGTGTTCGACGCCGCGATAGGCAAGCAAGGCATCATCCCGGACACG
>ARS-Herpes-PPR-0888-12-M13R.ab1_(reversed)
AACCTTCACAAGTACCGCACCTCCATCGAAGTCGGATTCCGTGAAAAACTTACTCAGCTGATCACGTGTAGCGAGGTTGTCATGTATGAAAGCCGACGTCTTCAGCAGCATGCCGCGACCGATCGCCGTGATCGACGCCGCGATAGGCAAGCAAGGCATCATCCCGGACACG
>ARS-Herpes-PPR-0889-01-M13R.ab1_(reversed)
GACCTTCACGGAGAACTGCTCCCCGTCGATGAACGCGTCGTCGCCCACGAAGCGCCGGCAGTTCTCGGGGTCCCCGAAGAAGGAGTGGACGTAGTCCGTGGTCCTGGCGAGCATTGCCCTTCCGATGCACGTGACGGAGGAGGCTATGGGGATGCAGGGCAGCATGCCGCTCGCG
>ARS-Herpes-PPR-0889-02-M13R.ab1_(reversed)
GACCTTCACGGAGAACTGCTCCCCGTCGATGAACGCGTCGTCGCCCACGAAGCGCCGGCAGTTCTCGGGGTCCCCGAAGAAGGAGTGGACGTAGTCCGTGGTCCTGGCGAGCATTGCCCTTCCGATGCACGTGACGGAGGAGGCTATGGGGATGCAGGGCAGCATGCCGCTCGCG
>ARS-Herpes-PPR-0889-03-M13R.ab1_(reversed)
GACCTTCGCGGAGAACTGCTCCCCGTCGATGAACGCGTCGTCGCCCACGAAGCGCCGGCAGTTCTCGGGGTCCCCGAAGAAGGAGTGGACGTAGTCCGTGATCCTGGCGAGCATTGCCCTTCCGATGCACGTGACGGAGGAGGCTATGGGGATGCAGGGCAGCATGCCGCTCGCG
>ARS-Herpes-PPR-0889-05-M13R.ab1_(reversed)
GACCTTCACGGAGAACTGCTCCCCGTCGATGAACGCGTCGTCGCCCACGAAGCGCCGGCAGTTCTCGGGGTCCCCGAAGAAGGAGTGGACGTAGTCCGTGGTCCTGGCGAGCATTGCCCTTCCGATGCACGTGACGGAGGAGGCTATGGGGATGCAGGGCAGCATGCCGCTCGCG
>ARS-Herpes-PPR-0889-06-M13R.ab1_(reversed)
GACCTTCACGGAGAACTGCTCCCCGTCGATGAACGCGTCGTCGCCCACGAAGCGCCGGCAGTTCTCGGGGTCCCCGAAGAAGGAGTGGACGTAGTCCGTGGTCCTGGCGAGCATTGCCCTTCCGATGCACGTGACGGAGGAGGCTATGGGGATGCAGGGCAGCATGCCGCTCGCG
>ARS-Herpes-PPR-0889-07-M13R.ab1_(reversed)
GACCTTCACGGAGAACTGCTCCCCGTCGATGAACGCGTCGTCGCCCACGAAGCGCCGGCAGTTCTCGGGGTCCCCGAAGAAGGAGTGGACGTAGTCCGTGGTCCTGGCGAGCATTGCCCTTCCGATGCACGTGACGGAGGAGGCTATGGGGATGCAGGGCAGCATGCCGCTCGCG
>ARS-Herpes-PPR-0889-08-M13R.ab1_(reversed)
GACCTTCACGGAGAACTGCTCCCCGTCGATGAACGCGTCGTCGCCCACGAAGCGCCGGCAGTTCTCGGGGTCCCCGAAGAAGGAGTGGACGTAGTCCGTGGTCCTGGCGAGCATTGCCCTTCCGATGCACGTGACGGAGGAGGCTATGGGGATGCAGGGCAGCATGCCGCTCGCG
>ARS-Herpes-PPR-0889-10-M13R.ab1
GACCTTCACGGAGAACTGCTCCCCGTCGATGAACGCGTCGTCGCCCACGAAGCGCCGGCAGTTCTCGGGGTCCCCGAAGAAGGAGTGGACGTAGTCCGTGGTCCTGGCGAGCATTGCCCTTCCGATGCACGTGACGGAGGAGGCTATGGGGATGCAGGGCAGCATGCCGCTCGCG
>ARS-Herpes-PPR-0889-11-M13R.ab1_(reversed)
GACCTTCACGGAGGACTGCTCCCCGTCGATGAACGCGTCGTCGCCCGCGAAGCGCCGGCAGTTCTCGGGGTCCCCGAAGAAGGAGTGGACGTAGTCCGTGGTCCTGGCGAGCATTGCCCTTCCGATGCACGTGACGGAGGAGGCTATGGGGATGCAGGGCAGCATGCCGCTCGCG
>ARS-Herpes-PPR-0889-12-M13R.ab1
GACCTTCACGGAGAACCGCTCCCCGTCGATGAACGCGTCGTCGCCCACGAAGCGCCGGCAGTTCTCGGGGTCCCCGAAGAAGGAGTGGACGTAGTCCGTGGTCCTGGCGAGCATTGCCCTTCCGATGCACGTGACGGAGGAGGCTATGGGGATGCAGGGCAGCATGCCGCTCGCG
>ARS-Herpes-PPR-0892-01-M13R.ab1_(reversed)
TACCCTAAACCTTGATTCTGGGGTATGTATTCTGGGGCTGGGTGTCATTTGTTGCACGTCCTGTGGGGTCAGGGCCTCAATAAACTTCTTTGACTTTTCCAGCATGGTCCTTCCCTGCAGGGTCACTGTTTCTGCAATCTTTATACAAGGTAAAAGGCCGGAAGAC
>ARS-Herpes-PPR-0892-02-M13R.ab1_(reversed)
TACCCTAAACCTTGATTCTGGGGTATATATTCTGGGGCTGGGTGTCATTTGTTGCACGTCCTGTGGGGTCAGGGCCTCAATAAACTTCTTTGACTTTTCCAGCATGGTCCTTCCCTGCAGGGTCACTGTTTCTGCAATCTTTATACAAGGTAAAAGGCCGGAAGAC
>ARS-Herpes-PPR-0892-03-M13R.ab1_(reversed)
TACCCTAAACCTTGATTCTGGGGTATATATTCTGGGGCTGGGTGTCATTTGTTGCACGTCCTGTGGGGTCAGGGCCTCAATAAACTTCTTTGACTTTTCCAGCATGGTCCTTCCCTGCAGGGTCACTGTTTCTGCAATCTTTATACGAGGTAAAAGGCCGGAAGAC
>ARS-Herpes-PPR-0892-04-M13R.ab1_(reversed)
TACCCTAAACCTTGATTCTGGGGTATATATTCTGGGGCTGGGTGTCATTTGTTGCACGTCCTGTGGGGTCAGGGCCTCAATAAACTTCTTTGACTTTTCCAGCATGGTCCTTCCCTGCAGGGTCACTGTTTCTGCAATCTTTATACAAGGTAAAAGGCCGGAAGAC
>ARS-Herpes-PPR-0892-05-M13R.ab1
TACCCTAAACCTTGATTCTGGGGTATATATTCTGGGGCTGGGTGTCATTTGTTGCACGTCCTGTGGGGTCAGGGCCTCAATAAACTTCTTTGACTTTTCCAGCATGGTCCTTCCCTGCAGGGTCACTGTTTCTGCAATCTTTATACAAGGTAAAAGGCCGGAAGAC
>ARS-Herpes-PPR-0892-07-M13R.ab1_(reversed)
TACCCTAAACCTTGATTCTGGGGTATATATTCTGGGGCTGGGTGTCATTTGTTGCACGTCCTGTGGGGTCAGGGCCTCAATAAACTTCTTTGACTTTTCCAGCATGGTCCTTCCCTGCAGGGTCACTGTTTCTGCAATCTTTATACAAGGTAAAAGGCCGGAAGAC
>ARS-Herpes-PPR-0892-08-M13R.ab1_(reversed)
TACCCTAAACCTTGATTCTGGGGTATATATTCTGGGGCTGGGTGTCATTTGTTGCACGTCCTGTGGGGTCAGGGCCTCAATAAACTCCTCTGACTTTTCCAGCATGGTCCTTCCCTGCAGGGTCACTGTTTCTGCAATCTTTATACAAGGTAAAAGGCCGGAAGAC
>ARS-Herpes-PPR-0892-09-M13R.ab1_(reversed)
TACCCTAAACCTTGATTCTGGGATATATATTCTGGGGCTGGGTGTCATTTGTTGCACGTCCTGTGGGGTCAGGGCCTCAATAAACTTCTTTGACTTTTCCAGCATGGTCCTTCCCTGCAGGGTCACTGTTTCTGCAATCTTTATACAAGGTAAAAGGCCGGAAGAC
>ARS-Herpes-PPR-0892-10-M13R.ab1_(reversed)
TACCCTAAACCTTGATTCTGGGGTATATATTCTGGGGCTGGGTGTCATTTGTTGCACGTCCTGTGGGGTCAGGGCCTCAATAAACTTCTTTGACTTTTCCAGCATGGTCCTTCCCTGCAGGGTCACTGTTTCTGCAATCTTTATACAAGGTAAAAGGCCGGAAGAC
>ARS-Herpes-PPR-0892-11-M13R.ab1_(reversed)
TACCCTAAACCTTGATTCTGGGGTATATATTCTGGGGCTGGGTGTCATTTGTTGCACGTCCTGTGGGGTCAGGGCCTCAATAAACTTCTTTGACTTTTCCAGCATGGTCCTTCCCTGCAGGGTCACTGTTTCTGCAATCTTTATACAAGGTAAAAGGCCGGAAGAC
>ARS-Herpes-PPR-0892-12-M13R.ab1_(reversed)
TACCCTAAACCTTGATTCTGGGGTATATATTCTGGGGCTGGGTGTCATTTGTTGCACGTCCTGTGGGGTCAGGGCCTCAATAAACTTCTTTGACTTTTCCAGCATGGTCCTTCCCTGCAGGGTCACTGTTTCTGCAATCTTTATACAAGGTAAAAGGCCGGAAGAC
>ARS-Herpes-PPR-0894-01-M13R.ab1
GACCTTCACCTTAACATCCTCCTCACCCTCGAAATCATCGCGATCGAAAAACACGCCGAGGCCCTTCCTGTCGGAAAGATGTCCGTGAATATAGTCGGACGTCTTGGAGAGTATACTCCTGCCCATCTTCGTGATGCAGGCGGCGATGGGAAGACAAGGCATCATGCCGCTGGCG
>ARS-Herpes-PPR-0894-08-M13R.ab1_(reversed)
GACCTTCACCTTAACATCCCCCTCATCCTCGAAATCATCGCGATCAAAAAATACGCCAAGGCCTTCCCTGTCGGACAGGTGCCCGTGAATGTAGTCGGACGTCTTGGGGAGCATACTCCTGCCCATCTTCGTGATGCAAGCGGCGATGGGAAGACACGGCATCATGCCGCTGGCG
>ARS-Herpes-PPR-0894-09-M13R.ab1_(reversed)
GACCTTCACCTTAACATCCTCCTCACCCTCGAAATCATCGCGATCGAAAAACACGCCGAGGCCCTTCCTGTCGGAAAGATGTCCGTGAATATAGTCGGACGTCTTGGAGAGCATACTCCTGCCCATCTTCGTGATGCAGGCGGCGATGGGAAGACAAGGCATCATGCCGCTGGCGACGCCGTCGATCCGTACACCGAGTTAC
>ARS-Herpes-PPR-0894-10-M13R.ab1
GACCTTCACCTTAACATCCTCCTCACCCTCGAAATCATCGCGATCGAAAAACACGCCGAGGCCCTTCCTGTCGGAAAGATGTCCGTGAATATAGTCGGTCGTCTTGGAGAGTATACTCCTGCCCATCTTCGTGATGCAGGCGGCGATGGGAAGACAAGGCATCATGCCGCTGGCG
>ARS-Herpes-PPR-0894-11-M13R.ab1
GACCTTCACCTTAACATCCTCATCATCCTCGAAATCATCGCGATCGAAAAACACGCCGAGGCCCTCTCTGTCGGACAGATGCCCGTGAATATAGTCGGACGTCTTGGAGAGCATACTCCTACCCATCTTCGTGATGCAGGCGGCGATAGGAAGACAAGGCATCATGCCGCTGGCG
>ARS-Herpes-PPR-0894-12-M13R.ab1_(reversed)
GACCTTCACCTTAACATCCTCCTCACCCTCGAAATCATCGCGATCGAAAAACACGCCGAGGCCCTTCCTGTCGGAAAGATGTCCGTGAATATAGTCGGACGTCTTGGAGAGTATACTCCTGCCCATCTCCGTGATGCGGGCGGCGATGGGAAGACAAGGCATCATGCCGCTGGTG
>ARS-Herpes-PPR-0895-02-M13R.ab1
AACTCTAAAGTTAGCCTCTGGGTTATAATCTCGTGGGGAGGGGGAAATTGTCCTTGCATCATTGGGTGTAAGGGCTTCTATGTACTTTTTGGATCGCTCTAACATTGTTCTTCCCTGAAGAGTTACAGTTTCCGCGATTTTGATGCAGGGTAACAGCCCAGATGCA
>ARS-Herpes-PPR-0895-03-M13R.ab1
AACTCTAAAGTTAGCCTCTGGGTTATAATCTCGTGGGGAGGGGGAAATTGTCCTTACATCATTGGGTGTAAGGGCTTCTATGTACTTTTTGGATCGCTCTAACATTGTTCTTCCCTGAAGAGTTACAGTTTCCGCGATTTTGATGCGGGGTAACAGCCCAGATGCA
>ARS-Herpes-PPR-0895-04-M13R.ab1_(reversed)
AACTCTAAAGTTAGCCTCTGGGTTATAATCTCGTGGGGAGGGGGGGAATTGTCCTTACATCATTGGGTGTAAGGGCTTCTATGTACTTTTTGGATCGCTCTAACATTGTTCTTCCCTGAAGAGTTACAGTTTCCGCGATTTTGATGCAGGGTAACAGCCCAGATGCA
>ARS-Herpes-PPR-0895-08-M13R.ab1_(reversed)
AACCTTCACAAGTACCGCACCTCCATCGAAGTCGGATTCCGTGAAAAACTTACTCAGCTGATCACGTGCAGCGAGGTTGTCATGTATGAAAGCCGACGTCTTCAGCAGCATGCCGCGACCGATCGCCGTGATCGACGCCGCGATAGGCAAGCAAGGCATCATCCCGGACACG
>ARS-Herpes-PPR-0895-09-M13R.ab1
AACTCTAAAGTTAGCCTCTGGGTTATAATCTCGTGGGGAGGGGGAAATTGTCCTTACATCATTGGGTGTAAGGGCTTCTACGTACTTTTTGGATCGCTCTAACATTGTTCTTCCCTGAAGAGTTACAGTTTCCGCGATTTTGATGCAGGGTAACAGCCCAGATGCA
>ARS-Herpes-PPR-0895-11-M13R.ab1
GACCTTCACCTTAACATCCTCCTCACCCTCGAAATCATCGCGATCGAAAAACACGCCGAGGCCCTTCCTGTCGGAAAGGTGTCCGTGAATATAGTCAGACGTCTTGGAGAGCATACTCCTGCCCATCTTCGTGATGCAGGCGGCGATGGGAAGACAGGGCATCATGCCGCTGGCG
>ARS-Herpes-PPR-0895-12-M13R.ab1_(reversed)
AACCTTGACCTTAACATCCGCACCGCTCTCGAAGTCACCGTCGTCGAAAAATCTGCTCAGACCGTCACAATCCGACAGATGACCGTGAATATAGTCGGACGTCTTGGACAACATGTCCCTCCCTATCCTCGTGATGGAAGATGCTATGGGGAGGCACGGCATCATGCCGCCCGCG
>ARS-Herpes-PPR-0896-01-M13R.ab1_(reversed)
TACCCTAAACCTTGATTCTGGGGTATATACTCTGGGGCTGGGGGTCATTTGCTGCACGTCCTGTGGGGTCAGGGCCTCAATAAATTTCTTTGACCTTTCAGCATGGTCCTTCCCTGCAGGGTCACTGTTTCTGCAATCTTTATACAAGGTAAAAGGCCGGAAGAC
>ARS-Herpes-PPR-0896-02-M13R.ab1_(reversed)
TACCCTAAACCTTGATTCTGGGGTATATACTCTGGGGCTGGGGGTCATTTGCTGCACGTCCTGTGGGTCAGGGCCTCAATAAATTTCTTTGACTTTTCCAGCATGGTCCTTCCCTGCAGGGTCACTGTTTCTGCAATCTTTATACAAGGTAAAAGGCCGGAAGAC
>ARS-Herpes-PPR-0896-04-M13R.ab1_(reversed)
TACCCTAAACCTTGATTCTGGGGTATATACTCTGGGGCTGGGGGTCATTTGCTGCACGTCCTGTGGGGTCAGGGCCTCAATAAATTTCTTTGACTTTTCCAGCATGGTCCTTCCCTGCAGGGTCACTGTTTCTGCAATCTTTATACAAGGTAAAAGGCCGGAAGAC
>ARS-Herpes-PPR-0896-05-M13R.ab1_(reversed)
TACCCTAAACCTTGATTCTGGGGTATATACTCTGGGGCTGGGGGTCATTTGCTGCACGTCCTGTGGGGTCAGGGCCTCAATAAATTTCTTTGACTTTTCCAGCACGGTCCTTCCCTGCAGGGTCACTGTTTCTGCAATCTTTATACAAGGTAAAAGGCCGGAAGAC
>ARS-Herpes-PPR-0896-06-M13R.ab1_(reversed)
TACCCTAAACCTTGATTCTGGGGTATATACTCTGGGGCTGGGGGTCATTTGCTGCACGTCCTGTGGGGTCAGGGCCTCAATAAATTTCTTTGACTTTTCCAGCATGGTCCTTCCCTGCAGGGTCACTGTTTCTGCAATCTTTATACAAGGTAAAAGGCCGGAAGAC
>ARS-Herpes-PPR-0896-07-M13R.ab1_(reversed)
TACCCTAAACCTTGATTCTGGGGTATATACTCTGGGGCTGGGGGTCATTTGCTGCACGTCCTGTGGGTCAGGGCCTCAATAAATTTCTTTGACTTTTCCAGCATGGTCCTTCCCTGCAGGGTCACTGTTTCTGCAATCTTTATACAAGGTAAAAGGCCGGAAGAC
>ARS-Herpes-PPR-0896-08-M13R.ab1_(reversed)
TACCCTAAACCTTGATTCTGGGGTATATACTCTGGGGCTGGGGGTCATTTGCTGCACGTCCTGTGGGGTCAGGGCCTCAATAAATTTCTTTGACCTTTCCAGCATGGTCCTTCCCTGCAGGGCCACTGTTTCTGCAATCTTTATACAAGGTAAAAGGCCGGAAGAC
>ARS-Herpes-PPR-0896-09-M13R.ab1_(reversed)
TACCCTAAACCTTGATTCTGGGGTATATACTCTGGGGCTGGGGGTCATTTGCTGCACGTCCTGTGGGGTCAGGGCCTCAATAAATTTCTTTGACTTTTCCAGCATGGTCCTTCCCTGCAGGGTCACTGTTTCTGCAATCTTTATACAAGGTAAAAGGCCGGAAGAC
>ARS-Herpes-PPR-0896-10-M13R.ab1_(reversed)
TACCCTAAACCTTGATTTTGGGGTATATACTCTGGGGCTGGGGGTCATTTGCTGCACGTCCTGTGGGGTCAGGGCCTCAATAAATTTCTTTGACTTTTCCAGCATGGTCCTTCCCTGCAGGGTCACTGTTTCTGCAATCTTTATACAAGGTAAAAGGCCGGAAGAC
>ARS-Herpes-PPR-0896-12-M13R.ab1
TACCCTAAACCTTGATTCTGGGGTATATACTCTGGGGCTGGGGGTCATTTGCTGCACGTCCTGTGGGGTCAGGGCCTCAATAAATTTCTTTGACTTTTCCAGCATGGTCCTTCCCTGCAGGGTCACTGTTTCTGCAATCTTTATACAAGGTAAAAGGCCGGAAGAC
>ARS-Herpes-PPR-0901-02-M13R.ab1_(reversed)
TACCCTAAACCTTGATTCTGGGGTATATACTCTGGGGCTGGGGGTCATTTGCTGCACGTCCTGTGGGGTCAGGGCCTCAATAAATTTCTTTGACTTTTCCAGCATGGTCCTTCCCTGAAGGGTCACTGTTTCTGCAATCTTTATACAAGGTAAAAGGCCGGAAGAC
>ARS-Herpes-PPR-0901-04-M13R.ab1_(reversed)
TACCCTAAACCTTGATTCTGGGGTATATACTCTGGGGCTGGGGGTCATTTGCTGCACGTCCTGTGGGGTCAGGGCCTCAATAAATTTCTTTGACTTTTCCAGCATGGTCCTTCCCTGAAGGGTCACTGTTTCTGCAATCTTTATACAAGGCAAAAGGCCGGAAG
>ARS-Herpes-PPR-0901-06-M13R.ab1_(reversed)
TACCCTAAACCTTGATTCTGGGGTATATACTCTGGGGCTGGGGGTCATTTGCTGCACGTCCTGTGGGGTCAGGGCCTCAATAAATTTCTTTGACTTTTCCAGCATGGTCCTTCCCTGAAGGGTCACTGTTTCTGCAATCTTTATACAAGGTAAAAGGCCGGAAGAC
>ARS-Herpes-PPR-0901-07-M13R.ab1
TACCCTAAACCTTGATTCTGGGGTATATACTCTGGGGCTGGGTCATTTGCTGCACGTCCTGTGGGGTCAGGGCCTCAATAAATTTCTTTGACTTTTCCAGCATGGTCCTTCCCTGAAGGGTCACTGTTTCTGCAATCTTTATACAAGGTAAAAGGCCGGAAGAC
>ARS-Herpes-PPR-0901-10-M13R.ab1_(reversed)
TACCCTAAACCTTGATTCTGGGGTATATACTCTGGGGCTGGGGGTCATTTGCTGCACGTCCTGTGGGGTCAGGGCCTCAATAAATTTCTTTGACTTTTCCAGCATGGTCCTTCCCTGAAGGGTCACTGTTTCTGCAATCTTTATACAAGGTAGAAGGCCGGAAGAC
>ARS-Herpes-PPR-0901-12-M13R.ab1_(reversed)
TACCCTAAACCTTGATTCTGGGGTATATACTCTGGGGCTGGGGGTCATTTGCTGCACGTCCTGTGGGGTCAGGGCCTCAACAAATTTCTTTGACTTTTCCAGCATGGTCCTTCCCTGAAGGGTCACTGTTTCTGCAATCTTTATACAAGGTAAAAGGCCGGAAGAC
>ARS-Herpes-PPR-0905-03-M13R.ab1_(reversed)
AACCCTAAAGTTAGCCTCTGGGTTATAATCTCTTGGGGAGGGGGAAATTGTCCTCACATCGTCGGGTGTAAGGGCTTCTATGTACTTTTTGGATCTTTCCAACATTGTTCTCCCCTGAAGAGTTACAGTTTCTGCAATTTTGATGCAGGGTAGCAACCCAGATGTA
>ARS-Herpes-PPR-0905-06-M13R.ab1
AACCCTAAAGTTAGCCTCTGGGTTATAATCTCTTGGGGAGGGGGGAATTGTCCTCACATCGTCGGGTGTAAGGGCTTCTATGTACTTTTTGGATCTTTCCAACATTGTTCTCCCCTGAAGAGTTACAGTTTCTGCAATTTTGATGCAGGGTAGCAACCCAGATGTA
>ARS-Herpes-PPR-0905-07-M13R.ab1_(reversed)
AACCCTAAAGTTAGCCTCTGGGTTATAATCTCTTGGGGAGGGGGAAATTGTCCTCACATCGTCGGGTGTAAGGGCTTCTATGTACTTTTTGGATCTTTCCAACATTGTTCTCCCTGAAGAGTTACAGTTTCTGCAATTTTGATGCAGGGTAGCAACCCAGATGTA
>ARS-Herpes-PPR-0905-08-M13R.ab1
AACCCTAAAGTTAGCCTCTGGGTTACAATCTCTTGGGGAGGGGGAAATTGTCCTCACATCGTCGGGTGTAAGGGCTTCTATGTACTTTTTGGATCTTTCCAACATTGTTCTCCCCTGAAGAGTTACAGTTTCTGCAATTTTGATGCAGGGTAGCAACCCAGATGTA
>ARS-Herpes-PPR-0905-12-M13R.ab1_(reversed)
AACCCTAAAATTAGCCTCTGGGTTATAATCTCTTGGGGAGGGGGAAATTGTCCTCACATCGTCGGGTGTAAGGGCTTCTATGTACTTTTTGGATCTTTCCAACATTGTTCTCCCCTGAAGAGTTACAGTTTCTGCAATTTTGATGCAGGGTAGCAACCCAGATGTA
>ARS-Herpes-PPR-0917-01-M13R.ab1
AACCTTGACCTTAACATCCGTGCCGCTCTCGAAGTCACCGTCGTCGAAAAATCTGCTCAGACCGTCACGATCCGACAGATGACCGTGAATATAGTCGGACGTCTTGGACAACATGTCCCTCCCTATCCTCGTGATGGAAGATGCTATGGGGAGGCACGGCATCATGCCGCCCGCG
>ARS-Herpes-PPR-0917-02-M13R.ab1
AACCTTGACCTTAACATCCGTACCGCTCTCGAAGTCACCGTCGTCGAAAAATCTGCTCAGACCGTCACGATCCGACAGATGACCGTGAATATAGTCGGACGTCTTGGACAACATGTCCCTCCCTATCCTCGTGATGGAAGATGCTATGGGGAGGCACGGCATCATGCCGCCCGCG
>ARS-Herpes-PPR-0917-03-M13R.ab1
AACCTTGACCTTAACATCCGTACCGCTCTCGAAGTCACCGTCGTCGAAAAATCTGCTCAGACCGTCACGATCCGACAGATGACCGTGAATATAGTCGGACGTCTTGGACAACATGTCCCTCCCTATCCTCGTGATGGAAGATGCTATGGGGAGGCACGGCATCATGCCGCCCGCG
>ARS-Herpes-PPR-0917-04-M13R.ab1
AACCTTGACCTTAACATCCGTACCGCTCTCGAAGTCACCGTCGTCGAAAAATCTGCCCAGACCGTCCCGATCCGACAGATGACCGTGAATATAGTCGGACGTCTTGGACAACATGTCCCTCCCTATCCTCGTGATGGAAGATGCTATGGGGAGGCACGGCATCATGCCGCCCGCG
>ARS-Herpes-PPR-0917-05-M13R.ab1
AACCTTGACCTTAACATCCGTGCCGCTCTCGAAGTCACCGTCGTCGAAAAATCTGCTCAGACCGTCACGATCCGACAGATGACCGTGAATATAGTCGGACGTCTTGGACAACATGTCCCTCCCTATCCTCGTGATGGAAGATGCTATGGGGAGGCACGGCATCATGCCGCCCGCG
>ARS-Herpes-PPR-0917-06-M13R.ab1
AACCTTGACCTTAACATCCGTACCGCTCTCGAAGTCACCGTCGTCGAAAAATCTGCTCAGACCGTCACGATCCGACAGATGACCGTGAATATAGTCGGACGTCTTGGACAACATGTCCCTCCCTATCCTCGTGATGGAAGATGCTATGGGGAGGCACGGCACCATGCCGCCCGCG
>ARS-Herpes-PPR-0917-07-M13R.ab1
AACCTTGACCTTAACATCCGTACCGCTCTCGAAGTCACCGTCGTCGAAAAATCTGCTCAGACCGTCACGATCCGACAGATGACCGTGAATATAGTCGGACGTCTTGGACAACATGTCCCTCCCTATCCTCGTGATGGAAGATGCTATGGGGAGGCACGGCATCATGCCGCCCGCG
>ARS-Herpes-PPR-0917-08-M13R.ab1
AACCTTGACCTTAACATCCGTACCGCTCTCGAAGTCACCGTCGTCGAAAAATCTGCTCAGACCGTCACGATCCGACAGATGACCGTGAATATAGTCGGACGTCTTGGACAACATGTCCCTCCCTATCCTCGTGATGGAAGATGCTATGGGGAGGCACGGCATCATGCCGCCCGCG
>ARS-Herpes-PPR-0917-09-M13R.ab1
AACCTTGACCTTAACATCCGTACCGCTCTCGAAGTCACCGTCGTCGAAAAATCTGCTCAGACCGTCACGATCCGACAGATGACCGTGAATATAGTCGGACGTCTTGGACAACATGTCCCTCCCTATCCTCGTGATGGAAGATGCTATGGGGAGGCACGGCATCATGCCGCCCGCG
>ARS-Herpes-PPR-0917-10-M13R.ab1
GACCTTCACCTTAACATCCTCCTCACCCTCGAAATCATCGCGATCGAAAAACACGCCGAGGCCCTTCCTGTCGGAAAGATGTCCGTGAATATAGTCGGACGTCTTGGAGAGCATACTCCTGCCCATCTTCGTGATGCAGGCGGCGATGGGAAGACAAGGCATCATGCCGCTGGCG
>ARS-Herpes-PPR-0917-12-M13R.ab1
AACCTTGACCTTAACATCCGTACCGCTCTCGAAGTCACCGTCGTCGAAAAATCTGCTCAGACCGTCACGATCCGACAGATGACCGTGAATATAGTCGGACGTCTTGGACAACATGTCCCTCCCTATCCTCGTGATGGAAGATGCTATGGGGAGGCACGGCATCATGCCGCCCGCG
>ARS-Herpes-PPR-0918-01-M13R.ab1_(reversed)
GACCTTCACGGAGAACTGCTCCCCGTCGATGAACGCGTCGTCGCCCACGAAGCGCCGGCAGTTCTCGGGGTCCCCGAAGAAGGAGTGGACGTAGTCCGTGGTCCTGGCGAGCATGGCCCTTCCGATGCACGTGACGGAGGAGGCTATGGGGATGCAGGGCAGCATGCCGCTCGCG
>ARS-Herpes-PPR-0918-02-M13R.ab1_(reversed)
GACCTTCACGGAGAACTGCTCCCCGTCGATGAACGCGTCGTCGCCCACGAAGCGCCGGCAGTTCTCGGGGTCCCCGAAGAAGGAGTGGACGTAGTCCGTGGTCCTGGCGAGCATGGCCCTTCCGATGCACGTGACGGAGGAGGCTATGGGGATGCAGGGCAGCATGCCGCTCGCG
>ARS-Herpes-PPR-0918-03-M13R.ab1_(reversed)
GACCTTCACGGAGAACTGCTCCCCGTCGATGAACGCGTCGTCGCCCACGAAGCGCCGGCAGTTCTCGGGGTCCCCGAAGAAGGAGTGGACGTAGTCCGTGGTCCTGGCGAGCATGGCCCTTCCGATGCACGTGACGGAGGAGGCTATGGGGATGCAGGGCAGCATGCCGCTCGCG
>ARS-Herpes-PPR-0918-04-M13R.ab1_(reversed)
GACCTTCACGGAGAACTGTTCCCCGTCGATGAACGCGTCGTCGCCCACGAAGCGCCGGCAGTTCTCGGGGTCCCCGAAGAAGGAGTGGACGTAGTCCGTGGTCCTGGCGAGCATGGCCCTTCCGATGCACGTGACGGAGGAGGCTATGGGGATGCAGGGAAGCATGCCGCTCGCG
>ARS-Herpes-PPR-0918-05-M13R.ab1_(reversed)
GACCTTCACGGAGAACTGCTCCCCGTCGATGAACGCGTCGTCGCCCACGAAGCGCCGGCAGTTCTCGGGGTCCCCGAAGAAGGAGTGGACGTAGTCCGTGGTCCTGGCGAGCATGGCCCTTCCGATGCACGTGACGGAGGAGGCTATGGGGATGCAGGGCAGCATGCCGCTCGCG
>ARS-Herpes-PPR-0918-06-M13R.ab1_(reversed)
GACCTTCACGGAGAACTGCTCCCCGTCGATGAACGCGTCGTCGCCCACGAAGCGCCGGCAGTTCTCGGGGTCCCCGAAGAAGGAGTGGACGTAGTCCGTGGTCCTGGCGAGCATGGCCCTTCCGATGCACGTGACGGAGGAGGCTATGGGGATGCAGGGCAGCATGCCGCTCGCG
>ARS-Herpes-PPR-0918-07-M13R.ab1_(reversed)
GACCTTCACGGAGAACTGCTCCCCGTCGATGAACGCGTCGTCGCCCACGAAGCGCCGGCAGTTCTCGGGGTCCCCGAAGAAGGAGTGGACGTAGTCCGTGGTCCTGGCGAGCATGGCCCTTCCGATGCACGCGACGGAGGAGGCTATGGGGATGCAGGGCAGCATGCCGCTCGCG
>ARS-Herpes-PPR-0918-08-M13R.ab1_(reversed)
GACCTTCACGGAGAACTGCTCCCCGTCGATGAACGCGTCGTCGCCCACGAAGCGCCGGCAGTTCTCGGGGTCCCCGAAGAAGGAGTGGACGTAGTCCGTGGTCCTGGCGAGCATGGCCCTTCCGATGCACGTGACGGAGGAGGCTATGGGGATGCAGGGCAGCATGCCGCTCGCG
>ARS-Herpes-PPR-0918-09-M13R.ab1_(reversed)
GACCTTCACGGAGAACTGCTCCCCGTCGATGAACGCGTCGTCGCCCACGAAGCGCCGGCAGTTCTCGGGGTCCCCGAAGAAGGAGTGGACGTAGTCCGTGGTCCTGGCGAGCATGGCCCTTCCGATGCACGTGACGGAGGAGGCTATGGGGATGCAGGGAAGCATGCCGCTCGCG
>ARS-Herpes-PPR-0918-10-M13R.ab1_(reversed)
GACCTTCACGGAGAACTGCTCCCCGTCGATGAACGCGTCGTCGCCCACGAAGCGCCGGCAGTTCTCGGGGTCCCCGAAGAAGGAGTGGACGTAGTCCGTGGTCCTGGCGAGCATGGCCCTTCCGATGCACGTGACGGAGGAGGCTATGGGGATGCAGGGCAGCATGCCGCTCGCG
>ARS-Herpes-PPR-0918-11-M13R.ab1_(reversed)
GACCTTCACGGAGAACTGCTCCCCGTCGATGAACGCGTCGTCGCCCACGAAGCGCCGGCAGTTCTCGGGGTCCCCGAAGAAGGAGTGGACGTAGTCCGAGGTCCTGGCGAGCATGGCCCTTCCGATGCACGTGACGGAGGAGGCTATGGGGATGCAGGGAAGCATGCCGCTCGCG
>ARS-Herpes-PPR-0918-12-M13R.ab1_(reversed)
GACCTTCACGGAGAACTGCTCCCCGTCGATGAACGCGTCGTCGCCCACGAAGCGCCGGCAGTTCTCGGGGTCCCCGAAGAAGGAGTGGACGTAGTCCGAGGTCCTGGCGAGCATGGCCCTTCCGATGCACGTGACGGAGGAGGCTATGGGGATGCAGGGCAGCATGCCGCTCGCG
>ARS-Herpes-PPR-0922-01-M13R.ab1_(reversed)
TACCCTAAACCTTGATTCTGGGGTATATACTCTGGGGCTGGGGGTCATTTGCTGCACGTCCTGTGGGGTCAGGGCCTCAATAAATTTCTTTGACTTTTCCAGCATGGTCCTTCCCTGAAGGGTCACTGTTTCTGCAATCTTTATACAAGGTAAAAGGCCGGAAGAC
>ARS-Herpes-PPR-0922-02-M13R.ab1_(reversed)
TACCCTAAACCTTGATTCTGGGGTATATACTCTGGGGCTGGGGGTCATTTGCTGCACGTCCTGTGGGGTCAGGGCCTCAATAAATTTCTTTGACTTTTCCAACATGGTCCTTCCCTGAAGGGTCACTGTTTCTGCAATCTTTATACAAGGTAAAAGGCCGGACGAC
>ARS-Herpes-PPR-0922-03-M13R.ab1
TACCCTAAACCTTGATTCTGGGGTATATACTCTGGGGCTGGGGGTCGTTTGCTGCACGTCCTGTGGGGTCAGGGCCTCAATAAATTTCTTTGACTTTTCCAGCATGGTCCTTCCCTGAAGGGTCACTGTTTCTGCAATCTTTATACAAGGTAAAAGGCCGGAAGAC
>ARS-Herpes-PPR-0922-04-M13R.ab1_(reversed)
TACCCTAAACCTTGATTCTGGGGTATATACTCTGGGGCTGGGGGTCATTTGCTGCACGTCCTGTGGGGTCAGGGCCTCAATAAATTTCTTTGACTTTTCCAGCATGGTCCTTCCCTGGAGGGTCACTGTTTCTGCAATCTTTATACAAGGTAAAAGGCCGGAAGAC
>ARS-Herpes-PPR-0922-05-M13R.ab1_(reversed)
TACCCTAAACCTTGATTCTGGGGTATATACTCTGGGGCTGGGGGTCATTTGCTGCACGTCCTGTGGGGTCAGGGCCTCAATAAACTTCTTTGACTTTTCCAGCATGGTCCTTCCCTGAAGGGTCACTGTTTCTGCAATCTTTATACAAGGTAAAAGGCCGGAAGAC
>ARS-Herpes-PPR-0922-07-M13R.ab1_(reversed)
TACCCTAAACCTTGATTCTGGGGTATATACTCTGGGGCTGGGGGTCATTTGCTGCACGTCCTGTGGGGTCAGGGCCTCAATAAATTTCTTTGACTTTTCCAGCATGGTCCTTCCCTGAAGGGTCACTGTTTCTGCAATCTTTATACAAGGTAAAAGGCCGGAAGAC
>ARS-Herpes-PPR-0922-08-M13R.ab1_(reversed)
TACCCTAAACCTTGATTCTGGGGTATATACTCTGGGGCTGGGGGTCATTTGCTGCACGTCCTGTGGGGTCAGGGCCTCAATAAATTTCTTTGACTTTTCCAGCATGGTCCTTCCCTGAAGGGTCACTGTTTCTGCAATCTTTATACAAGGTAAAAGGCCGGAAGAC
>ARS-Herpes-PPR-0922-09-M13R.ab1_(reversed)
TACCCTAAACCTTGATTCTGGGGTATATACTCTGGGGCTGGGGGTCATTTGCTGCACGTCCTGTGGGGTCAGGGCCTCAATAAATTTCTTTGACTTTTCCAGCATGGTCCTTCCCTGAAGGGTCACTGTTTCTGCAATCTTTATACAAGGTAAAAGGCCGGAAGAC
>ARS-Herpes-PPR-0922-10-M13R.ab1_(reversed)
TACCCTAAACCTTGATTCTGGGGTATATACTCTGGGGCTGGGGGTCATTTGCTGCACGTCCTGTGGGGTCAGGGCCTCAATAAATTTCTTTGGCTTTTCCAGCATGGTCCTTCCCTGAAGGGTCACTGTTTCTGCAATCTTTATACAAGGTAAAAGGCCGGAAGAC
>ARS-Herpes-PPR-0922-11-M13R.ab1
TACCCTAAACCTTGATTCTGGGGTATATACTCTGGGGCTGGGGGTCATTTGCTGCACGTCCTGTGGGGTCAGGGCCTCAATAAATTTCTTTGACTTTTCCAGCATGGTCCTTCCCTGAAGGGTCACTGTTTCTGCAATCTTTATACAAGGTAAAAGGCCGGAAGAC
>ARS-Herpes-PPR-0922-12-M13R.ab1
TACCCTAAACCTTGATTCTGGGGTATATACTCTGGGGCTGGGGGTCATTTGCTGCACGTCCTGTGGGGTCAGGGCCTCAATAAATTTCTTTGACTTTTCCAGCATGGTCCTTCCCTGAAGGGTCACCGTTTCTGCAATCTTTATACAAGGTAAAAGGCCGGAAGAC
>ARS-Herpes-PPR-0926-01-M13R.ab1_(reversed)
GACCTTCACGGAGAACTGCTCCCCGTCGATGAACGCGTCGTCGCCCACGAAGCGCCGGCAGTTCTCGGGGTCCCCGAAGAAGGAGTGGACGTAGTCCGTGGTCCTGGCGAGCATGGCCCTTCCGATGCACGTGACGGAGGAGGCTATGGGGATGCAGGGCAGCATGCCGCTCGCG
>ARS-Herpes-PPR-0926-03-M13R.ab1_(reversed)
GACCTTCACGGAGAACTGCTCCCCGTCGATGAACGCGTCGTCGCCCACGAAGCGCCGGCAGTTCTCGGGGTCCCCGAAGAAGGAGTGGACGTAGTCCGTGGTCCTGGCGAGCATGGCCCTTCCGATGCACGTGACGGAGGAGGCTATGGGGATGCAGGGAAGCATGCCGCTCGCG
>ARS-Herpes-PPR-0926-04-M13R.ab1_(reversed)
TACCCTAAACCTTGATTCTGGGGTATATACTCTGGGGCTGGGGGTCATTCGCTGCACGTCCTGTGGGGTCAGGGCCTCAATAAATTTCTTTGACTTTTCCAGCATGGTCCTTCCCTGCAGGGCCACTGTTTCTGCAATCTTTATACAAGGTAAAAGGCCGGAAGAC
>ARS-Herpes-PPR-0926-07-M13R.ab1_(reversed)
TACCCTAAACCTTGATTCTGGGGTATATACTCTGGGGCTGGGGGTCATTTGCTGCACGTCCCGTGGGGTCAGGGCCACAATAAATTTCTTTGACTTTTCCAGCATGGTCCTTCCCTGCAGGGTCACTGTTTCCGCAATCTTTATACAAGGTAAAAGGCCGGAAGAC
>ARS-Herpes-PPR-0926-09-M13R.ab1_(reversed)
GACCTTCACGGAGAACTGCTCCCCGTCGATGAACGCGTCGTCGCCCACGAAGCGCCGGCAGTTCTCGGGGTCCCCGAAGAAGGAGTGGACGTAGTCCGTGGTCCTGGCGAGCATGGCCCTTCCGATGCACGTGACGGGGGAGGCTATGGGGATGCAGGGCAGCATGCCGCTCGCG
>ARS-Herpes-PPR-0926-11-M13R.ab1_(reversed)
TACCCTAAACCTTGATTCTGGGGTATATACTCTGGGGCTGGGGGTCATTTGCTGCACGTCCTGTGGGGTCAGGGCCACAATAAATTTCTTTGACTTTTCCAGCATGGTCCTTCCCTGCAGGGTCACTGTTTCTGCAATCTTTATACAAGGTAAAAGGCCGGAAGAC
>ARS-Herpes-PPR-0927-01-M13R.ab1
TACCCTAAACCTTGATTCTGGGGTATATACTCTGGGGCTGGGGGTCATTTGCTGCACGTCCTGTTGGGCCAGGGCCTCAATAAATTTCTTTGACTTTTCCAGCATGGTCCTTCCCTGCAGGGTCACTGTTTCTGCAATCTTTATACAAGGTAAAAGGCCAGAAGGC
>ARS-Herpes-PPR-0927-02-M13R.ab1_(reversed)
TACCCTAAACCTTGATTCTGGGGTATATACTCTGGGGCTGGGGGTCATTTGCTGCACGTCCTGTTGGGTCAGGGCCTCAATAAATTTCTTTGACTTTTCCAGCATGGTCCTTCCCTGCAGGGTCACTGTTTCTGCAATCTTTATACAAGGTAAAAGGCCAGAAGAC
>ARS-Herpes-PPR-0927-04-M13R.ab1_(reversed)
TACCCTAAACCTTGATTCTGGGGCATATACTCTGGGGCTGGGGGTCATTTGCTGCACGTCCTGTTGGGTCAGGGCCTCAATAAATTTCTTTGACTTTTCCAGCATGGTCCTTCCCTGCAGGGTCACTGTTTCTGCAATCTTTATACAAGGTAAAAGGCCAGAAGAC
>ARS-Herpes-PPR-0927-05-M13R.ab1_(reversed)
TACCCTAAACCTTGATTCTGGGGTATATACTCTGGGGCTGGGGGTCATTTGCTGCACGTCCTGTTGGGTCAGGGCCTCAATAAATTTCTTTGACTTTTCCAGCATGGTCCTTCCCTGCAGGGTCACTGTTTCTGCAATCTTTATACAAGGTAAAAGGCCAGAAGAC
>ARS-Herpes-PPR-0927-06-M13R.ab1
TACCCTAAACCTTGATTCTGGGGTATATACTCTGGGGCTGGGGGTCATTTGCTGCACGTCCTGTTGGGCCAGGGCCTCAATAAATTTCTTTGACTTTTCCAGCATGGTCCTTCCCTGCAGGGTCACTGTTTCTGCAATCTTTATACAAGGTAAAAGGCCAGAAGGC
>ARS-Herpes-PPR-0927-07-M13R.ab1_(reversed)
TACCCTAAACCTTGATTCTGGGGTATATACTCTGGGGCTGGGGGTCATTTGCTGCACGTCCTGTTGGGTCAGGGCCTCAATAAATTTCTTTGACTTTTCCAGCATGGTCCTTCCCTGCAGGGTCACTGTTTCTGCAATCTTTATACAAGGTAAAAGGCCAGAAGAC
>ARS-Herpes-PPR-0927-09-M13R.ab1_(reversed)
TACCCTAAACCTTGATTCTGGGGTATATACTCTGGGGCTGGGGGTCATTTGCTGCACGTCCTGTTGGGTCAGGGCCTCAATAAATTTCTTTGACTTTTCCAGCATGGTCCTTCCCTGCAGGGTCACTGTTTCTGCAATCTTTATACAAGGTAAAAGGCCAGAAGAC
>ARS-Herpes-PPR-0927-10-M13R.ab1
AACTCTAATTGTTGCGTCTGATGGTACTGGAAAGGTGGAATTGCAGATACCAGCTATGTCTTCCGGAGTTAGTGTTTCTATAAAGGCTTTGGATTTCTCTAGCATGGCACGTCCCTGAAGTGTAACAGTTTCTGCTATTTTTAAACAAGGAAAGAGACCACTGGCA
>ARS-Herpes-PPR-0927-11-M13R.ab1_(reversed)
TACCCTAAACCTTGATTCTGGGGTATATACTCTGGGGCTGGGGGTCATTTGCTGCACGTCCTGTTGGGTCAGGGCCTCAATAAATTTCTTTGACTTTTCCAGCATGGTCCTTCCCTGCAGGGTCACTGTTTCTGCAATCTTTATACAAGGTAAAAGGCCAGGAGAC
>ARS-Herpes-PPR-0928-01-M13R.ab1_(reversed)
GACCTTCACGGAGAACTGCTCCCCGTCGATGAACGCGTCGTCGCCCACGAAGCGCCGGCAGTTCTCGGGGTCCCCGAAGAAGGAGTGGACGTAGTCCGTGGTCCTGGCGAGCATGGCCCTTCCGATGCACGTGACGGAGGAGGCTATGGGGATGCAGGGCAGCATGCCGCTCGCG
>ARS-Herpes-PPR-0928-03-M13R.ab1_(reversed)
GACCTTCACGGAGAACTGCTCCCCGTCGATGAACGCGTCGTCGCCCACGAAGCGCCGGCAGTTCTCGGGGTCCCCGAAGAAGGAGTGGACGTAGTCCGTGGTCCTGGCGAGCATGGCCCTCCCGATGCACGTGACGGAGGAGGCTATGGGGATGCAGGGCAGCATGCCGCTCGCG
>ARS-Herpes-PPR-0928-04-M13R.ab1_(reversed)
GACCTTCACGGAGAACTGCTCCCCGTCGATGAACGCGTCGCCGCCCACGAAGCGCCGGCAGTTCTCGGGGTCCCCGAAGAAGGAGTGGACGTAGTCCGTGGTCCTGGCGAGCATGGCCCTTCCGATGCACGTGACGGAGGAGGCTATGGGGATGCAGGGCAGCATGCCGCTCGCG
>ARS-Herpes-PPR-0928-05-M13R.ab1_(reversed)
GACCTTCACGGAGAACTGCTCCCCGTCGATGAACGCGTCGTCGCCCACGAAGCGCCGGCAGTTCTCGGGGTCCCCGAAGAAGGAGTGGACGTAGTCCGTGGTCCTGGCGAGCATGGCCCTTCCGATGCACGTGACGGAGGAGGCTATGGGGATGCAGGGCAGCATGCCGCTCGCG
>ARS-Herpes-PPR-0928-06-M13R.ab1_(reversed)
GACCTTCACGGAGAACTGCTCCCCGTCGATGAACGCGTCGTCGCCCACGAAGCGCCGGCAGTTCTCGGGGTCCCCGAAGAAGGAGTGGACGTAGTCCGTGGTCCTGGCGAGCATGGCCCTTCCGATGCACGTGACGGAGGAGGCTATGGGGATGCAGGGCAGCATGCCGCTCGCG
>ARS-Herpes-PPR-0928-07-M13R.ab1_(reversed)
GACCTTCACGGAGAACTGCTCCCCGTCGATGAACGCGTCGTCGCCCACGAAGCGCCGGCAGTTCTCGGGGTCCCCGAAGAAGGAGTGGACGTAGTCCGTGGTCCTGGCGAGCATGGCCCTTCCGATGCACGTGACGGAGGAGGCTATGGGGATGCAGGGCAGCATGCCGCTCGCG
>ARS-Herpes-PPR-0928-08-M13R.ab1_(reversed)
GACCTTCACGGAGAACTGCTCCCCGTCGATGAACGCGTCGTCGCCCACGAAGCGCCGGCAGTTCTCGGGGTCCCCGAAGAAGGAGTGGACGTAGTCCGTGGTCCTGGCGAGCATGGCCCTTCCGATGCACGTGACGGAGGAGGCTATGGGGATGCAGGGCAGCATGCCGCTCGCG
>ARS-Herpes-PPR-0928-09-M13R.ab1
GACCTTCACGGAGAACTGCTCCCCGTCGATGAACGCGTCGTCGCCCACGAAGCGCCGGCAGTTCTCGGGGTCCCCGAAGAAGGAGTGGACGTAGTCCGTGGTCCTGGCGAGCATGGCCCTTCCGATGCACGTGACGGAGGAGGCTATGGGGATGCAGGGCAGCATGCCGCTCGCG
>ARS-Herpes-PPR-0928-10-M13R.ab1_(reversed)
GACCTTCACGGAGAACTGCTCCCCGTCGATGAACGCGTCGTCGCCCACGAAGCGCCGGCAGTTCTCGGGGTCCCCGAAGAAGGAGTGGACGTAGTCCGTGGTCCTGGCGAGCATGGCCCTTCCGATGCACGTGACGGAGGAGGCTATGGGGATGCAGGGCAGCATGCCGCTCGCG
>ARS-Herpes-PPR-0928-11-M13R.ab1_(reversed)
GACCTTCACGGAGAACTGCTCCCCGTCGATGAACGCGTCGTCGCCCACGAAGCGCCGGCAGTTCTCGGGGTCCCCGAAGAAGGAGTGGACGTAGTCCGTGGTCCTGGCGAGCATGGCCCTTCCGATGCACGTGACGGAGGAGGCTATGGGGATGCAGGGCAGCATGCCGCTCGCG
>ARS-Herpes-PPR-0928-12-M13R.ab1_(reversed)
GACCTTCACGGAGAACTGCTCCCCGTCGATGAACGCGTCGTCGCCCACGAAGCGCCGGCAGTTCTCGGGGTCCCCGAAGAAGGAGTGGACGTAGTCCGTGGTCCTGGCGAGCATGGCCCTTCCGATGCACGTGACGGAGGAGGCTATGGGGATGCAGGGCAGCATGCCGCTCGCG
>ARS-Herpes-PPR-0930-01-M13R.ab1
CACCTTGAACGAAACACCTTCACTGGTAAAATCATTCTTACTAAAAAATCGCTCGAGATTATCAGTCGTGCCTAAAGAGGTGTCGATAAACCTGGCTGTGTTAGAAAGCATATCACGACCTATTTTGGTAATAGACGCAGCTATTTGTAGACACGGCATCATCCCTTTAGAC
>ARS-Herpes-PPR-0930-01-M13R.ab1_(reversed)
GACCTTCACGGAGAACTGCTCCCCGTCGATGAACGCGTCGTCGCCCACGAAGCGCCGGCAGCTCTCGGGGTCCCCGAAGAAGGAATGGACGTAGTCCGTGGTCCTGGCGAGCATGGCCCTTCCGATGCACGTGACGGAGGAGGCTATGGGGATGCAGGGCAGCATGCCGCTCGCG
>ARS-Herpes-PPR-0930-02-M13R.ab1
GACCTTCACGGAGAACTGCTCCCCGTCGATGAACGCGTCGTCGCCCACGAAGCGCCGGCAGTTCTCGGGGTCCCCGAAGAAGGAATGGACGTAGTCCGTGGTCCTGGCGAGCATGGCCCTTCCGATGCACGTGACGGAGGAGGCTATGGGGATGCAGGGCAGCATGCCGCTCGCG
>ARS-Herpes-PPR-0930-02-M13R.ab1_(reversed)
GACCTTCACGGAGAACTGCTCCCCGTCGATGAACGCGTCGTCGCCCACGAAGCGCCGGCAGTTCTCGGGGTCCCCGAAGAAGGAATGGACGTAGTCCGTGGTCCAGGCGAGCATGGCCCTTCCGATGCACGTGACGGAGGAGGCTATGGGGATGCAGGGCAGCATGCCGCTCGCG
>ARS-Herpes-PPR-0930-03-M13R.ab1
TACCCTAAACCTTGATTCTGGGGTATATACTCTGGGGCTGGGGGTCATTTGCTGCACGTCCTGTGGGGTCAGGGCCTCAATAAATTTCTTTGACTTTTCCAGCATGGTCCTTCCCTGAAGGGTCACTGTTTCTGCAATCTTTATACAAGGTAAAAGGCCGGAAGAC
>ARS-Herpes-PPR-0930-03-M13R.ab1_(reversed)
GACCTTCACGGAGAACTGCTCCCCGTCGATGAACGCGTCGTCGCCCACGAAGCGCCGGCAGTTCTCGGGGTCCCCGAAGAAGGAATGGACGTAGTCCGTGGTCCCGGCGAGCATGGCCCTTCCGATGCACGTGACGGAGGAGGCTATGGGGATGCAGGGCAGCATGCCGCTCGCG
>ARS-Herpes-PPR-0930-04-M13R.ab1_(reversed)
TACCCTAAACCTTGATTCTGGGGTATATACTCTGGGGCTGGGGGTCATTTGCTGCACGTCCTGTGGGGCCAGGGCCTCAATAAATTTCTTTGACTTTTCCAGCATGGTCCTTCCCTGAAGGGTCACTGTCTCTGCAATCTTTATACAAGGTAAAAGGCCGGAAGAC
>ARS-Herpes-PPR-0930-04-M13R.ab1_(reversed)
GACCTTCACGGAGAACTGCTCCCCGTCGATGAACGCGTCGTCGCCCACGAAGCGCCGGCAGTTCTCGGGGTCCCCGAAGAAGGAATGGACGTAGTCCGTGGTCCAGGCGAGCATGGCCCTTCCGATGCACGTGACGGAGGAGGCTATGGGGATGCAGGGCAGCATGCCGCTCGCG
>ARS-Herpes-PPR-0930-05-M13R.ab1_(reversed)
GACCTTCACGGAGAACTGCTCCCCGTCGATGAACGCGTCGTCGCCCACGAAGCGCCGGCAGTTCTCGGGGTCCCCGAAGAAGGAATGGACGTAGTCCGTGGTCCTGGCGAGCATGGCCCTTCCGATGCACGTGACGGAGGAGGCTATGGGGATGCAGGGCAGCATGCCGCTCGCG
>ARS-Herpes-PPR-0930-06-M13R.ab1_(reversed)
GACCTTCACGGAGAACTGCTCCCCGTCGATGAACGCGTCGTCGCCCACGAAGCGCCGGCAGTTCTCGGGGTCCCCGAAGAAGGAATGGACGTAGTCCGTGGTCCTGGCGAGCATGGCCCTTCCGATGCACGTGACGGAGGAGGCTATGGGGATGCAGGGCAGCATGCCGCTCGCG
>ARS-Herpes-PPR-0930-07-M13R.ab1_(reversed)
GACCTTCACGGAGAACTGCTCCCCGTCGATGAACGCGTCGTCGCCCACGAAGCGCCGGCAGTTCTCGGGGTCCCCGAAGAAGGAATGGACGTAGTCCGTGGTCCTGGCGAGCATGGCCCTTCCGATGCACGTGACGGAGGAGGCTATGGGGATGCAGGGCAGCATGCCGCTCGCG
>ARS-Herpes-PPR-0930-08-M13R.ab1_(reversed)
GACCTTCACGGAGAACTGCTCCCCGTCGATGAACGCGTCGTCGCCCACGAGGCGCCGGCAGTTCTCGGGGTCCCCGAAGAAGGAATGGACGTAGTCCGTGGTCCTGGCGAGCATGGCCCTTCCGATGCACGTGACGGAGGAGGCTATGGGGATGCAGGGCAGCATGCCGCTCGCG
>ARS-Herpes-PPR-0930-09-M13R.ab1_(reversed)
CACCTTGAACGAAACACCTTCACTGGTAAAATCATTCTTACTAAAAAATCGCTCGAGATTATCAGTCGTGCCTAAAGAGGTGTCGATAAACCTGGCTGTGTTAGAAAGCATATCACGACCTATTTTGGTAATAGACGCAGCTATTTGTAGACACGGCATCATCCCTTTAGAC
>ARS-Herpes-PPR-0930-09-M13R.ab1_(reversed)
GACCTTCACGGAGAACTGCTCCCCGTCGATGAACGCGTCGTCGCCCACGAAGCGCCGGCAGTTCTCGGGGTCCCCGAAGGAGGAATGGACGTAGTCCGTGGTCCTGGCGAGCATGGCCCTTCCGATGCACGTGACGGAGGAGGCTATGGGGATGCAGGGCAGCATGCCGCTCGCG
>ARS-Herpes-PPR-0930-10-M13R.ab1_(reversed)
GACCTTCACGGAGAACTGCTCCCCGTCGATGAACGCGTCGTCGCCCACGAAGCGCCGGCAGTTCTCGGGGTCCCCGAAGAAGGAATGGACGTAGTCCGTGGTCCTGGCGAGCATGGCCCTTCCGATGCACGTGACGGAGGAGGCTATGGGGATGCAGGGCAGCATGCCGCTCGCG
>ARS-Herpes-PPR-0930-11-M13R.ab1_(reversed)
GACCTTCACGGAGAACTGCTCCCCGTCGATGAACGCGTCGTCGCCCACGAAGCGCCGGCAGTTCTCGGGGTCCCCGAAGAAGGAATGGACGTAGTCCGTGGTCCTGGCGAGCATGGCCCTTCCGATGCACGTGACGGAGGAGGCTATGGGGATGCAGGGCAGCATGCCGCTCGCG
>ARS-Herpes-PPR-0930-12-M13R.ab1_(reversed)
GACCTTCACGGAGAGCTGCTCCCCGTCGATGAACGCGTCGTCGCCCACGAAGCGCCGGCAGTTCTCGGGGTCCCCGAAGAAGGAATGGACGTAGTCCGTGGTCCAGGCGAGCATGGCCCTTCCGATGCACGTGACGGAGGAGGCTATGGGGATGCAGGGCAGCATGCCGCTCGCG
>ARS-Herpes-PPR-0930-12-M13R.ab1_(reversed)
GACCTTCACGGAGAACTGCTCCCCGTCGATGAACGCGTCGTCGCCCACGAAGCGCCGGCAGTTCTCGGGGTCCCCGAAGAAGGAATGGACGTAGTCCGTGGTCCTGGCGAGCATGGCCCTTCCGATGCACGTGACGGAGGAGGCTATGGGGATGCAGGGCAGCATGCCGCTCGCG
>ARS-Herpes-PPR-0933-01-M13R.ab1_(reversed)
TACCCTAAACCTTGATTCTGGGGTATATACTCTGGGGCTGGGGGTCATTTGCTGCACGTCCTGTGGGGTCAGGGCCTCAATAAATTTCTTTGACTTTTCCGGCATGGTCCTTCCCTGCAGGGTCACTGTTTCTGCAATCTTTATACAAGGTAAAAGGCCGGAAGAC
>ARS-Herpes-PPR-0933-02-M13R.ab1_(reversed)
TACCCTAAACCTTGATTCTGGGGTATATACTCTGGGGCTGGGGGTCATTTGCTGCACGTCCTGTGGGGTCAGGGCCTCAATAAATTTCTTTGACTTTTCCAGCATGGTCCTTCCCTGCAGGGTCACTGTTTCTGCAATCTTTATACAAGGTAAAAGGCCGGAAGAC
>ARS-Herpes-PPR-0933-03-M13R.ab1_(reversed)
TACCCTAAACCTTGATTCTGGGGTATATACTCTGGGGCTGGGGGTCATTTGCTGCACGTCCTGTGGGGTCAGGGCCTCAATAAATTTCTTTGACTTTTCCAGCATGGTCCTTCCCTGCAGGGTCACTGTTTCTGCAATCTTCATACAAGGTAAAAGGCCGGAAGAC
>ARS-Herpes-PPR-0933-04-M13R.ab1_(reversed)
TACCCTAAACCTTGATTCTGGGGTATATACTCTGGGGCTGGGGGTCATTTGCTGCACGTCCTGTGGGGTCAGGGCCTCAATAAATTTCTTTGACTTTTCCAGCATGGTCCTTCCCTGCAGGGTCACTGTTTCTGCAATCTTTATACAAGGTAAAAGGCCGGAAGAC
>ARS-Herpes-PPR-0933-06-M13R.ab1_(reversed)
TACCCTAAACCTTGATTCTGGGGTATATACTCTGGGGCTGGGGGTCATTTGCTGCACGTCCTGTGGGGTCAGGGCCTCAATAAATTTCTTTGACTTTTCCAGCATGGTCCTTCCCTGCAGGGTCACTGTTTCTGCAATCTTTATACAAGGTAAAAGGCCGGAAGAC
>ARS-Herpes-PPR-0933-07-M13R.ab1_(reversed)
TACCCTAAACCTTGATTCTGGGGTATATACTCTGGGGCTGGGGGTCATTTGCTGCACGTCCTGTGGGGTCAGGGCCTCAATAAATTTCTTTGACTTTTCCAGCATGGTCCTTCCCTGCAGGGTCACTGTTTCTGCAATCTTTATACAAGGTAAAAGGCCGGAAGAC
>ARS-Herpes-PPR-0933-08-M13R.ab1_(reversed)
TACCCTAAACCTTGATTCTGGGGTACATACTCTGGGGCTGGGGGTCATTTGCTGCACGTCCTGTGGGGTCAGGGCCTCAATAAATTTCTTTGACTTTTCCAGCATGGTCCTTCCCTGCAGGGTCACTGTTTCTGCAATCTTTATACAAGGTAAAGGGCCGGAAGAC
>ARS-Herpes-PPR-0933-09-M13R.ab1_(reversed)
TACCCTAAACCTTGATTCTGGGGTGTATACTCTGGGGCTGGGGGTCATTTGCTGCACGTCCTGTGGGGTCAGGGCCTCAATAAATTTCTTTGACTTTTCCAGCATGGTCCTTCCCTGCAGGGTCACTGTTTCTGCAATCTTTATACAAGGTAAAAGGCCGGAAGAC
>ARS-Herpes-PPR-0933-10-M13R.ab1_(reversed)
TACCCTAAACCTTGATTCTGGGGTATATACTCTGGGGCTGGGGGTCATTTGCTGCACGTCCTGTGGGGTCAGGGCCTCAATAAATTTCTTTGACTTTTCCAGCATGGTCCTTCCCTGCAGGGTCACTGTTTCTGCAATCTTTATACAAGGTAAAAGGCCGGAAGAC
>ARS-Herpes-PPR-0934-01-M13R.ab1_(reversed)
GACCTTCACGGAAAACTGCTCCCCGTCGATGAACGCGTCGTCGCCCACGAAGCGCCGGCAGTTCTCGGGGTCCCCGAAGAAGGAGTGGACGTAGTCCGTGGTCCTGGCGAGCATGGCCCTTCCGATGCACGTGACGGAGGAGGCTATGGGGATGCAGGGCAGCATGCCGCTCGCG
>ARS-Herpes-PPR-0934-02-M13R.ab1_(reversed)
GACCTTCACGGAGAACTGCTCCCCGTCGATGAACGCGTCGTCGGCCACGAAGCGCCGGCAGTTCTCGGGGTCCCCGAAGAAGGAGTGGACGTAGTCCGTGGTCCTGGCGAGCATGGCCCTTCCGATGCACGTGACGGAGGAGGCTATGGGGATGCAGGGCAGCATGCCGCTCGCG
>ARS-Herpes-PPR-0934-03-M13R.ab1_(reversed)
GACCTTCACGGAGAACTGCTCCCCGTCGATGAACGCGTCGTCGCCCACGAAGCGCCGGCAGTTCTCGGGGTCCCTGAAGAAGGAGTGGACGTAGTCCGTGGTCCTGGCGAGCATGGCCCTTCCGATGCACGTGACGGAGGAGGCTATGGGGATGCAGGGCAGCATGCCGCTCGCG
>ARS-Herpes-PPR-0934-04-M13R.ab1_(reversed)
GACCTTCACGGAAAACTGCTCCCCGTCGATGAACGCGTCGTCGCCCACGAAGCGCCGGCAGTTCTCGGGGTCCCCGAAGAAGGAGTGGACGTAGTCCGTGGTCCTGGCGAGCATGGCCCTTCCGATGCACGTAACGGAGGAGGCTATGGGGATGCAGGGCAGCATGCCGCTCGCG
>ARS-Herpes-PPR-0934-06-M13R.ab1_(reversed)
GACCTTCACGGAGAACTGCTCCCCGTCGATGAACGCGTCGTCGGCCACGAAGCGCCGGCAGTTCTCGGGGTCCCCGAAGAAGGAGTGGACGTAGTCCGTGGTCCTGGCGAGCATGGCCCTTCCGATGCACGTGACGGAGGAGGCTATGGGGATGCAGGGCAGCATGCCGCTCGCG
>ARS-Herpes-PPR-0934-07-M13R.ab1_(reversed)
GACCTTCACGGGGAACTGCTCCCCGTCGATGAACGCGTCGTCGCCCACGAAGCGCCGGCAGTTCTCGGGGTCCCCGAAGAAGGAGTGGACGTAGTCCGTGGTCCTGGCGAGCATGGCCCTTCCGATGCACGTGACGGAGGAGGCTATGGGGATGCAGGGCAGCATGCCGCTCTCG
>ARS-Herpes-PPR-0934-08-M13R.ab1_(reversed)
GACCTTCACGGAGAACTGCTCCCCGTCGATGAACGCGTCGTCGCCCGCGAAGCGCCGGCAGTTCTCGGGGTCCCCGAAGAAGGAGTGGACGTAGTCCGTGGTCCTGGCGAGCATGGCCCTTCCGATGCACGTGACGGAGGAGGCTATGGGGATGCAGGGCAGCATGCCGCTCGCG
>ARS-Herpes-PPR-0934-10-M13R.ab1_(reversed)
GACCTTCACGGAGAACTGCTCCCCGTCGATGAACGCGTCGTCGCCCACGAAGCGCCGGCAGTTCTCGGGGTCCCCGAAGAAGGAGTGGACGTAGTCCGTGGTCCTGGCGAGCATGGCCCTTCCGATGCACGTGACGGAGGAGGCTATGGGGATGCAGGGCAGCATGCCGCTCGCG
>ARS-Herpes-PPR-0934-11-M13R.ab1_(reversed)
GACCTTCACGGAAAACTGCTCCCCGTCGATGAACGCGTCGTCGCCCACGAAGCGCCGGCAGTTCTCGGGGTCCCCGAAGAAGGAGTGGACGTAGTCCGTGGTCCTGGCGAGCATGGCCCTTCCGATGCACGTGACGGAGGAGGCTATGGGGATGCAGGGCAGCATGCCGCTCGCG
>ARS-Herpes-PPR-0937-01-M13R.ab1_(reversed)
GACCTTGACCGCCAACGGCTCGTCCGCCACGTAATCGCCCTCGCCGAAAAAAGGAGACAAGCCGACCCTGTCACTCAGACAGCGATGGATGTATTCCGCCGTCTTGGCTAACATGTCCCTACCTATACGGGTGATAGACGCGGCGATCGGCAAACACGGCATCATACCCCCGGAC
>ARS-Herpes-PPR-0937-02-M13R.ab1_(reversed)
GACCTTGACCGCCAACGGCTCGTCCGCCACGTAATCGCCCTCGCCGAAAAAAGGAGACAAGCCGACCCTGTCACTCAGACAGCGATGGATGTATTCCGCCGTCTTGGCTAACATGTCCCTACCTATACGGGTGATAGACGCGGCGATCGGCAAACACGGCATCATACCCCCGGAC
>ARS-Herpes-PPR-0937-03-M13R.ab1_(reversed)
GACCTTGACCGCCAACGGCTCGTCCGCCACGTAATCGCCCTCGCCGAAAAAAGGAGACAAGCCGACCCTGTCACTCAGACAGCGATGGATGTATTCCGCCGTCTTGGCTAACATGTCCCTACCTATACGGGTGATAGACGCGGCGATCGGCAAACACGGCATCATACCCCCGGAC
>ARS-Herpes-PPR-0937-04-M13R.ab1
GACCTTGACCGCCAACGGCTCGTCCGCCACGTAATCGCCCTCGCCGAAAAAAGGAGACAAGCCGACCCTGTCACTCAGACAGCGATGGATGTATTCCGCCGTCTTGGCTAACATGTCCCTACCTATACGGGTGATAGACGCGGCGATCGGCAAACACGGCACCATACCCCCGG
>ARS-Herpes-PPR-0937-05-M13R.ab1_(reversed)
GACCTTGACCGCCAACGGCTCGTCCGCCACGTAATCGCCCTCGCCGAAAAAAGGAGACAAGCCGACCCTGTCACTCAGACAGCGATGGATGTATTCCGCCGTCTTGGCTAACATGTCCCTACCTATACGGGTGATAGACGCGGCGATCGGCAAACACGGCATCATACCCCCGG
>ARS-Herpes-PPR-0937-06-M13R.ab1
GACCTTGACCGCCAACGGCTCGTCCGCCACGTAATCGCCCTCGCCGAAAAAAGGAGACAAGCCGACCCTGTCACTCAGACAGCGATGGATGTATTCCGCCGTCTTGGCTAACATGTCCCTACCTATACGGGTGATAGACGCGGCGATCGGCAAACACGGCATCAT
>ARS-Herpes-PPR-0937-07-M13R.ab1_(reversed)
GACCTTGACCGCCAACGGCTCGTCCGCCACGTAATCGCCCTCGCCGAAAAAAGGAGACAAGCCGACCCTGTCACTCAGACAGCGATGGATGTATTCCGCCGTCTTGGCTAACATGTCCCTACCTATACGGGGGATAGACGCGGCGATCGGCAAACACGGCATCATACCCCCGGAC
>ARS-Herpes-PPR-0937-08-M13R.ab1
GACCTTGACCGCCAACGGCTCGTCCGCCACGTAATCGCCCTCGCCGAAAAAAGGAGACAAGCCGACCCTGTCACTCAGACAGCGATGGACGTATTCCGCCGTCTTGGCTAACATGTCCCTACCTATACGGGTGATAGACGCGGCGATCGGCAAACACGGCATCAT
>ARS-Herpes-PPR-0937-09-M13R.ab1_(reversed)
GACCTTGACCGCCAACGGCTCGTCCGCCACGTAATCGCCCTCGCCGAAAAAAGGAGACAAGCCGACCCTGTCACTCAGACAGCGATGGATGTATTCCGCCGTCTTGGCTAACATGTCCCTACCTATACGGGTGATAGACGCGGCGATCGGCAAACACGGCATCATACCCCCGGAC
>ARS-Herpes-PPR-0937-10-M13R.ab1_(reversed)
GACCTTGACCGCCAACGGCTCGTCCGCCACGTAATCGCCCTCGCCGAAAAAAGGAGACAAGCCGACCCTGTCACTCAGACAGCGATGGATGTATTCCGCCGCCTTGGCTAACATGTCCCTACCTATACGGGTGATAGACGCGGCGATCGGCAAACACGGCATCATACCCCCGGAC
>ARS-Herpes-PPR-0937-11-M13R.ab1
GACCTTGACCGCCAACGGCTCGTCCGCCACGTAATCGCCCTCGCCGAAAAAAGGAGACAAGCCGACCCTGTCACTCAGACAGCGATGGATGTATTCCGCCGTCTTGGCTAACATGTCCCTACCTATACGGGTGATAGACGCGGCGATCGGCAAACACGGCATCATACCCCCGGAC
>ARS-Herpes-PPR-0937-12-M13R.ab1
GACCTTGACCGCCAACGGCTCGTCCGCCACGTAATCGCCCTCGCCGAAAAAAGGAGACAAGCCGACCCTGTCACTCAGACAGCGATGGACGTATTCCGCCGTCTTGGCTAACATGTCCCTACCTATACGGGTGATAGACGCGGCGATCGGCAAACACGGCATCAT
>ARS-Herpes-PPR-0938-01-M13R.ab1_(reversed)
GACCTTAACCGCCAGCGGCTCATCCTCCACGTAATCGCTCTCTCCGAAAAAAGGTGACAGTCCAGCTCTATCACTCAGACGACGATGAATGTACTCCGCCGTCCTGGCCAACATATCCCTACCTATACGGGTAATGGATGCGGCGATCGGCAGACACGGCATCATGCCCCCGGAC
>ARS-Herpes-PPR-0938-02-M13R.ab1_(reversed)
GACCTTAACCGCCAGCGGCTCATCCTCCACGTAATCGCTCTCTCCGAAAAAAGGTGACAGTCCAGCTCTATCACTCAGACGACGATGAATGTACTCCGCCGTCCTGGCCAACATATCCCTACCTATACGGGTAATGGATGCGGCGGTCGGCAGACACGGCATCATGCCCCCGGAC
>ARS-Herpes-PPR-0938-03-M13R.ab1_(reversed)
GACCTTAACCGCCAGCGGCTCATCCTCCACGTAATCGCTCTCTCCGAAAAAAGGTGACAGTCCAGCTCTATCACTCAGACGACGATGAATGTACTCCGCCGTCCTGGCCAACATATCCCTACCTATACGGGTAATGGATGCGGCGGTCGGCAGACACGGCATCATGCCCCCGGAC
>ARS-Herpes-PPR-0938-04-M13R.ab1
GACCTTAACCGCCAGTGGCTCATCCCCCACGTAATCGCTCTCTCCGAAAAAAGGTGACAGTCCAGCTCTATCACTCAGACGACGATGAATGTACTCCGCCGTCCTGGCCAACATATCCCTACCTATACGGGTAATGGATGCGGCGATCGGCAGACACGGCATCATGCCCCCGGAC
>ARS-Herpes-PPR-0938-05-M13R.ab1_(reversed)
GACCTTAACCGCCAGCGGCTCATCCTCCACGTAATCGCTCTCTCCGAAAAAAGGTGACAGTCCAGCTCTATCACTCAGACGACGATGAATGTACTCCGCCGTCCTGGCCAACATATCCCTACCTATACGGGTAATGGATGCGGCGATCGGCAGACACGGCATCATGCCCCCGGAC
>ARS-Herpes-PPR-0938-06-M13R.ab1
GACCTTAACCGCCAGCGGCTCATCCTCCACGTAATCGCTCTCTCCGAAAAAAGGTGACAGTCCAGCTCTATCACTCAGACGACGATGAATGTACTCCGCCGTCCTGGCCAACATATCCCTACCTATACGGGTAATGGATGCGGCGATCGGCAGACACGGCATCATGCCCCCGG
>ARS-Herpes-PPR-0938-08-M13R.ab1_(reversed)
GACCTTAACCGCCAGCGGCTCATCCTCCACGTAATCGCTCTCTCCGAAAAAAGGTGACAGTCCAGCTCTATCACTCAGACGACGATGAATGTACTCCGCCGTCCTGGCCAACATATCCCTACCTATACGGGTAATGGATGCGGCGATCGGCAGACACGGCATCATGCCCCCGGAC
>ARS-Herpes-PPR-0938-09-M13R.ab1_(reversed)
TACTTTTATTTTATAATCATCTTTCACCGCACACTGAAATAATTGCGCTGCGTTAATTGGGTCACCCAGTACCGAATGCACGTACTCCATAGTGCTTGATAACATTCCGCGTCCTATCCGCGTTACCGATGCGGCTATCGGTAAACACGGCAACATTCCTGATGAA
>ARS-Herpes-PPR-0938-10-M13R.ab1_(reversed)
GACCTTAACCGCCAGCGGCTCATCCTCCACGTAATCGCTCTCTCCGAAAAAAGGTGACAGTCCAGCTCTATCACTCAGACGACGATGAATGTACTCCGCCGTCCTGGCCAACATATCCCTACCTATACGGGTAATGGATGCGGCGATCGGCAGACACGGCATCATGCCCCCGGAC
>ARS-Herpes-PPR-0938-11-M13R.ab1
GACCTTAACCGCCAGCGGCTCATCCTCCACGTAATCGCTCTCTCCGAAAAAAGGTGACAGTCCAGCTCTATCACTCAGACGACGATGAATGTACTCCGCCGTCCTGGCCAACATATCCCTACCTATACGGGTAATGGATGCGGCGATCGGCAGACACGGCATCATGCCCCCGGAC
>ARS-Herpes-PPR-0938-12-M13R.ab1_(reversed)
GACCTTAACCGCCAGCGGCTCATCCTCCACGTAATCGCCCTCTCCGAAAAAAGGTGACAGTCCAGCTCTATCACTCAGACGGCGATGAATGTACTCCGCCGTCCTGGCCAACATATCCCTACCTATACGGGTAATGGATGCGGCGATCGGCAGACACGGCATCATGCCCCCGGAC
>ARS-Herpes-PPR-0939-04-M13R.ab1
TACCCTAAACCTTGATTCTGGGGTATATACTCTGGGGCTGGGGGTCATTTGCTGCACGTCCTGTGGGGTCAGGGCCTCAATAAATTTCTTTGACTTTTCCAGCATGGTCCTTCCCTGAAGGGTCACTGTTTCTGCAATCTTTATACAAGGTAAAAGGCCGGAAGAC
>ARS-Herpes-PPR-0939-05-M13R.ab1
GACCTTGACCGCCAACGGCTCGTCCGCCACGTAATCGCCCTCGCCGAAAAAAGGAGACAAGCCGACCCTGTCACTCAGACAGCGATGGATGTATTCCGCCGTCTTGGCTAACATGTCCCTACCTATACGGGTGATAGACGCGGCGATCGGCAAACACGGCATCAT
>ARS-Herpes-PPR-0939-08-M13R.ab1_(reversed)
GACCTTGACCGCCAACGGCTCGTCCGCCACGTAATGGCCCTCGCCGAAAAAAGGAGACAAGCCGACCCTGTCACTCAGACAGCGATGGATGTATTCCGCCGTCTTGGCTAACATGTCCCTACCTATACGGGTGATAGACGCGGCGATCGGCAAACACGGCATCATACCCCCGGAC
>ARS-Herpes-PPR-0939-10-M13R.ab1_(reversed)
TACCCTAAACCTTGATTCTGGGGTATATACTCTGGGGCTGGGGGTCATTTGCTGCACGTCCTGTGGGGTCAGGGCCTCAATAAATTTCTTTGACTTTTCCAGCATGGTCCTTCCCTGAAGGGTCACTGTTTCTGCAATCTTTATACAAGGTAAAAGGCCGGAAGAC
>ARS-Herpes-PPR-0939-11-M13R.ab1_(reversed)
GACCTTGACCGCCAACGGCTCGTCCGCCACGTAATCGCCCTCGCCGAAAAAAGGAGACAAGCCGACCCTGTCACTCAGACAGCGATGGATGTATTCCGCCGTCTTGGCTAACATGTCCCTACCTATACGGGTGATAGACGCGGCGATCGGCAAACACGGCATCATACCCCCGGAC
>ARS-Herpes-PPR-0939-12-M13R.ab1
GATCTTGACCGCCAACGGCTCGTCCGCCACGTAATCGCCCTCGCCGAAAAAAGGAGACAAGCCGACCCTGTCACTCAGACAGCGATGGATGTATTCCGCCGTCTTGGCTAACATGTCCCTACCTATACGGGTGATAGACGCGGCGATCGGCAAACACGGCATCATACCCCCGG
>ARS-Herpes-PPR-0943-01-M13R.ab1
AACCCTAAACTTTGACTCTGGGGTGTATAGTCTAGGAATGGGTGTCATTTGTTGCACATCTTGTGGTGTTAGGGATTCAATAAATTTTTTTGACTTTTCCAACATTGTCCTCCCCTGAAGGGTAACTGTTTCTGCAATCTTTATACACGGTAGAAGGCCGGAAGCC
>ARS-Herpes-PPR-0943-02-M13R.ab1
AACCCTAAACTTTGACTCTGGGGTGTATAGTCTAGGAATGGGTGTCATTTGTTGCACATCTTGTGGTGTTAGGGATTCAATAAATTTCTTTGACTTTTCCAACATTGTCCTCCCCTGAAGGGTAACTGTTTCTGCAATCTTTATACACGGTAGAAGGCCGGAAGCCAC
>ARS-Herpes-PPR-0943-03-M13R.ab1
AACCCTAAACTTTAACTCTGGGGTGTATAGTCTAGGAATGGGTGTCATTTGTTGCACATCTTGTGGTGTTAGGGATTCAATAAATTTTTTTGACTTTTCCAACATTGTCCTCCCCTGAAGGGTAACTGTTTCTGCAATCTTTATACACGGCAGAAGGCCGGAAGCC
>ARS-Herpes-PPR-0943-05-M13R.ab1
AACCCTAAACTTTGACTCTGGGGTGTATAGTCTAGGAATGGGTGTCATTTGTTGCACATCTTGTGGTGTTAGGGATTCAATAAATTTTTTTGACTTTTCCAACATTGTCCTCCCCTGAAGGGTAACTGTTTCTGCAATCTTTATACACGGTAGAAGGCCGGAAGCC
>ARS-Herpes-PPR-0943-06-M13R.ab1_(reversed)
AACCCTAAACTTTGACTCTGGGGTGTATAGTCTAGGAATGGGTGTCACTTGTTGCACATCTTGTGGTGTTAGGGATTCAATAAATTTTTTGACTTTTCCAACATTGTCCTCCCCTGAAGGGTAACTGTTTCTGCAATCTTTATACACGGTAGAAGGCCGGAAGCC
>ARS-Herpes-PPR-0943-07-M13R.ab1
AACCCTAAACTTTGACTCTGGGGTGTATAGTCTAGGAATGGGTGTCATTTGTTGCACATCTTGTGGTGTTAGGGATTCAATAAATTTTTTTGACTTTTCCAACATTGTCCTCCCCTGAAGGGTAACTGTTTCTGCAATCTTCATACACGGTAGAAGGCCGGAAGCC
>ARS-Herpes-PPR-0943-09-M13R.ab1_(reversed)
AACCCTAAACTTTGACTCTGGGGTGTATAGTCTAGGAATGGGTGTCATTTGTTGCACATCTTGTGGTGTTAGGGATTCAATAAATTTTTTTGACTTTTCCAACATTGTCCTCCCCTGAAGGGTAACTGTTTCTGCAATCTTTATACACGGTAGAAGGCCGGAAGCC
>ARS-Herpes-PPR-0943-11-M13R.ab1
AACCCTAAACTTTGACTCTGGGGTGTATAGTCTAGGAATGGGTGTCATTTGTTGCACATCTTGTGGTGTTAGGGATTCAATAAATTTTTTTGACTTTTCCAACATTGTCCTCCCCTGAAGGGTAACTGTTTCTGCAATCTTTATACACGGTAGAAGGCCGGAAGCC
>ARS-Herpes-PPR-0944-01-M13R.ab1_(reversed)
TACCCTAAACCTTGATTCTGGGGTATATACTCTGGGGCTGGGGGTCATTTGCTGCACGTCCTGTGGGGTCAGGGCCTCAATAAATTTCTTTGACTTTTCCAGCATGGTCCTTCCCTGCAGGGTCACTGTTTCTGCAATCTTTATACAAGGTAAAAGGCCGGAAGAC
>ARS-Herpes-PPR-0944-02-M13R.ab1
TACCCTAAACCTTGATTCTGGGGTATATACTCTGGGGCTGGGGGTCATTTGCCGCACGTCCTGTGGGGTCAGGGCCTCAATAAATTTCTTTGACTTTTCCAGCATGGTCCTTCCCTGCAGGGTCACTGTTTCTGCAATCTTTATATAAGGTAAAAGGCCGGAAGAC
>ARS-Herpes-PPR-0944-03-M13R.ab1_(reversed)
TACCCTAAACCTTGATTCTGGGGTATATACTCTGGGGCTGGGGGTCATTTGCTGCACGTCCTGTGGGGTCAGGGCCTCAATAAATTTCTTTGACTTTTCCAGCATGGTCCTTCCCTGCAGGGTCACTGTTTCTGCAATCTTTATACAAGGTAAAAGGCCGGAAGAC
>ARS-Herpes-PPR-0944-04-M13R.ab1_(reversed)
TACCCTAAACCTTGATTCTGGGGTATATACTCTGGGGCTGGGGGTCATTTGCTGCACGTCCTGTGGGGTCAGGGCCTCAATAAATTTCTTTGACTTTTCCAGCATGGTCCTTCCCTGCAGGGTCACTGTTTCTGCAATCTTTATACAAGGTAAAAGGCCGGAAGAC
>ARS-Herpes-PPR-0944-05-M13R.ab1_(reversed)
TACCCTAAACCTTGATTCTGGGGTATATACTCTGGGGCTGGGGGTCATTTGCTGCACGTCCTGTGGGGTCAGGGCCTCAATAAATTTCTTTGACTTTTCCAGCATGGTCCTTCCCTGCAGGGTCACTGTTTCTGCAATCTTTATACAAGGTAAAAGGCCGGAAGAC
>ARS-Herpes-PPR-0944-06-M13R.ab1
TACCCTAAACCTTGATTCTGGGGTATATACTCTGGGGCTGGGGGTCATTTGCTGCACGTCCTGTGGGGTCAGGGCCTCAATAAATTTCTTTGACTTTTCCAGCATGGTCCTTCCCTGCAGGGTCACTGTTTCTGCAATCTTTATACAAGGTAAAAGGCCGGAAGAC
>ARS-Herpes-PPR-0944-07-M13R.ab1_(reversed)
TACCCTAAACCTTGATTCTGGGGTATATACTCTGGGGCTGGGGGTCATTTGCTGCACGTCCTGTGGGGTCAGGGCCTCAATAAATTTCTTTGACTTTTCCAGCATGGTCCTTCCCTGCAGGGTCACTGTTTCTGCAATCTTTATACAAGGTAAAAGGCCGGAAGAC
>ARS-Herpes-PPR-0944-08-M13R.ab1_(reversed)
TACCCTAAACCTTGATTCTGGGGTATATACTCTGGGGCTGGGGGTCATTTGCTGCACGTCCTGTGGGGTCAGGGCCTCAATAAATTTCTTTGACTTTTCCAGCATGGTCCTTCCCTGCAGGGTCACTGTTTCTGCAATCTTTATACAAGGTAAAAGGCCGGAAGAC
>ARS-Herpes-PPR-0944-09-M13R.ab1_(reversed)
TACCCTAAACCTTGATTCTGGGGTATATACTCTGGGGCTGGGGGTCATTTGCTGCACGTCCTGTGGGGTCAGGGCTTCAATAAATTTCTTTGACTTTTCCAGCATGGTCCTTCCCTGCAGGGTCACTGTTTCTGCAATCTTTATACAAGGTAAAAGGCCGGAAGAC
>ARS-Herpes-PPR-0944-10-M13R.ab1
TACCCTAAACCTTGATTCTGGGGTATATACTCTGGGGCTGGGGGTCATTTGCTGCACGTCCTGTGGGGTCAGGGCCTCAATAAATTTCTTTGACTTTTCCAGCATGGTCCTTCCCTGCAGGGTCACTGTTTCTGCAATCTTTATACAAGGTAAAAGGCCGGAAGAC
>ARS-Herpes-PPR-0944-11-M13R.ab1
TACCCTAAACCTTGATTCTGGGGTATATACTCTGGGGCTGGGGGTCATTTGCTGCACGTCCTGTGGGGTCAGGGCCTCAATAAATTTCTTTGACTTTTCCAGCATGGTCCTTCCCTGCAGGGTCACTGTTTCTGCAACCTTTATACAAGGTAAAAGGCCGGAAGAC
>ARS-Herpes-PPR-0944-12-M13R.ab1_(reversed)
TACCCTAAACCTTGATTCTGGGGTATATACTCTGGGGCTGGGGGTCATTTGCTGCACGTCCTGTGGGGTCAGGGCCTCAATAAATTTCTTTGACTTTTCCAGCATGGTCCTTCCCTGCAGGGTCACTGTTTCTACAATCTTTATACAAGGCAAAAGGCCGGAAGAC
>ARS-Herpes-PPR-0946-01-M13R.ab1_(reversed)
TACCCTAAACCTTGATTCTGGGGTATATACTCTGGGGCTGGGGGTCATTTGCTGCACGTCCTGTGGGGTCAGGGCCTCAATAAATTTCCTTGACTTTTCCAGCATGGTCCTTCCCTGAAGGGTCACTGTTTCTGCAATCTTTATACAAGGTAAAAGGCCGGAAGAC
>ARS-Herpes-PPR-0946-02-M13R.ab1_(reversed)
TACCCTAAACCTTGATTCTGGGGTATATACTCTGGGGCTGGGGGTCATTTGCTGCACGTCCTGTGGGGTCAGGGCCTCAATAAATTTCCTTGACTTTTCCAGCATGGTCCTTCCCTGAAGGGTCACTGTTTCTGCAATCTTTATACAAGGTAAAAGGCCGGAAGAC
>ARS-Herpes-PPR-0946-05-M13R.ab1_(reversed)
TACCCTAAACCTTGATTCTGGGGTATATACTCTGGGGCTGGGGGTCATTTGCTGCACGTCCTGTGGGGTCAGGGCCTCAATACATTTCTTTGACTTTTCCAGCATGGTCCTTCCCTGAAGGGTCACTGTCTCTGCAATCTTTATACAAGGTAAAAGGCCGGAAGAC
>ARS-Herpes-PPR-0946-06-M13R.ab1_(reversed)
TACCCTAAACCTTGATTCTGGGGTATATACTCTGGGGCTGGGGGTCATTTGCTGCACGTCCTGTGGGGTCAGGGCCTCAATAAATTTCTTTGACTTTTCCAGCATGGTCCTTCCCTGAAGGGTCACTGTTTCCGCAATCTTTATACAAGGTAAAAGGCCGAAAGAC
>ARS-Herpes-PPR-0946-07-M13R.ab1_(reversed)
TACCCTAAACCTTGATTCTGGGGTATATACTCTGGGGCTGGGGGTCATTTGCTGCACGTCCTGTGGGGTCAGGGCCTCAATAAATTTCTTTGACTTTTCCAGCATGGTCCTTCCCTGAAGGGTCACTGTTTCTGCAATCTTTATACAAGGTAAAAGGCCGGAAGAC
>ARS-Herpes-PPR-0946-09-M13R.ab1_(reversed)
TACCCTAAACCTTGATTCTGGGGTATATACTCTGGGGCTGGGGGTCATTTGCTGCACGTCCTGTGGGGTCAGGGCCTCAATAAATTTCTTTGACTTTTCCAGCATGGTCCTTCCCTGAAGGGTCACTGTTTCTGCAATCTTTATACAAGGTAAAAGGCCGGAAGAC
>ARS-Herpes-PPR-0946-11-M13R.ab1
TACCCTAAACCTTGATTCTGGGGTATATACTCTGGGGCTGGGGGTCATTTGCTGCACGTCCTGTGGGGTCAGGGCCTCAATAAATTTCTTTGACTTTTCCAGCATGGTCCTTCCCTGAAGGGTCACTGTTTCTGCAATCTTTATACAAGGTAAAAGGCCGGAAGAC
>ARS-Herpes-PPR-0952-03-M13R.ab1
GACCCTAAAGTTAGCCTCCGGGTTATAATCTCTTGGGGAGGGGGAAATTGTCCTCACATCGTCGGGTGTAAGGGCTTCTATGTACTTTTTGGATCTTTCCAACATTGTTCTCCCCTGAAGAGTTACAGTTTCTGCAATTTTGATGCAGGGTAGCAACCCAGATGTA
>ARS-Herpes-PPR-0952-04-M13R.ab1
AACCCTAAAGTTAGCCTCTGGGTTATAATCTCTTGGGGAGGGGGAAATTGTCCTCACATCGTCGGGTGTAAGGGCTTCTATGTACTTTTTGGATCTTTCCAACATTGTTCTCCCCTGAAGAGTTACAGTTTCTGCAATTTTGATGCAGGGTAGCAACCCAGATGTA
>ARS-Herpes-PPR-0952-05-M13R.ab1_(reversed)
GACCTTGACGGAGAATTCCTCCCCGTTCAGAAACGCGTCCTTACCGAGGAATTCCTCGCACGTCTCCCTGTTCCCGAAAAGCGAGCGCACGTAATCCGTGGTGGCCGACAGCATCTCGCGACCGATACGCGTTACCGAGGCGGCGATGGGAAGACACGGCAACATGCCGCTGGCA
>ARS-Herpes-PPR-0952-06-M13R.ab1
AACCCTAAAGTTAGCCTCTGGGTTATAATCTCTTGGGGAGGGGGAAATTGTCCTCACATCGTCGGGTGTAAGGGCTTCTATGTACTTTTTGGATCTTTCCAACATTGTTCTCCCCTGAAGGGTTACAGTTTCTGCAATTTTGATGCAGGGTAGCAACCCAGATGTA
>ARS-Herpes-PPR-0952-07-M13R.ab1
AACCCTAAAGTTAGCCTCTGGGTTATAATCTCTTGGGGAGGGGGAAATTGTCCTCACATCGTCGGGTGTAAGGGCTTCTATGTACTTTTTGGATCTTTCCAACATTGTTCTCCCCTGAAGAGTTACAGTTTCTGCAATTTTGATGCAGGGTAGCAACCCAGATGTA
>ARS-Herpes-PPR-0952-08-M13R.ab1_(reversed)
CACCTTGACCGAAAATTCCTCCCCGTTCAGAAACGCGTCCTCGCCGAGAAACTTCTCGCACGTCTCCCTGTTCCCGAAGAACGAATGCACGTAATCGGTGGTGGCCGACAGCATCTCGCGACCGATGCGCGTCACCGAAGCGGCTATGGGAAGGCACGGCAACATGCCGCTGGCG
>ARS-Herpes-PPR-0952-09-M13R.ab1
AACCCTAAAGTTAGCCTCTGGGTTATAATCTCTTGGGGAGGGGGGAATTGTCCTCACATCGTCGGGTGTAAGGGCTTCTATGTACTTTTTGGATCTTTCCAACATTGTTCTCCCCTGAAGAGTTACAGTTTCTGCAATTTTGATGCAGGGTAGCAACCCAGATGTA
>ARS-Herpes-PPR-0952-10-M13R.ab1_(reversed)
CACCTTGACCGAAAATTCCTCCCCGTTCAGAAACGCGTCCTCGCCGAGAAACTTCTCGCACGTCTCCCTGTTCCCGAAGAACGAATGCACGTAATCGGTGGTGGCCGACAGCATCTCGCGACCGATGCGCGTCACCGAAGCGGCTATGGGAAGGCACGGCAACATGCCGCTGGCG
>ARS-Herpes-PPR-0955-02-M13R.ab1_(reversed)
GACCTTCACGGAGAACTGCTCCCCGTCGATGAACGCGTCGTCGCCCACGAAGCGCCGGCAGTTCTCGGGGTCCCCGAAGAAGGAGTGGACGTAGTCCGTGGTCCTGGCGAGCATGGCCCTTCCGATGCACGTGACGGAGGAGGCTATGGGGATGCAGGGCAGCATACCGCTCACG
>ARS-Herpes-PPR-0955-03-M13R.ab1_(reversed)
GACCTTCACGGAGAACTGCTCCCCGTCGATGAACGCGTCGTCGCCCACGAAGCGCCGGCAGTTCTCGGGGTCCCCGAAGAAGGAGTGGACGTAGTCCGTGGTCCTGGCGAGCATGGCCCTTCCGATGCACGTGACGGAGGAGGCTATGGGGATGCAGGGCAGCATACCGCTCGCG
>ARS-Herpes-PPR-0955-04-M13R.ab1_(reversed)
GACCTTCACGGAGAACTGCTCCCCGTCGATGAACGCGTCGTCGCCCACGAAGCGCCGGCAGTTCTCGGGGTCCCCGAAGAAGGAGTGGACGTAGTCCGTGGTCCTGGCGAGCATGGCCCTTCCGATGCACGTGACGGAGGAGGCTATGGGGATGCAGGGCAGCATACCGCTCGCG
>ARS-Herpes-PPR-0955-05-M13R.ab1_(reversed)
GACCTTCACGGAGAACTGCTCCCCGTCGATGAACGCGTCGTCGCCCACGAAGCGCCGGCAGTTCTCGGGGTCCCCGAAGAAGGAGTGGACGTAGTCCGTGGTCCTGGCGAGCATGGCCCTTCCGATGCACGTGACGGAGGAGGCTATGGGGATGCAGGGCAGCATACCGCTCGCG
>ARS-Herpes-PPR-0955-06-M13R.ab1_(reversed)
GACCTTCACGGAGAACTGCTCCCCGTCGATGAACGCGTCGTCGCCCACGAAGCGCCGGCAGTTCTCGGGGTCCCCGAAGAAGGAGTGGACGTAGTCCGTGGTCCTGGCGAGCATGGCCCTTCCGATGCACGTGACGGAGGAGGCTATGGGGATGCAGGGCAGCATACCGCTCGCG
>ARS-Herpes-PPR-0955-07-M13R.ab1_(reversed)
GACCTTCACGGAGAACTGCTCCCCGCCGATGAACGCGTCGTCGCCCACGAAGCGCCGGCAGTTCTCGGGGTCCCCGAAGAAGGAGTGGACGTAGTCCGTGGTCCTGGCGAGCATGGCCCTTCCGATGCACGTGACGGAGGAGGCTATGGGGATGCAGGGCAGCATACCGCTCGCG
>ARS-Herpes-PPR-0955-08-M13R.ab1_(reversed)
GACCTTCACGGAGAACTGCTCCCCGTCGATGAACGCGCCGTCGCCCACGAAGCGCCGGCAATTCTCGGGGTCCCCGAAGAAGGAGTGGACGTAGTCCGTGGTCCTGGCGAGCATGGCCCTTCCGATGCACGTGACGGAGGAGGCTATGGGGATGCAGGGCAGCATACCGCTCGCG
>ARS-Herpes-PPR-0955-09-M13R.ab1_(reversed)
GACCTTCACGGAGAACTGCTCCCCGTCGATGAACGCGTCGTCGCCCACGAAGCGCCGGCAGTTCTCGGGGTCCCCGAAGAAGGAGTGGACGTAGTCCGTGGTCCTGGCGAGCATGGCCCTTCCGATGCACGTGACGGAGGAGGCTATGGGGATGCAGGGCAGCATACCGCTCGCG
>ARS-Herpes-PPR-0955-10-M13R.ab1_(reversed)
GACCTTCACGGAGAACTGCTCCCCGTCGATGAACGCGTCGTCGCCCACGAAGCGCCGGCAGTTCTCGGGGTCCCCGAAGAAGGAGTGGACGTAGTCCGTGGTCCTGGCGAGCATGGCCCTTCCGATGCACGTGACGGAGGAGGCTATGGGGATGCAGGGCAGCATACCGCTCGCG
>ARS-Herpes-PPR-0955-11-M13R.ab1_(reversed)
GACCTTCACGGAGAACTGCTCCCCGTCGATGAACGCGTCGTCGCCCACGAAGCGCCGGCAGTTCTCGGGGTCCCCGAAGAAGGAGTGGACGTAGTCCGTGGTCCTGGCGAGCATGGCCCTTCCGATGCACGTGACGGAGGAGGCTATGGGGATGCAGGGCAGCATACCGCTCGCG
>ARS-Herpes-PPR-0955-12-M13R.ab1_(reversed)
GACCTTCACGGAGAACTGCTCCCCGTCGATGAACGCGTCGTCGCCCACGAAGCGCCGGCAGTTCTCGGGGTCCCCGAAGAAGGGGTGGACGTAGTCCGTGGTCCTGGCGAGCATGGCCCTTCCGATGCACGTGACGGAGGAGGCTATGGGGATGCAGGGCAGCATACCGCTCGCG
>ARS-Herpes-PPR-0958-01-M13R.ab1_(reversed)
TACCCTAAACCTTGATTCTGGGGTATATACTCTGGGGCTGGGGGTCATTTGCTGCACGTCCTGTGGGGTCAGGGCCTCAATAAATTTCTTTGACTTTTCCAGCATGGTCCTTCCCTGCAGGGTCACTGTTTCTGCAATCTTTATACAAGGTAAAAGGCCGGAAGAC
>ARS-Herpes-PPR-0958-02-M13R.ab1_(reversed)
TACCCTAAACCTTGATTCTGGGGTATATACTCTGGGGCTGGGGGTCATTTGCTGCACGTCCTGTGGGGTCAGGGCCTCAATAAATTTCTTTGACTTTTCCAGCATGGTCCTTCCCTGCAGGGTCACTGTTTCTGCAATCTTTATACAAGGTAAAAGGCCGGAAGAC
>ARS-Herpes-PPR-0958-03-M13R.ab1_(reversed)
TACCCTAAACCTTGATTCTGGGGTATATACTCTGGGGCTGGGGGTCATTTGCTGCACGTCCTGTGGGGTCAGGGCCTCAATAAATTTCTTTGACTTTTCCAGCATGGTCCTTCCCTGCGGGGTCACTGTTTCTGCAATCTTTATACAAGGTAAAAGGCCGGAAG
>ARS-Herpes-PPR-0958-04-M13R.ab1_(reversed)
TACCCTAAACCTTGATTCTGGGGTATATACTCTGGGGCTGGGGGTCATTTGCTGCACGTCCTGTGGGGTCAGGGCCTCAATAAATTTCTTTGACTTTTCCAGCATGGTCCTTCCCTGCAGAGTCACTGTTTCTGCAATCTTTATACAAGGTAAAAGGCCGGAAGAC
>ARS-Herpes-PPR-0958-05-M13R.ab1_(reversed)
TACCCTAAACCTTGATTCTGGGGTATATACTCAGGGGCTGGGGGTCATTTGCTGCACGTCCTGTGGGGTCAGGGCCTCAATAAATTTCTTTGACTTTTCCAGCATGGTCCTTCCCTGCAGGGTCACTGTTTCTGCAATCTTTATACAAGGTAAAAGGCCGGAAGAC
>ARS-Herpes-PPR-0958-06-M13R.ab1_(reversed)
TACCCTAAACCTTGATTCTGGGGTATATACTCTGGGGCTGGGGTCATTTGCTGCACGTCCTGTGGGGTCAGGGCCTCAATAAATTTCTTTGACTTTTCCAGCATGGTCCTTCCCTGCAGGGTCACTGTTTCTGCAATCTTTATACAAGGTAAAAGGCCGGAAGAC
>ARS-Herpes-PPR-0958-07-M13R.ab1_(reversed)
TACCCTAAACCTTGATTCTGGGGTATATACTCTGGGGCTGGGGGTCATTTGCTGCACGTCCTGTGGGGTCAGGGCCTCAATAAATTTCTTTGACTTTTCCAGCATGGTCCTTCCCTGCAGGGTCACTGTTTCTGCAATCTTTATACAAGGTAAAAGGCCGGAAGAC
>ARS-Herpes-PPR-0958-08-M13R.ab1_(reversed)
TACCCTAAACCTTGATTCTGGGGTATATACTCTGGGGCTGGGGGTCATTTGCTGCACGTCCTGTGGGGTCAGGGCCTCAATAAATTTCTTTGACTTTTCCAGCATGGTCCTTCCCTGCAGGGTCACTGTTTCAGCAATCTTTATACAAGGTAAAAGGCCGGAAGAC
>ARS-Herpes-PPR-0958-09-M13R.ab1_(reversed)
TACCCTAAACCTTGATTCTGGGGTATATACTCTGGGGCTGGGGGCCATTTGCTGCACGTCCTGTGGGGTCAGGGCCTCAATAAATTTCTTTGACTTTTCCAGCATGGTCCTTCCCTGCAGGGTCACTGTTTCTGCAATCTTTATACAAGGTAAAAGGCCGGAAGAC
>ARS-Herpes-PPR-0958-10-M13R.ab1_(reversed)
TACCCTAAACCTTGATTCTGGGGTATATACTCTGGGGCTGGGGGTCATTTGCTGCACGTCCTGTGGGGTCAGGGCCTCAATAAATTTCTTTGACTTTTCCAGCATGGTCCTTCCCTGCAGGGTCACTGTTCCTGCAATCTTTATACAAGGTAAAAGGCCGGAAGAC
>ARS-Herpes-PPR-0958-11-M13R.ab1_(reversed)
TACCCTAAACCTTGATTCTGGGGTATATACTCTGGGGCTGGGGGTCATTTGCTGCACGTCCTGTGGGGTCAGGGCCTCAATAAATTTCTTTGACTTTTCCAGCATGGTCCTTCCCTGCAGGGTCACTGTTTCTGCAATCTTTATACAAGGTAAAAGGCCGGAAGAC
>ARS-Herpes-PPR-0958-12-M13R.ab1_(reversed)
TACCCTAAACCTTGATTCTGGGGTATATACTCTGGGGCTGGGGGTCATTTGCTGCACGTCCTGTGGGGTCAGGGCCTCAATAAATTTCTTTGACTTTTCCAGCATGGTCCTTCCCTGCAGGGTCACTGTTTCTGCAATCTTTATACAAGGTAAAAGGCCGGAAGAC
>ARS-Herpes-PPR-0960-05-M13R.ab1_(reversed)
CACTTTGATACGAAATTCTTCATCAGAAAAACCATCTTCACCTATGAAATCTTCGAGAAATTTTTTGTTAATCGTGTTGTGGATGTAGTCAGCGGTCAAAGCCAGCATGTCCCGCCCGATACGGGTCACAGATGCGGCAATGGGAAGACAAGGCATTAAGCCGGTGGAT
>ARS-Herpes-PPR-0960-06-M13R.ab1_(reversed)
CACTTTGATACGAAATTCTTCATCAGAAAAACCATCTTCACCTATGAAATCTTCGAGAAATTTTTTGTTAATCGTGTTGTGAATGTGGTCAGCGGTCAAAGCCAGCATGTCCCGCCCGATACGGGTCACAGATGCGGCAATGGGTAGACAAGGCATTAAGCCGGTGGAT
>ARS-Herpes-PPR-0960-08-M13R.ab1_(reversed)
CACTTTGATACGAAATTCTTCATCAGAAAAACCATCTTCACCTATGAAATCTTCGAGAAATTTTTTGTTAATCGTGTTGTGAATGTAGTCAGCGGTCAAAGCCAGCATGTCCGCCCGATACGGGTCACAGATGCGGCAATGGGAAGACAAGGCATTAAGCCGGTGGAT
>ARS-Herpes-PPR-0961-01-M13R.ab1_(reversed)
TACCCTAAACCTTGATTCTGGGGTATATACTCTGGGGCTGGGGGTCATTTGCTGCACGTCCTGTGGGGTCAGGGCCTCAATAAATTTCTTTGACTTTTCCAGCATGGTCCTTCCCTGAAGGGTCACTGTTTCTGCAATCTTTATACAAGGTAAAAGGCCGGAAGAC
>ARS-Herpes-PPR-0961-02-M13R.ab1_(reversed)
TACCCTAAACCTTGATTCTGGGGTATATACTCTGGGGCTGGGGGTCATTTGCTGCACGCCCTGTGGGGTCAGGGCCTCAATAAATTTCTTTGACTTTTCCAGCATGGTCCTTCCCTGAAGGGTCACTGTTTCTGCAATCTTTATACAAGGTAAAAGGCCGGAAGAC
>ARS-Herpes-PPR-0961-03-M13R.ab1_(reversed)
TACCCTAAACCTTGATTCTGGGGTATATACTCTGGGGCTGGGGGTCATTTGCTGCACGTCCTGTGGGGTCAGGGCCTCAATAAATTTCTTTGACTTTTCCAGCATGGTCCTTCCCTGAAGGGTCACTGTTTCTGCAATCTTTATACAAGGTAAAAGGCCGGAAGAC
>ARS-Herpes-PPR-0961-04-M13R.ab1
TACCCTAAACCTTGATTCTGGGGTATATACTCTGGGGCTGGGGGTCATTTGCTGCACGTCCCGTGGGGTCAGGGCCTCAATAAATTTCTTTGACTTTTCCAGCATGGTCCTTCCCTGAAGGGTCACTGTTTCTGCAATCTTTATACAAGGTAAAAGGCCGGAAGAC
>ARS-Herpes-PPR-0961-05-M13R.ab1_(reversed)
TACCCTAAACCTTGATTCTGGGGTATATACTCTGGGGCTGGGGGTCATTTGCTGCACGTCCTGTGGGGTCAGGGCCTCAATAAATTTCTTTGACTTTTCCAGCATGGTCCTTCCCTGAAGGGTCACTGTTTCTGCAATCTTTATACAAGGTAAAAGGCCGGAAGAC
>ARS-Herpes-PPR-0961-07-M13R.ab1_(reversed)
TACCCTAAACCTTGATCCTGGGGTATATACTCTGGGGCTGGGGGTCATTTGCTGCACGTCCTGTGGGGTCAGGGCCTCAATAAATTTCTCTGACTTTTCCAGCATGGTCCTTCCCTGAAGGGTCACTGTTTCTGCAATCTTTATACAAGGTAAAAGGCCGGAAGAC
>ARS-Herpes-PPR-0961-08-M13R.ab1
TACCCTAAACCTTGATTCTGGGGTATATACTCTGGGGCTGGGGGTCATTTGCTGCACGTCCTGTGGGGTCAGGGCCTCAATAAATTTCTTTGACTTTTCCAGCATGGTCCTTCCCTGAAGGGTCACTGTTTCTGCAATCTTTATACAAGGTAAAAGGCCGGAAGAC
>ARS-Herpes-PPR-0961-10-M13R.ab1_(reversed)
TACCCTAAACCTTGATTCTGGGGTATATACTCTGGGGCTGGGGGTCATTTGCTGCACGTCCTGTGGGGTCAGGGCCTCAATAAATTTCTTTGACTTTTCCAGCATGGTCCTTCCCTGAAGGGTCACTGTTTCTGCAATCTTTATACAAGGTAAAAGGCCGGAAGAC
>ARS-Herpes-PPR-0961-11-M13R.ab1_(reversed)
CACCCTAAACCTTGATTCTGGGGTATATACTCTGGGGCTGGGGGTCATTTGCTGCACGTCCTGTGGGGTCAGGGCCTCAATAAATCTCTTTGACTTTTCCAGCATGGTCCTTCCCTGAAGGGTCACTGTTTCTGCAATCTTTATACAAGGTAAAAGGCCGGAAGAC
>ARS-Herpes-PPR-0961-12-M13R.ab1_(reversed)
TACCCTAAACCTTGATTCTGGGGTATATACTCTGGGGCTGGGGGTCATTTGCTGCACGTCCTGTGGGGTCAGGGCCTCAATAAATTTCTTTGACTTTTCCAGCATGGTCCTTCCCTGAAGGGTCACTGTTTCTGCAATCTTTATACAAGGTAAAAGGCCGGAAGAC
>ARS-Herpes-PPR-0964-01-M13R.ab1_(reversed)
CACCTTTACCACAAACTCATCGTTCGTGAATTTATCACCCCCAATGAACTTTCTAAGAAAATCTCTGGTGATGTTACCGTGCACATATTCAGCGGTAGCGGCCAACATGTCTCGTCCGATTCTGGTCACCGAGGCAGCAATTTGCAAACACGGCATCAAACCGGTGGAG
>ARS-Herpes-PPR-0964-03-M13R.ab1_(reversed)
CACCTTTACCACAAACTCATCGTTCGTGAATTTATCATCCCCAATGAACTTTCTAAGAAAATCTCTGGTGATGTTACCGTGCACATATTCAGCGGTAGCGGCCAACATGTCTCGTCCGATTCTGGTCACCGAGGCAGCAATTTGCAAACACGGCATCAAACCGGTGGAG
>ARS-Herpes-PPR-0964-05-M13R.ab1_(reversed)
CACCTTTACCACAAACTCATCGTTCGTGAATTTATCATCCCCAATGAACTTTCTAAGAAAATCTCTGGTGATGTTACCGTGCACATATTCAGCGGTAGCGGCCAACATGTCTCGTCCGATTCTGGTCACCGAGGCAGCAATTTGCAAACACGGCATCAAACCGGTGGAG
>ARS-Herpes-PPR-0964-06-M13R.ab1_(reversed)
CACCTTTACCACAAACTCATCGTTCGTGAATTTATCATCCCCAATGAACTTTCTAAGAAAATCTCTGGTGATGTTACCGTGCACATATTCAGCGGTAGCGGCCAACATGTCTCGTCCGATTCTGGTCACCGAGGCAGCAATTTGCAAACACGGCATCAAACCGGTGGAGACCCCCGTAAACCCATACACCGTAAGGGCGAATTCCACAGTGGATATCAAGCTTATCGATACCGTCGACCTCGAGGGGGGGCCCGGTACCCAGCTTTTGTTC
>ARS-Herpes-PPR-0964-07-M13R.ab1_(reversed)
CACCTTTACCACAAACTCATCGTTCGTGAATTTATCATCCCCAATGAACTTTCTAAGAAAATCTCTGGTGATGTTACCGTGCACATATTCAGCGGTAGCGGCCAACATGTCTCGTCCGATTCTGGTCACCGAGGCAGCAATTTGCAAACACGGCATCAAACCGGTGGAG
>ARS-Herpes-PPR-0964-08-M13R.ab1_(reversed)
CACCTTTACCACAAACTCATCGTTCGTGAATTTATCATCCCCAATGAACTTTCTAAGAAAATCTCTGGTGATGTTACCGTGCACATATTCAGCGGTAGCGGCCAACATGTCTCGTCCGATTCTGGTCACCGAGGCAGCAATTTGCAAACACGGCATCAAACCGGTGGAG
>ARS-Herpes-PPR-0964-09-M13R.ab1_(reversed)
CACCTTCACCACAAACTCATCGTTCGTGAATTTATCATCCCCAATGAACTTTCCAAGAAAATCTCTGGTGATGTTACCGTGCACATATTCAGCGGTAGCGGCCAACATGTCTCGTCCGATTCTGGTCACCGAGGCAGCAATTTGCAAACACGGCATCAAACTGGTGGAG
>ARS-Herpes-PPR-0964-10-M13R.ab1_(reversed)
CACCTTTACCACAAACTCATCGTTCGTGAATTTATCATCCCCAATGAACTTTCTAAGAAAATCTCTGGTGATGTTACCGTGCACATATTCAGCGGTAGCGGCCAACATGTCTCGTCCGATTCTGGTCACCGAGGCAGCAATTTGCAAACACGGCATCAAACCGGTGGAG
>ARS-Herpes-PPR-0964-11-M13R.ab1_(reversed)
CACCTTTACCACAAACTCATCGTTCGTGAATTTATCATCCCCAATGAACTTTCTAAGAAAATCTCTGGTGATGTTACCGTGCACATATTCAGCGGTAGCGGCCAACATGTCTCGTCCGATTCTGGTCACCGAGGCAGCAATTTGCAAACACGGCATCAAACCGGTGGAG
>ARS-Herpes-PPR-0964-12-M13R.ab1_(reversed)
CACCTTTACCACAAACTCATCGTTCGTGAATTTATCATCCCCAATGAACTTTCTAAGAAAATCTCTGGTGATGTTACCGTGCACATATTCAGCGGTAGCGGCCAACATGTCTCGTCCGATTCTGGTCACCGAGGCAGCAATTTGCAAACACGGCATCAAACCGGTGGAG
>ARS-Herpes-PPR-0967-01-M13R.ab1_(reversed)
AACTTTAACGGAAAAATTATCACCCTTCACGAAAGCGTCGCTTCCAATAAAAGCTTCGCAATTATCCCTGTTACCGAAGAAAGAGTGCACATAGTCCGTGGTCTTTGCGAGCATAGCGCGCCCTATACACGTTACCGAGGATGCTATAGCAAGACATGGTAACATACCGCTAGCC
>ARS-Herpes-PPR-0967-02-M13R.ab1_(reversed)
AACTTTAACGGAAAAATTATCACCCTTCACGAAAGCGTCGCTTCCAATAAAAGCTTCGCAATTATCCCTGTTACCGAAGAAAGAGTGCACATAGTCCGTGGTCTTTGCGAGCATAGCGCGCCCTATACACGTTACCGAGGATGCTATAGCAAGACATGGTAACATACCGCTAGCC
>ARS-Herpes-PPR-0967-03-M13R.ab1
AACTTTAACGGAAAAATTATCACCCTTCACGAAAGCGTCGCTTCCAATAAAAGCTTCGCAATTATCCCTGTTACCGAAGAAAGAGTGCACATAGTCCGTGGTCTCTGCGAGCATAGCGCGCCCTATACACGTTACCGAGGATGCTATAGCAAGACATGGTAACATACCGCTAGCC
>ARS-Herpes-PPR-0967-04-M13R.ab1_(reversed)
AACTTTAACGGAAAAATTATCACCCTTCACGAAAGCGTCGCTTCCAATAAAAGCTTCGCAATTATCCCTGTTACCGAAGAAAGAGTGCACATAGTCCGTGGTCTTTGCGAGCATAGCGCGCCCTATACACGTTACCGAGGATGCTATAGCAAGACATGGTAACATACCGCTAGCC
>ARS-Herpes-PPR-0967-05-M13R.ab1_(reversed)
AACTTTAACGGAAAAATTATCACCCTTCACGAAAGCGTCGCTTCCAATAAAAGCTTCGCAATTATCCCTGTTACCGAAGAAAGAGTGCACATAGTCCGTGGTCTCTGCGAGCATAGCGCGCCCTATACACGTTACCGAGGATGCTATAGCAAGACATGGTAACATACCGCTAGCC
>ARS-Herpes-PPR-0967-07-M13R.ab1_(reversed)
AACTTTAACGGAAAAATTATCACCCTTCACGAAAGCGTCGCTTCCAATAAAAGCTTCGCAATTATCCCTGTTACCGAAGAAAGAGTGCACATAGTCCGTGGTCTTTGCGAGCATAGCGCGCCCTATACACGTTACCGAGGATGCTATAGCAAGACATGGTAACATACCGCTAGCC
>ARS-Herpes-PPR-0967-08-M13R.ab1_(reversed)
AACTTTAACGGAAAAATTATCACCCTTCACGAAGGCGTCGCTTCCAATAAAAGCTTCGCAATTATCCCTGTTACCGAAGAAAGAGTGCACATAGTCCGTGGTCTTTGCGAGCATAGCGCGCCCTATACACGTTACCGAGGATGCTATAGCAAGACATGGTAACATACCGCTAGCC
>ARS-Herpes-PPR-0967-09-M13R.ab1_(reversed)
AACTTTAACGGAAAAATTATCACCCTTCACGAAAGCGTCGCTTCCAATAAAAGCTTCGCAATTATCCCTGTTACCGAAGAAAGAGTGCACATAGTCCGTGGTCTTTGCGAGCATAGCGCGCCCTATACACGTTACCGAGGATGCTATAGCAAGACATGGTAACATACCGCTAGCC
>ARS-Herpes-PPR-0967-10-M13R.ab1_(reversed)
AACTTTAACGGAAAAATTATCACCCTTCACGAAAGCGTCGCTTCCAGTAAAAGCTTCGCAATTATCCCTGTTACCGAAGAAAGAGTGCACATAGTCCGTGGTCTTTGCGAGCATAGCGCGCCCTATACACGTTACCGAGGATGCTATAGCAAGACATGGTAACATACCGCTAGCC
>ARS-Herpes-PPR-0967-11-M13R.ab1_(reversed)
AACTTTAACGGAAAAATTATCACCCTTCACGAAAGCGTCGCTCCCAATAAAAGCTTCGCAATTATCCCTGTTACCGAAGAAAGAGTGCACATAGTCCGTGGTCTCTGCGAGCATAGCGCGCCCTATACACGTTACCGAGGATGCTATAGCAAGACATGGTAACATACCGCTAGCC
>ARS-Herpes-PPR-0967-12-M13R.ab1_(reversed)
AACTTTAACGGAAAAATTATCACCCTTCACGAAAGCGTCGCTTCCAATAAAAGCTTCGCAATTATCCCTGTTACCGAAGAAAGAGTGCACATAGTCCGTGGTCTCTGCGAGCATAGCGCGCCCTATACACGTTACCGAGGATGCTATAGCAAGACATGGTAACATACCGCTAGCC
>ARS-Herpes-PPR-0972-01-M13R.ab1_(reversed)
TACCCTAAACCTTGATTCTGGGGTATATACTCTGGGGCTGGGGGTCATTTGCTGCACGTCCTGTGGGGTCAGGGCTCAATAAATTTCTTTGACTTTTCCAGCATGGTCCTTCCCTGAAGGGTCACTGTTTCTGCAATCTTTATACAAGGTAAAAGGCCGGAAGAC
>ARS-Herpes-PPR-0972-02-M13R.ab1_(reversed)
CACCTTTACCACAAACTCATCGTTCGTGAATTTATCATCCCCAATGAACTTTCTAAGAAAATCTCTGGTGATGTTACCGTGCACATATTCAGCGGTAGCGGCCAACATGTCTCGTCCGATTCTGGTCACCGAGGCAGCAATTTGCAAACACGGCATCAAACCGGTGGAG
>ARS-Herpes-PPR-0972-03-M13R.ab1_(reversed)
TACCCTAAACCTTGATTCTGGGGTATATACTCTGGGGCTGGGGGTCATTTGCTGCACGTCCTGTGGGGTCAGGGCCTCAATAAATTTCTTTGACTTTTCCAGCACGGTCCTTCCCTGAAGGGTCACTGTTTCTGCAATCTTTATACAAGGTAAAAGGCCGGAAGAC
>ARS-Herpes-PPR-0972-04-M13R.ab1_(reversed)
TACCCTAAACCTTGATTCTGGGGTATATACTCTGGGGCTGGGGGTCATTTGCTGCACGTCCTGTGGGGTCAGGGCCTCAATAAATTTCTTTGACCTTTCCAGCATGGTCCATCCCTGAAGGGTCACTGTTTCTGCAATCTTTATACAAGGTAAAAGGCCGGAAGAC
>ARS-Herpes-PPR-0972-05-M13R.ab1_(reversed)
TACCCTAAACCTTGATTCTGGGGTATATACTCTGGGGCTGGGGGTCATTTGCTGCACGTCCTGTGGGGTCAGGGCCTCAATAAATTTCTTTGACTTTTCCAGCATGGTCCTTCCCTGAAGGGTCACTGTTTCTGCAATCTTTATACAAGGTAAAAGGCCGGAAGAC
>ARS-Herpes-PPR-0972-07-M13R.ab1
TACCCTAAACCTTGATTCTGGGGTATATACTCTGGGGCTGGGGGTCATTTGCTGCACGTCCTGTGGGGTCAGGGCCTCAATAAATTTCTTTGACTTTTCCAGCGTGGTCCTTCCCTGAAGGGTCACTGTTTCTGCAATCTTTATACAAGGTAAAAGGCCGGAAGAC
>ARS-Herpes-PPR-0972-08-M13R.ab1_(reversed)
TACCCTAAACCTTGATTCTGGGGTATATACTCTGGGGCTGGGGGTCATTTGCTGCACGTCCTGTGGGGTCAGGGCCTCAATAAATTTCTTTGACTTTTCCAGCATGGTCCTTCCCTGAGGGTCACTGTTTCTGCAATCTTTATACAAGGTAAAAGGCCGGAAGAC
>ARS-Herpes-PPR-0972-09-M13R.ab1_(reversed)
CACCTTTACCACAAACTCATCGTTCGTGAATTTATCATCCCCAATGAACTTTCTAAGAAAATCTCTGGTGATGTTACCGTGCACATATTCAGCGGTAGCGGCCAACATGTCTCGTCCGATTCCGGTCACCGAGGCAGCAATTTGCAAACACGGCATCAAACCGGTGGAG
>ARS-Herpes-PPR-0972-10-M13R.ab1
TACCCTAAACCTTGATTCTGGGGTATATACTCTGGGGCTGGGGGTCATTTGCTGCACGTCCTGTGGGGTCAGGGCCTCAATAAATTTCTTTGACTTTTCCAGCATGGTCCTTCCCTGAAGGGTCACTGTTTCTGCAATCTTTATACAAGGTAAAAGGCCGGAAGAC
>ARS-Herpes-PPR-0972-11-M13R.ab1_(reversed)
TACCCTAAACCTTGATTCTGGGGTATATACTCTGGGGCTGGGGGTCATTTGCTGCACGTCCTGTGGGGTCAGGGCTCAATAAATTTCTTTGACTTTTCCAGCATGGTCCTTCCCTGAAGGGTCACTGTTTCTGCAATCTTTATACAAGGTAAAAGGCCGGAAGAC
>ARS-Herpes-PPR-0972-12-M13R.ab1_(reversed)
TACCCTAAACCTTGATTCTGGGGTATATACTCTGGGGCTGGGGGTCATTTGCTGCACGTCCCGTGGGGTCAGGGCTCAATAAATTTCTTTGACTTTTCCAGCATGGTCCTTCCCTGAAGGGTCACTGTTTCTGCAATCTTTATACAAGGTAAAAGGCCGGAAGAC
>ARS-Herpes-PPR-0973-01-M13R.ab1_(reversed)
AACCTTCACGGAAAATTCCTCACCGTCTATAAACGCGTCATCGCCCAGGAACCGCTTACAGTTATCTATATTTCCGAAAAATGAATGCACGTAGTCGGTGGTCCTAGCCAACATTGAGCGGCCAATGCACGTAACGGAAGCGGCGATGGGGATGCATGGTAACATACCGCTAGAA
>ARS-Herpes-PPR-0973-04-M13R.ab1_(reversed)
AACCTTCACGGAAAATTCCTCACCGTCTATAAACGCGTCATCGCCCAGGAACCGCTTACAGTTATCTATATTTCCGAAAAATGAATGCACGTAGTCGGTGGTCCTAGCCAACATTGAGCGGCCAATGCACGTAACGGAAGCGGCGATGGGGATGCATGGTAACATACCGCTAGAA
>ARS-Herpes-PPR-0973-06-M13R.ab1_(reversed)
AACCTTCACGGAAAATTCCTCACCGTCTATAAACGCGTCATCGCCCAGGAACCGCTTACAGTTATCTATATTTCCGAAAAATGAATGCACGTAGTCGGTGGTCCTAGCCAACATTGAGCGGCCAATGCACGTAACGGAAGCGGCGATGGGGATGCATGGTAACATACCGCTAGAA
>ARS-Herpes-PPR-0973-07-M13R.ab1_(reversed)
AACCTTCACGGAAAATTCCTCACCGTCTATAAACGCGTCATCGCCCAGGAACCGCTTACAGTTATCTATATTTCCGAAAAATGAATGCACGTAGTCGGTGGTCCTAGCCAACTTGAGCGGCCAATGCACGTAACGGAAGCGGCGATGGGGATGCATGGTAACATACCGCTAGAA
>ARS-Herpes-PPR-0973-08-M13R.ab1_(reversed)
AACCTTCACGGAAAATTCCTCACCGTCTATAAACGCGTCATCGCCCAGGAACCGCTTACAGTTATCTATATTTCCGAAAAATGAATGCACGTAGTCGGTGGTCCTAGCCAACATTGAGCGGCAATGCACGTAACGGAAGCGGCGATGGGGATGCATGGTAACATGCCGCTAGAA
>ARS-Herpes-PPR-0973-09-M13R.ab1
AACCTTCACGGAAAATTCCTCACCGTCTATAAACGCGTCATCGCCCAGGAACCGCTTACAGTTATCTATATTTCCGAAAAATGAATGCACGTAGTCGGTGGTCCTAGCCAACATTGAGCGGCCAATGCACGTAACGGAAGCGGCGATGGGGATGCATGGTAACATACCGCTAGAG
>ARS-Herpes-PPR-0973-10-M13R.ab1_(reversed)
AACCTTCACGGAAAATTCCTCACCGTCTATAAACGCGTCATCGCCCAGGAACCGCTTACAGTTATCTATATTTCCGAAAAATGAATGCACGTAGTCGGTGGTCCTAGCCAACATTGAGCGGCCAATGCACGTGACGGAAGCGGCGATGGGGATGCATGGTAACATACCGCTAGAA
>ARS-Herpes-PPR-0973-11-M13R.ab1_(reversed)
AACCTTCACGGAAAATTCCTCACCGTCTATAAACGCGTCATCGCCCAGGAACCGCTTACAGTTATCTATATTTCCGAAAAATGAATGCGCGTAGTCGGTGGTCCTAGCCAACATTGAGCGGCCAATGCACGTAACGGAAGCGGCGATGGGGATGCATGGTAACATACCGCTAGAA
>ARS-Herpes-PPR-0973-12-M13R.ab1
AACCTTCACGGAAAATTCCTCACCGTCTATAAACGCGTCATCGCCCAGGAACCGCTTACAGTTATCTATATTTCCGAAAAATGAATGCACGTAGTCGGTGGTCCTAGCCAACATTGAGCGGCCAATGCACGTAACGGAAGCGGCGATGGGGATGCATGGTAACATACCGCTAGAA
>ARS-Herpes-PPR-0974-01-M13R.ab1
TACCCTAAACCTTGATTCTGGGGTATATACTCTGGGGCTGGGGGTCATTTGCTGCACGTCCTGTTGGGTCAGGGCCTCAATAAATTTCTTTGACTTTTCAAGCATGGTCCTTCCCTGCAGGGTCACTGTTTCTGCAATCTTTATACAAGGTAAAAGGCCAGAAGAC
>ARS-Herpes-PPR-0974-02-M13R.ab1_(reversed)
TACCCTAAACCTTGATTCTGGGGTATATACTCTGGGGCTGGGGGTCATTTGCTGCACGTCCTGTGGGGTCAGGGCCTCAATAAATTTCTTTGACTTTTCCAGCATGGTCCTTCCCTGCAGGGTCACTGTTTCTGCAATCTTTATACAAGGTAAAAGGCCGGAAGAC
>ARS-Herpes-PPR-0974-03-M13R.ab1_(reversed)
TACCCTAAACCTTGATTCTGGGGTATATACTCTGGGGCTGGGGGTCATTTGCTGCACGTCCTGTTGGGTCAGGGCCTCAATAAATTTCTCTGACTTTTCAAGCATGGTCCTTCCCTGCAGGGTCACTGTTTCTGCAATCTTTATACAAGGTAAAAGGCCAGAAGAC
>ARS-Herpes-PPR-0974-05-M13R.ab1
TACCCTAAACCTTGATTCTGGGGTATATACTCTGGGGCTGGGGGTCATTTGCTGCACGTCCTGTTGGGTCAGGGCCTCAATAAATTTCTTTGACTTTTCAAGCATGGTCCTTCCCTGCAGGGTCACTGTCTCTGCAATCTTTATACAAGGTAAAGGCCAGAAGAC
>ARS-Herpes-PPR-0974-06-M13R.ab1_(reversed)
TACCCTAAACCTTGATTCTGGGGTATATACTCTGGGGCTGGGGGTCATTTGCTGCACGTCCTGTTGGGTCAGGGCCTCAATAAATTTCTTTGACTTTTCAAGCATGGTCCTTCCCTGCAGGGTCACTGTTTCTGCAACCTTTATACAAGGTAAAAGGCCAGAAGAC
>ARS-Herpes-PPR-0974-07-M13R.ab1
TACCCTAAACCTTGATTCTGGGGTATATACTCTGGGGCTGGGGGTCATTTGCTGCACGTCCTGTTGGGTCAGGGCCTCAATAAATTTCTTTGACTTTTCAAGCATGGTCCTTCCCTGCAGGGTCACTGTTTCTGCAATCTTTATACAAGGTAAAAGGCCAGAANAC
>ARS-Herpes-PPR-0974-08-M13R.ab1_(reversed)
TACCCTAAACCTTGATTCTGGGGTATATACTCTGGGGCTGGGGGTCATTTGCTGCACGTCCTGTTGGGTCAGGGCCTCAATAAATTTCTTTGACTTTTCAAGCATGGTCCTTCCCTGCAGGGTCACTGTTTCTGCAATCTTTATACAAGGTAAAAGGCCAGAAGAC
>ARS-Herpes-PPR-0974-09-M13R.ab1
TACCCTAAACCTTGATTCTGGGGTATATACTCTGGGGCTGGGGGTCATTTGCTGCACGTCCTGTTGGGTCAGGGCCTCAATAAATTTCTTTGACTTTTCAAGCATGGTCCTTCCCTGCAGGGTCACTGTTTCTGCAATCTTTATACAAGGTAAAAGGCCAGAAGAC
>ARS-Herpes-PPR-0974-10-M13R.ab1_(reversed)
TACCCTAAACCTTGATTCTGGGGTATATACTCTGGGGCTGGGGGTCATTTGCTGCACGTCCTGTGGGGTCAGGGCCTCAATAAATTTCTTTGACTTTTCCAGCACGGTCCTTCCCTGCAGGGTCACTGTTTCTGCAATCTTTATACAAGGTAAAAGGCCGGAAGAC
>ARS-Herpes-PPR-0974-11-M13R.ab1_(reversed)
TACCCTAAACCTTGATTCTGGGGTATATACTCTGGGGCTGGGGGTCATTTGCTGCACGTCCTGTTGGGTCAGGGCCTCAATAAATTTCTTTGACTTTTCAAGCATGGTCCTTCCCTGCAGGGTCACTGTTTCTGCAATCTTTATACAAGGTAAAAGGCCGGAAGAC
>ARS-Herpes-PPR-0974-12-M13R.ab1_(reversed)
TACCCTAAACCTTGATTCTGGGGTATATACTCTGGGGCTGGGGGTCATTTGCTGCACGTCCTGTTGGGTCGGGGCCTCAATAAATTTCTTTGACTTTTCAAGCATGGTCCTTCCCTGCAGGGTCACTGTTTCTGCAATCTTTATACAAGGTAAAAGGCCAGAAGAC
>ARS-Herpes-PPR-0978-01-M13R.ab1_(reversed)
CACCTTGAACGAAACACCTTCACTGGTAAAATCATCCTTACTAAAAAATCGCTCGAGATTATCAGTCGTGCCTAAAGAGGTGTCGATAAACCTGGCTGTGTTAGAAAGCATATCACGACCTATTTTGGTAATAGACGCAGCTATTTGTAGACACGGCATCATCCCTTTAG
>ARS-Herpes-PPR-0978-02-M13R.ab1_(reversed)
CACCTTGAACGAAACACCTTCACTGGTAAAATCATCCTTACTAAAAAATCGCTCGAGATTATCAGTCGTGCCTAAAGAGGTGTCGATAAACCCGGCTGTGTTAGAAAGCATATCACGACCTATTTTGGTAATAGACGCAGCTATTTGTAGACACGGCATCATCCCTTTAGAC
>ARS-Herpes-PPR-0978-03-M13R.ab1_(reversed)
CACCTTGAACGAAACACCTTCACTGGTAAAATCATCCTTACTAAAAAATCGCTCGAGATTATCAGTCGTGCCTAAAGAGGTGTCGATAAACCTGGCTGTGTTAGAAAGCATATCACGACCTATTTTGGTAATAGACGCAGCTATTTGTAGACACGGCATCATCCCTTTAGAC
>ARS-Herpes-PPR-0978-05-M13R.ab1_(reversed)
CACCTTGAACGAAACACCTTCACTGGTAAAATCATCCTTACTAAAAAATCGCTCGAGATATCAGTCGTGCCTAAAGAGGTGTCGATAAACCTGGCTGTGTTAGAAAGCATATCACGACCTATTTTGGTAATAGACGCAGCTATTTGTAGACACGGCATCATCCCTTTAG
>ARS-Herpes-PPR-0978-06-M13R.ab1_(reversed)
CACCTTGAACGAAACACCTTCACTGGTAAAACCATCCTTACTAAAAAATCGCTCGAGATTATCAGTCGTGCCTAAAGAGGTGTCGATAAACCTGGCTGTGTTAGAAAGCATATCACGACCTATTTTGGTAATAGACGCAGCTATTTGTAGACACGGCATCATCCCTTTAG
>ARS-Herpes-PPR-0978-08-M13R.ab1_(reversed)
CACCTTGAACGAAACACCTTCACTGGTAAAATCATCCTTACTAAAAAATCGCTCGAGATTATCAGTCGTGCCTAAAGAGGTGTCGATAAACCTGGCTGTGTTAGAAAGCATATCACGACCTATTTTGGTAATAGACGCAGCTATTTGTAGACACGGCATCATCCCTTTAGAC
>ARS-Herpes-PPR-0978-09-M13R.ab1
CACCTTGAACGAAACACCTTCACTGGTAAAATCATCCTTACTAAAAAATCGCTCGAGATTATCAGTCGTGCCTAAAGAGGTGTCGATAAACCTGGCTGTGTTAGAAAGCATATCACGACCTATTTTGGTAATAGACGCAGCTATTTGTAGACACGGCATCATCCCTTTAGAC
>ARS-Herpes-PPR-0978-10-M13R.ab1_(reversed)
CACCTTGAACGAAACACCTTCACTGGTAAAATCATCCTTACTAAAAAATCGCTCGAGATTATCAGTCGTGCCTAAAGAGGTGTCGATAAACCTGGCTGTGTTAGAAAGCATATCACGACCTATTTTGGTAATAGACGCAGCTATTTGTAGACACGGCATCATCCCTTTAGAC
>ARS-Herpes-PPR-0978-11-M13R.ab1
CACCTTGAACGAAACACCTTCACTGGTAAAATCATCCTTACTAAAAAATCGCTCGAGATTATCAGTCGTGCCTAAAGAGGTGTCGATAAACCTGGCTGTGTTAGAAAGCATATCACGACCTATTTTGGTAATAGACGCAGCTATTTGTAGACACGGCATCATCCCTTTAG
>ARS-Herpes-PPR-0978-12-M13R.ab1_(reversed)
CACCTTGAACGAAACACCTTCACTGGTAAAATCATCCTTACTAAAAAATCGCTCGAGATTATCAGTCGTGCCTAAAGAGGTGTCGATAAACCTGGCTGTGTTAGAAAGCATATCACGACCTATTTTGGTAATAGACGCAGCTATTTGTAGACACGGCATCATCCCTTTAGAC
>ARS-Herpes-PPR-0998-01-M13R.ab1_(reversed)
AACTCTAATTGTTGCGTCTGATGGTACTGGAAAGGTGGAATTGCAGATACCAGCTATGTCTTCCGGAGTTAGTGTTTCTATAAAGGCTTTGGATTTCTCTAGCATGGCACGTCCCTGAAGTGTAACAGTTTCTGCTATTCTTAAACAAGGAAAGAGACCACTGGCA
>ARS-Herpes-PPR-0998-02-M13R.ab1_(reversed)
AACTCTAATTGTTGCGTCTGATGGTACTGGAAAGGTGGAATTGCAGATACCAGCTATGTCTTCCGGAGTTAGTGTTTCTATAAAGGCTTTGGATTTCTCTAGCATGGCACGTCCCTGAAGTGTAACAGTTTCTGCTATTTTTAAACAAGGAAAGAGACCACTGGCA
>ARS-Herpes-PPR-0998-03-M13R.ab1_(reversed)
AACTCTAATTGTTGCGTCTGATGGTACTGGAAAGGTGGAATTGCAGATACCAGCTATGTCTTCCGGAGTTAGTGTTTCTATAAAGGCTTTGGATTTCTCTAGCATGGCACGTCCCTGAAGTGTAACAGTTTCTGCTATTTTTAAACAAGGAAAGAGACCACTGGCA
>ARS-Herpes-PPR-0998-04-M13R.ab1_(reversed)
AACTCTAATTGTTGCGTCTGATGGTACTGGAAAGGTGGAATTGCAGATACCAGCTATGTCTTCCGGAGTTAGTGTTTCTATAAAGGCTTTGGATTTCTCTAGCATGGCACGTCCCTGAAGTGTAACAGTTTCTGCTATTTTTAAACAAGGAAAGAGACCACTGGCA
>ARS-Herpes-PPR-0998-05-M13R.ab1_(reversed)
AACTCTAATTGTTGCGTCTGATGGTACTGGAAAGGTGGAATTGCAGATACCAGCTATGTCTTCCGGAGTTAGTGTTTCTATAAAGGCTTTGGATTTCTCTAGCATGGCACGTCCCTGAAGTGTAACAGTTTCTGCTATTTTTAAACAAGGAAAGGGACCACTGGCA
>ARS-Herpes-PPR-0998-06-M13R.ab1_(reversed)
AACTCTAATTGTTGCGTCTGATGGTACTGGAAAGGTGGAATTGCAGATACCAGCTATGTCTTCCGGAGTTAGTGTTTCTATAAAGGCTTTGGATTTCTCTAGCATGGCACGTCCCTGAAGTGTAACAGTTTCTGCTATTTTTAAACAAGGAAAGAGACCACTGGCA
>ARS-Herpes-PPR-0998-07-M13R.ab1_(reversed)
AACTCTAATTGTTGCGTCTGATGGTACTGGAAAGGTGGAATTGCAGATACCAGCTATGTCTTCCGGAGTTAGTGTTTCTATAAAGGCTTTGGATTTCTCTAGCATGGCACGTCCCTGAAGTGTAACAGTTTCTGCTATTTTTAAACAAGGAAAGAGACCACTGGCA
>ARS-Herpes-PPR-0998-08-M13R.ab1
AACTCTAATTGTTGCGTCTGATGGTACTGGAAAGGTGGAATTGCAGATACCAGCTATGTCTTCCGGAGTTAGTGTTTCTATAAAGGCTTTGGATTTCTCTAGCATGGCACGTCCCCGAAGTGTAACAGTTTCTGCTATTTTTAAACAAGGAAAGAGACCACTGGCAAC
>ARS-Herpes-PPR-0998-11-M13R.ab1_(reversed)
AACTCTAATTGTTGCGTCTGATGGTACTGGAAAGGTGGAATTGCAGATACCAGCTATGTCTTCCGGAGTTAGTGTTTCTATAAAGGCTTTGGATTTCTCTAGCATGGCACGTCCCTGAAGTGTAACAGTTTCTGCTATTTTTAAACAAGGAAAGAGACCACTGGCA
>ARS-Herpes-PPR-0998-12-M13R.ab1_(reversed)
AACTCTAATTGTTGCGTCTGATGGTACTGGAAAGGTGGAATTGCAGATACCAGCTATGTCTTCCGGAGTTAGTGTTTCTATAAAGGCTTTGGATTTCTCTAGCATGGCACGTCCCTGAAGTGTAACAGTTTCTGCTATTTTTAAACAAGGAAAGAGACCACTGGCA
>ARS-Herpes-PPR-0999-02-M13R.ab1_(reversed)
TACCCTAAACCTTGATTCTGGGGTATATACTCTGGGGCTGGGGGTCATTTGCTGCACGTCCTGTGGGGTCAGGGCCTCAATAAATTTCTTTGACTTTTCCAGCATGGTCCTTCCCTGAAGGGTCACTGTTTCTGCAATCTTTATACAAGGTAAAAGGCCGGAAGAC
>ARS-Herpes-PPR-0999-03-M13R.ab1_(reversed)
TACCCTAAACCTTGATTCTGGGGTATATACTCTGGGGCTGGGGGTCATTTGCTGCACGTCCTGTGGGGTCAGGGCCTCAATAAATTTCTTTGACTTTTCCAGCATGGTCCTTCCCTGAAGGGTCACTGTTTCTGCAATCTTTATACAAGGTAAAAGGCCGGAAGAC
>ARS-Herpes-PPR-0999-04-M13R.ab1_(reversed)
TACCCTAAACCTTGATTCTGGGGTATATACTCTGGGGCTGGGGGTCATTTGCTGCACGTCCTGTGGGGTCAGGGCCTCAATAAATTTCTTTGACTTTTCCAGCATGGTCCTTCCCTGAAGGGTCACTGTTTCTGCAATCTTTATACAAGGTAAAAGGCCGGAAGAC
>ARS-Herpes-PPR-0999-05-M13R.ab1_(reversed)
TACCCTAAACCTTGATTCTGGGGTATATACTCTGGGGCTGGGGGTCATTTGCTGCACGTCCTGTGGGGTCAGGGCCTCAATAAATTTCTTTGACTTTTCCAGCATGGTCCTTCCCTGAAGGGTCACTGTTTCTGCAACCTTTATACAAGGTAAAAGGCCGGAAGAC
>ARS-Herpes-PPR-0999-06-M13R.ab1
TACCCTAAACCTTGATTCTGGGGTATATACTCTGGGGCTGGGGGTCATTTGCTGCACGTCCTGTGGGGTCAGGGCCTCAATAAATTTCTTTGACTTTTCCAGCATGGTCCTTCCCTGAAGGGTCACTGTTTCTGCAATCTTTATACAAGGTAAAAGGCCGGAAGAC
>ARS-Herpes-PPR-0999-07-M13R.ab1_(reversed)
TACCCTAAACCTTGATTCTGGGGTATATACTCTGGGGCTGGGGGTCATTTGCTGCACGTCCTGTGGGGTCAGGGCCTCAATAAATTTCTTTGACTTTTCCAGCATGGTCCTTCTCTGAAGGGTCACTGTTTCTGCAATCTTTATACAAGGTAAAAGGCCGGAAGAC
>ARS-Herpes-PPR-0999-08-M13R.ab1_(reversed)
TACCCTAAACCTTGATTCTGGGGTATATACTCTGGGGCTGGGGGTCATTTGCTGCACGTCCTGTGGGGTCAGGGCCTCAATAAATTTCTTTGACTTTTCCAGCATGGTCCTTCCCTGAAGGGTCACTGTTTCTGCAATCTTTATACAAGGTAAAAGGCCGGAAGAC
>ARS-Herpes-PPR-0999-10-M13R.ab1_(reversed)
TACCCTAAACCTTGATTCTGGGGTATATACTCTGGGGCTGGGGGTCATTTGCTGCACGTCCTGTGGGGTCAGGGCCTCAATAAATTTCTTTGACTTTTCCAGCATGGTCCTTCCCTGAAGGGTCACTGTTTCTGCAATCTTTATACAAGGTAAAAGGCCGGAAGAC
>ARS-Herpes-PPR-1002-01-M13R.ab1_(reversed)
TACCCTAAACCTTGATTCTGGGGTATATACTCTGGGGCTGGGGGTCATTTGCTGCACGTCCTGTGGGGTCAGGGCCTCAATAAATTTCTTTGACTTTTCCAGCATGGTCCTTCCCTGCAGGGTCACTGTTTCTGCAATCTTTATACAAGGTAAAAGGCCGGAAGAC
>ARS-Herpes-PPR-1002-02-M13R.ab1_(reversed)
TACCCTAAACCTTGATTCTGGGGTATATACTCTGGGGCTGGGGGTCATTTGCTGCACGTCCTGTGGGGTCAGGGCCTCAATAAATTTCTTTGACTTTTCCAGCATGGTCCTTCCCTGCGGGGTCACTGTTTCTGCAATCTTTATACAAGGTAAAAGGCCGGAAGAC
>ARS-Herpes-PPR-1002-03-M13R.ab1_(reversed)
TACCCTAAACCTTGATTCTGGGGTATATACTCTGGGGCTGGGGGTCATTTGCTGCACGTCCTGTGGGGTCAGGGCCTCAATAAATTTCTTTGACTTTTCCAGCATGGTCCTTCCCTGCAGGGTCACTGTTTCTGCAATCTTTATACAAGGTAAAAGGCCGGAAGAC
>ARS-Herpes-PPR-1002-04-M13R.ab1_(reversed)
TACCCTAAACCTTGATTCTGGGGTATATACTCTGGGGCTGGGGGTCATTTGCTGCACGTCCTGTGGGGTCAGGGCCTCAATAAATTTCTTTGACTTTTCCAGCATGGCCCTTCCCTGCAGGGTCACTGTTTCTGCAATCTTTATACAAGGTAAAAGGCCGGAAGAC
>ARS-Herpes-PPR-1002-05-M13R.ab1_(reversed)
TACCCTAAACCTTGATTCTGGGGTATATACTCTGGGGCTGGGGGTCATTTGCTGCACGTCCTGTGGGGTCAGGGCCTCAATAAATTTCTTTGACTTTTCCAGCATGGTCCTTCCCTGCAGGGTCACTGTTTCTGCAATCTTTATACAAGGTAAAAGGCCGGAAGAC
>ARS-Herpes-PPR-1002-06-M13R.ab1_(reversed)
TACCCTAAACCTTGATTCTGGGGTATATACTCTGGGGCTGGGGGTCATTTGCCGCACGTCCTGTGGGGTCAGGGCCTCAATAAATTTCTTTGACTTTTCCAGCATGGTCCTTCCCTGCAGGGTCACTGTTTCTGCAATCTTTATACAAGGTAAAAGGCCGGAAGAC
>ARS-Herpes-PPR-1002-07-M13R.ab1_(reversed)
TACCCTAAACCTTGATTCTGGGGTATATACTCTGGGGCTGGGGGTCATTTGCTGCACGTCCTGTGGGGTCAGGGCCTCAATAAATTTCTTTGACTTTTCCAGCATGGTCCTTCCCTGCAGGGTCACTGTTTCTGCAATCTTTATACAAGGTAAAAGGCCGGAAGAC
>ARS-Herpes-PPR-1002-08-M13R.ab1_(reversed)
TACCCTAAACCTTGATTCTGGGGTGTATACTCTGGGGCTGGGGGTCATTTGCTGCACGTCCTGTGGGGTCAGGGCCTCAATAAATCTCTTTGACTTTTCCAGCATGGTCCTTCCCTGCAGGGTCACTGTTTCTGCAATCTTTATACAAGGTAAAAGGCCGGAAGAC
>ARS-Herpes-PPR-1002-10-M13R.ab1_(reversed)
TACCCTAAACCTTGATTCTGGGGTATATACTCTGGGGCTGGGGGTCATTTGCTGCACGTCCTGTGGGGTCAGGGCCTCAATAAATTTCTTTGACTTTTCCAGCATGGTCCTTCCCTGCAGGGTCACTGTTTCTGCAATCTTTATACAAGGTAAAAGGCCGGAAGAC
>ARS-Herpes-PPR-1002-11-M13R.ab1_(reversed)
TACCCTAAACCTTGATTCTGGGGTATATACTCTGGGGCTGGGGGTCATTTGCTGCACGTCCCGTGGGGTCAGGGCCTCAATAAATTTCTTTGACTTTTCCAGCATGGTCCTTCCCTGCAGGGTCACTGTTTCTGCAATCTTTATACAAGGTAAAAGGCCGGAAGAC
>ARS-Herpes-PPR-1002-12-M13R.ab1_(reversed)
TACCCTAAACCTTGATTCTGGGGTATATACTCTGGGGCTGGGGGTCATTTGCTGCACGTCCTGTGGGGTCAGGGCCTCAATAAATTTCTTTGACTTTTCCAGCATGGTCCTTCCCTGCAGGGTCACTGTTTCTGCAATCTTTATACAAGGTAAAAGGCCGGAAGAC
>ARS-Herpes-PPR-1011-02-M13R.ab1
AACCCTAAAGTTAGCCTCTGGGTTATAATCTCTTGGGGAGGGGGAAATTGTCCTCACATCGTCGGGTGTAAGGGCTTCTATGTACTTTTTGGATCTTTCCAACATTGTTCTCCCCTGAAGAGTTACAGTTTCTGCAATTTTGATGCAGGGTAGCAACCCAGATGT
>ARS-Herpes-PPR-1011-04-M13R.ab1_(reversed)
AACCCTAAAGTTAGCCTCTGGGTTATAATCTCTTGGGGAGGGGGAAATTGTCCTCACATCGTCGGGTGTAAGGGCTTCTATGTACTTTTTGGATCCTTCCAACATTGTTCTCCCCTGAAGAGTTACAGTTTCTGCAATTTTGATGCAGGGTAGCAACCCAGATGTA
>ARS-Herpes-PPR-1011-07-M13R.ab1_(reversed)
AACCCTAAAGTTAGCCTCTGGGTTATAATCTCTTGGGGAGGGGGAAATTGTCCTCACATCGTCGGGTGTAAGGGCTTCTATGTACTTTTTGGATCTTTCCAACATTGTTCTCCCCTGAAGAGTTACAGTTCCTGCAATTTTGATGCAGGGTAGCAACCCAGATGTA
>ARS-Herpes-PPR-1011-08-M13R.ab1
AACCCTAAAGTTAGCCTCTGGGTTATAATCTCTTGGGGAGGGGGAAATTGTCCTCACATCGTCGGGTGTAAGGGCTTCTATGTACTTTTTGGATCTTTCCAACATTGTTCTCCCCTGAAGAGTTACAGTTTCTGCAATTTTGATGCAGGGTAGCAACCCAGATGTA
>ARS-Herpes-PPR-1011-09-M13R.ab1
AACCCTAAAGTTAGCCTCTGGGTTATAATCTCTTGGGGAGGGGGAAATTGTCCTCACATCGTCGGGTGTAAGGGCTTCTATGTACTTTTTGGATCTTTCCAACATTGTTCTCCCCTGAAGAGTTACAGTTTCTGCAATTTTGATGCAGGGTAGCAACCCAGATGTA
>ARS-Herpes-PPR-1011-11-M13R.ab1_(reversed)
AACCCTAAAGTTAGCCTCTGGGTTATAATCTCTTGGGGAGGGGGAAATTGTCCTCACATCGTCGGGTGTAAGGGCTTCTATGTACTTTCTGGATCTTTCCAACATTGTTCTCCCCTGAAGAGTTACAGTTTCTGCAATTTTGATGCAGGGTAGCAACCCAGATGTA
>ARS-Herpes-PPR-1013-02-M13R.ab1_(reversed)
AACCCTAAACTTTGACTCTGGGGTGTATAGTCTAGGAATGGGTGTCATTTGTTGCACATCTTGTGGTGTTAGGGATTCAATAAATTTTTTTGACCTTTCCTACATTGTCCTCCCCTGAAGGGTAACTGTTTCTGCAATCTTTATACACGGTAGAAGGCCGGAAGCC
>ARS-Herpes-PPR-1013-08-M13R.ab1
AACCCTAAACTTTGACTCTGGGGTGTATAGTCTAGGAATGGGTGTCATTTGTTGCACATCTTGTGGTGTTAGGGATTCAATAAATTTTTTGACTTTTCCAACATTGTCCTCCCCTGAAGGGTAACTGTTTCTGCAATCTTTATACACGGTAGAAGGCCGGAAGCC
>ARS-Herpes-PPR-1014-01-M13R.ab1_(reversed)
TACCCTAAACCTTGATTCTGGGGTATATATTCTGGGGCTGGGTGTCATGTGTTGCACGTCCTGTGGGGTCAGGGCCTCAATAAACTTCTTTGACTTTTCCAGCATGGTCCTTCCCTGCAGGGTCACTGTTTCTGCAATCTTTATACAAGGTAAAAGGCCGGAAG
>ARS-Herpes-PPR-1014-02-M13R_R.ab1_(reversed)
TACCCTAAACCTTGATTCTGGGGTATATATTCTGGGGCTGGGTGTCATGTGTTGCACGTCCTGTGGGGTCAGGGCCTCAATAAACTTCTTTGACTTTTCCAGCATGGTCCTTCCCTGCAGGGTCACCGTTTCTGCAATCTTTATACAAGGTAAAAGGCCGGAAGAC
>ARS-Herpes-PPR-1014-02-M13R.ab1_(reversed)
TACCCTAAACCTTGATTCTGGGGTATATATTCTGGGGCTGGGTGTCATGTGTTGCACGTCCTGTGGGGTCAGGGCCTCAATAAACTTCTTTGACTTTTCCAGCATGGTCCTTCCCTGCAGGGTCACCGTTTCTGCAATCTTTATACAAGGTAAAAGGCCGGAAGAC
>ARS-Herpes-PPR-1014-04-M13R.ab1_(reversed)
TACCCTAAACCTTGATTCTGGGGTATATATTCTGGGGCTGGGTGTCATGTGTTGTACGTCCTGTGGGGTCAGGGCCTCAATAAACTTCTTTGACTTTTCCAGCATGGTCCTTCCCTGCAGGGTCACTGTTTCTGCAATCTTTATACAAGGTAAAAGGCCGGAAGAC
>ARS-Herpes-PPR-1014-05-M13R.ab1_(reversed)
TACCCTAAACCTTGATTCTGGGGTATATATTCTGGGGCTGGGTGTCATGTGTTGCACGTCCTGTGGGGTCAGGGCCTCAATAAACTTCTTTGACTTTTCCAGCATGGTCCTTCCCTGCAGGGTCACTGTTTCTGCAATCTTTATACAAGGTAAAAGGCCGGAAGAC
>ARS-Herpes-PPR-1014-06-M13R.ab1_(reversed)
TACCCTAAACCTTGATTCTGGGGTATATATTCTGGGGCTGGGTGTCATGTGTTGCACGTCCTGTGGGGTCAGGGCCTCAATAAACTTCTTTGACTTTTCCAGCATGGTCCTTCCCTGCAGGGTCACTGTTTCTGCAATCTTTATACAAGGTAAAAGGCCGGAAGAC
>ARS-Herpes-PPR-1014-07-M13R.ab1_(reversed)
TACCCTAAACCTTGATTCTGGGGTATATATTCTGGGGCTGGGTGTCATATGTTGCACGTCCTGTGGGGTCAGGGCCTCAATAAACTTCTTTGACTTTTCCAGCATGGTCCTTCCCTGCAGGGTCACTGTTTCTGCAATCTTTATACAAGGTAAAAGGCCGGAAGAC
>ARS-Herpes-PPR-1014-08-M13R.ab1_(reversed)
TACCCTAAACCTTGATTCTGGGGTATATATTCTGGGGCTGGGTGTCATGTGTTGCACGTCCTGTGGGGTCAGGGCCTCAATAAACTTCTTTGACTTTTCCAGCACGGTCCTTCCCTGCAGGGTCACTGTTTCTGCAATCTTTATACAAGGTAACAGGCCGGAAG
>ARS-Herpes-PPR-1014-10-M13R.ab1_(reversed)
TACCCTAAACCTTGATTCTGGGGTATATATTCTGGGGCTGGGTGTCATGTGTTGCACGTCCTGTGGGGTCAGGGCCTCAATAAACTTCTTTGACTTTTCCAGCATGGTCCTTCCCTGCAGGGTCACTGTTTCTGCAATCTTTATACAAGGTAAAAGGCCGGAAGAC
>ARS-Herpes-PPR-1014-11-M13R.ab1_(reversed)
TACCCTAAACCTTGATTCTGGGGTATATATTCTGGGGCTGGGTGTCATGTGTTGCACGTCCTGTGGGGTCAGGGCCCCAATAAACTTCTTTGACTTTTCCAGCATGGTCCTTCCCTGCAGGGTCACTGTTTCTGCAATCTTTATACAAGGTAAAAGGCCGGAAGAC
>ARS-Herpes-PPR-1014-12-M13R.ab1_(reversed)
TACCCTAAACCTTGATTCTGGGGTATATATTCTGGGGCTGGGTGTCATGTGTTGCACGTCCTGTGGGGTCAGGGCCTCAATAAACTTCTTTGACTTTTCCAGCATGGTCCTTCCCTGCAGGGTCACTGTTTCTGCAATCTTTATACAAGGTAAAAGGCCGGAAGAC
>ARS-Herpes-PPR-1020-01-M13R.ab1_(reversed)
TACCCTAAACCTTGATTCTGGGGTATATACTCTGGGGCTGGGGGTCATTTGCTGCACGTCCTGTGGGGTCAGGGCCTCAATAAATTTCTTTGACTTTTCCAGCATGGTCCTTCCCTGAAGGGTCACTGTTTCTGCAATCTTTATACAAGGTAAAAGGCCGGAAGAC
>ARS-Herpes-PPR-1020-03-M13R.ab1_(reversed)
TACCCTAAACCTTGATTCTGGGGTATATACTCTGGGGCTGGGGGTCATTTGCTGCACGTCCTGTGGGGCCAGGGCCTCAATAAATTTCTTTGACTTTTCCAGCATGGTCCTTCCCTGAAGGGTCACTGTTTCTGCAATCTTTATACAAGGTAAAAGGCCGGAAGAC
>ARS-Herpes-PPR-1020-04-M13R.ab1_(reversed)
TACCCTAAACCTTGATTCTGGGGTATATACTCTGGGGCTGGGGGTCATTTGCTGCACGTCCTGTGGGGTCAGGGCCTCAATAAATTTCTTTGACTTTTCCAGCATGGTCCTTCCCTGAAGGGTCACTGTTTCTGCAATCTTTATACAGGTAAAAGGCCGGAAGAC
>ARS-Herpes-PPR-1020-05-M13R.ab1_(reversed)
TACCCTAAACCTTGATTCTGGGGTATATACTCTGGGGCTGGGGGTCATTTGCTGCACGTCCTGTGGGGTCAGGGCCTCAATAAATTTCTTTGACTTTTCCAGCATGGTCCTTCCCTGAAGGGTCACTGTTTCTGCAATCTTTATACAAGGCAAAAGGCCGGAAG
>ARS-Herpes-PPR-1020-06-M13R.ab1_(reversed)
TACCCTAAACCTTGATTCTGGGGTATATACTCTGGGGCTGGGGGTCATTTGCTGCACGTCCTGTGGGGTCAGGGCCTCAATAAATTTCTTTGACTTTTCCAGCATGGTCCTTCCCTGAAGGGTCACTGTTTCTGCAATCTTTATACAAGGTAAAAGGCCGGAAGAC
>ARS-Herpes-PPR-1020-08-M13R.ab1_(reversed)
TACCCTAAACCTTGATTCTGGGGTATATACTCTGGGGCTGGGGGTCATTTGCTGCACGTCCTGTGGGGTCAGGGCCTCAATAAATTTCTTTGACTTTTCCAGCATGGTCCTTCCCTGAAGGGTCACTGTTTCTGCAATCTTTATACAAGGTAAAAGGCCGGAAGAC
>ARS-Herpes-PPR-1020-09-M13R.ab1
TACCCTAAACCTTGATTCTGGGGTATATACTCTGGGGCTGGGGGTCATTTGCTGCACGTCCTGTGGGGTCAGGGCCTCAATAAATTTCTTTGACTTTTCCAGCATGGTCCTTCCCTGAAGGGTCACTGTTTCTGCAATCTTTATACAAGGTAAAAGGCCGGAAGAC
>ARS-Herpes-PPR-1020-10-M13R.ab1_(reversed)
TACCCTAAACCTTGATTCTGGGGTATATACTCTGGGGCTGGGGGTCATTTGCTGCACGTCCTGTGGGGTCAGGGCCTCAATAAATTTCTTTGACTTTTCCAGCATGGTCCTTCCCTGAAGGGTCACTGTTTCTGCAATCTTTATACAAGGTAAAAGGCCGGAAGAC
>ARS-Herpes-PPR-1020-11-M13R.ab1_(reversed)
TACCCTAAACCTTGATTCTGGGGTATATACTCTGGGGCTGGGGGTCATTTGCTGCACGTCCTGTGGGGTCAGGGCCTCAATAAATTTCTTTGACTTTTCCAGCATGGTCCTTCCCCGAAGGGTCACTGTTTCTGCAATCTTTATACAAGGTAAAAGGCCGGAAGAC
>ARS-Herpes-PPR-1020-12-M13R.ab1_(reversed)
TACCCTAAACCTTGATTCTGGGGTATATACTCTGGGGCTGGGGGTCATTTGCTGCACGTCCTGTGGGGTCAGGCCTCAATAAATTTCTTTGACTTTTCCAGCATGGTCCTTCCCTGAAGGGTCACTGTTTCTGCAATCTTTATACAGGGTAAAAGGCCGGAAGAC
>ARS-Herpes-PPR-1028-02-M13R.ab1
GACCTTGACCGCCAACGGCTCGTCCGCCACGTAATCGCCCTCGCCGAAAAAAGGAGACAAGCCGACCCTGTCACTCAGACAGCGATGGATGTATTCCGCCGTCTTGGCTAACATGTCCCTACCTATACGGGTGATAGACGCGGCGATCGGCAAACACGGCATCATACCCCCGGAC
>ARS-Herpes-PPR-1028-03-M13R.ab1_(reversed)
GACCTTGACCGCCAACGGCTCGTCCGCCACGTAATCGCCCTCGCCGAAAAAAGGAGACAAGCCGACCCTGTCACTCAGACAGCGATGGATGTATTCCGCCGTCTTGGCTAACATGTCCCTACCTATACGGGTGATAGACGCGGCGATCGGCAAACACGGCATCAT
>ARS-Herpes-PPR-1028-04-M13R.ab1_(reversed)
GACCTTGACCGCCAACGGCTCGTCCGCCACGTAATCGCCCTCGCCGAAAAAAGGAGACAAGCCGACCCTGTCACTCAGACAGCGATGGATGTATTCCGCCGTCTTGGCTAACATGTCCCTACCTATACGGGTGATAGACGCGGCGATCGGCAAACACGGCATCATACCCCCGG
>ARS-Herpes-PPR-1028-07-M13R.ab1_(reversed)
GACCTTGACCGCCAACGGCTCGTCCGCCACGTAATCGCCCTCGCCGAAAAAAGGAGACAAGCCGACCCTGTCACTCAGACAGCGATGGATGTATTCCGCCGTCTTGGCTAACATGTCCCTACCTATACGGGTGATAGACGCGGCGATCGGCAAACACGGCATCATACCCCCGG
>ARS-Herpes-PPR-1028-08-M13R.ab1_(reversed)
GACCTTGACCGCCAACGGCTCGTCCGCCACGTAATCGCCCTCGCCGAAAAAAGGAGACAAGCCGACCCTGTCACTCAGACAGCGATGGATGTATTCCGCCGTCTTGGCTAACATGTCCCTACCTATACGGGTGATAGACGCGGCGATCGGCAAACACGGCATCATACCCCCGGAC
>ARS-Herpes-PPR-1028-09-M13R.ab1_(reversed)
GACCTTGACCGCCAACGGCTCGTCCGCCACGTAATCGCCCTCGCCGAAAAAAGGAGACAAGCCGACCCTGTCACTCAGACAGCGATGGATGTATTCCGCCGTCTTGGCTAACATGTCCCTACCTATACGGGTGATAGACGCGGCGATCGGCAAACACGGCATCATACCCCCGGAC
>ARS-Herpes-PPR-1028-10-M13R.ab1
GACCTTGACCGCCAACGGCTCGTCCGCCACGTAATCGCCCTCGCCGAAAAAAGGAGACAAGCCGACCCTGTCACTCAGACAGCGATGGATGTATTCCGCCGTCTTGGCTAACATGTCCCTACCTATACGGGTGATAGACGCGGCGATCGGCAAACACGGCATCATACCCCCGG
>ARS-Herpes-PPR-1028-11-M13R.ab1
GACCTTGACCGCCAACGGCTCGTCCGCCACGTAATCGCCCTCGCCGAAAAAAGGAGACAAGCCGACCCTGTCACTCAGACAGCGATGGATGTATTCCGCCGTCTTGGCTAACATGTCCCTACCTATACGGGTGATAGACGCGGCGATCGGCAAACACGGCATCATACCCCCGG
>ARS-Herpes-PPR-1028-12-M13R.ab1_(reversed)
GACCTTGACCGCCAACGGCTCGTCCGCCACGTAATCGCCCTCGCCGAAAAAAGGAGACAAGCCGACCCTGTCACTCAGACAGCGATGGATGTATTCCGCCGTCTTGGCTAACATGTCCCTACCTATACGGGTGATAGACGCGGCGATCGGCAAACACGGCATCATACCCCCGG
>ARS-Herpes-PPR-1030-01-M13R.ab1_(reversed)
TACTTTTATTTTATAATCATCTTTCACCGCACACTGAAATAATTGCGCTGCGTTAATTGGGTCACCCAGTACCGAATGCACGTACTCCATAGTGCTTGATAACATTCCGCGTCCTATCCGCGTTACCGATGCGGCTATCGGTAAGCACGGCAACATTCCTGATGAA
>ARS-Herpes-PPR-1030-03-M13R.ab1_(reversed)
TACTTTTATTTTATAATCATCTTTCACCGCACACTGAAATAATTGCGCTGCGTTAATTGGGTCACCCAGTACCGAATGCACGTACTCCATAGTGCTTGATAACATTCCGCGTCCTATCCGCGTTACCGATGCGGCTATCGGTAAACACGGCAACATTCCTGATGAG
>ARS-Herpes-PPR-1030-04-M13R.ab1_(reversed)
TACTTTTATTTTATAATCATCTTTCACCGCACACTGAAATAATTGCGCTGCGTTAATTGGGTCACCCAGTACCGAATGCACGTACTCCATAGTGATTGATAACATTCCGCGTCCTATCCGCGTTACCGATGCGGCTATCGGTAAACACGGCAACATTCCTGATGAA
>ARS-Herpes-PPR-1030-06-M13R.ab1_(reversed)
TACTTTTATTTTATAATCATCTTTCACCGCACACTGAAATAATTGCGCTGCGTTAATTGGGTCACCCAGTACCGAATGCACGTACTCCATAGTGCTTGATAACATTCCGCGTCCTATCCGCGTTACCGATGCGGCTATCGGTAAACACGGCAACATTCCTGATGAA
>ARS-Herpes-PPR-1030-07-M13R.ab1_(reversed)
TACTTTTATTTTATAATCATCTTCCACCGCACACTGAAATAATTGCGCTGCGTTAATTGGGTCACCCAGTACCGAATGCACGTACTCCATAGTGCTCGATAACATTCCGCGTCCTATCCGCGTTACCGATGCGGCTATCGGTAAACACGGCAACATTCCTGATGAA
>ARS-Herpes-PPR-1030-08-M13R.ab1_(reversed)
TACTTTTATTTTATAATCATCTTTCACCGCACACTGAAATAATTGCGCTGCGTTAATTGGGTCACCCAGTACCGAATGCACGTACTCCATAGTGCTTGATAACATTCCGCGTCCTATCCGCGTTACCGATGCGGCTATCGGTAAACACGGCAACATTCCTGATGAAAC
>ARS-Herpes-PPR-1030-09-M13R.ab1_(reversed)
TACTTTTATTTTATAATCATCTTTCACCGCACGCTGAAATAATTGCGCTGCGTTAATTGGGTCACCCAGTACCGAATGCACGTACTCCATAGTGATTGATAACATTCCGCGTCCTATCCGCGTTACCGATGCGGCTATCGGTAAACACGGCAACATTCCTGATGAA
>ARS-Herpes-PPR-1030-10-M13R.ab1_(reversed)
TACTTTTATTTTATAATCATCTTTCACCGCACACTGAAATAATTGCGCTGCGTTAATTGGGTCACCCAGTACCGAATGCACGTACTCCATAGTGCTTGATAACATTCCGCGTCCTATCCGCGTTACCGATGCGGCTATCGGTAAACACGGCAACATCCCTGATGAA
>ARS-Herpes-PPR-1030-11-M13R.ab1_(reversed)
TACTTTTATTTTATAATCATCTTTCACCGCACACTGAAATAATTGCGCTGCGTTAATTGGGTCACCCAGTACCGAATGCACGTACTCCATAGTGCTTGATAACATTCCGCGTCCTATCCGCGTTACCGATGCGGCTATCGGTAAACACGGCAACATTCCTGATGAA
>ARS-Herpes-PPR-1030-12-M13R.ab1_(reversed)
TACTTTTATTTTATAATCATCTTTCACCGCACGCTGAAATAATTGCGCTGCGTTAATTGGGTCACCCAGTACCGAATGCACGTACTCCATAGTGCTTGATAACATTCCGCGTCCTATCCGCGTTACCGATGCGGCTATCGGTAAACACGGCAACATTCCTGATGAA
>ARS-Herpes-PPR-1032-01-M13R.ab1
GACCTTGACCGCCAACGGCTCGTCCGCCACGTAATCGCCCTCGCCGAAAAAAGGAGACAAGCCGACCCTGTCACTCAGACAGCGATGGATGTATTCCGCCGTCTTGGCTAACATGCCCCTACCTATACGGGTGATAGACGCGGCGATCGGCAAACACGGCATCATACCCCCGG
>ARS-Herpes-PPR-1032-02-M13R.ab1
GACCTTGACCGCCAACGGCTCGTCCGCCACGTAATCGCCCTCGCCGAAAAAAGGAGACAAGCCGACCCTGTCACTCAGACAGCGATGGATGTATTCCGCCGTCTTGGCTAACATGTCCCTACCTATACGGGTGATAGACGCGGCGATCGGCAAACACGGCATCAT
>ARS-Herpes-PPR-1032-03-M13R.ab1_(reversed)
GACCTTGACCGCCAACGGCTCGTCCGCCACGTAATCGCCCTCGCCGAAAAAAGGAGACAAGCCGACCCTGTCACTCAGACAGCGATGGATGTATTCCGCCGTCTTGGCTAACATGTCCCTACCTATACGGGTGATAGACGCGGCGATCGGCAAACACGGCATCATACCCCCGGAC
>ARS-Herpes-PPR-1032-04-M13R.ab1_(reversed)
GACCTTGACCGCCAACCGCTCGTCCGCCACGTAATCGCCCTCGCCGAAAAAAGGAGACAAGCCGACCCTGTCACTCAGACAGCGATGGATGTATTCCGCCCTCTTGGCTAACATGTCCCTACCTATACGGGTGATAGACGCGGCGATCGGCAAACACGGCATCATACCCCCGGAC
>ARS-Herpes-PPR-1032-05-M13R.ab1_(reversed)
GACCTTGACCGCCAACGGCTCGTCCGCCACGTAATCGCCCTCGCCGAAAAAAGGAGACAAGCCGACCCTGTCACTCAGACAGCGATGGATGTATTCCGCCGTCTTGGCTAACATGTCCCTACCTATACGGGTGATAGACGCGGCGATCGGCAAACACGGCATCATACCCCCGGAC
>ARS-Herpes-PPR-1032-06-M13R.ab1_(reversed)
GACCTTGACCGCCAACGGCTCGTCCGCCACGTAACCGCCCTCGCCGAAAAAAGGAGACAAGCCGACCCTGTCACTCAGACAGCGATGGATGTATTCCGCCGTCTTGGCTAACATGTCCCTACCTATACGGGTGATAGACGCGGCGATCGGCAAACACGGCATCGTACCCCCGGAC
>ARS-Herpes-PPR-1032-07-M13R.ab1_(reversed)
GACCTTGACCGCCAACGGCTCGTCCGCCACGTAATCGCCCTCGCCGAAAAAAGGAGACAAGCCGACCCTGTCACTCAGACAGCGATGGATGTATTCCGCCGTCTTGGCTAACATGTCCCTACCTATACGGGTGATAGACGCGGCGATCGGCAAACACGGCATCATACCCCCGGAC
>ARS-Herpes-PPR-1032-08-M13R.ab1_(reversed)
GACCTTGACCGCCAACGGCTCGTCCGCCACGTAATCGCCCTCGCCGAAAAAAGGAGACAAGCCGACCCTGTCACTCAGACAGCGATGGATGTATTCCGCCGTCTTGGCTAACATGTCCCTACCTATACGGGTGATAGACGCGGCGATCGGCAAACACGGCATCAT
>ARS-Herpes-PPR-1032-09-M13R.ab1
GACCTTGACCGCCAACGGCTCGTCCGCCACGTAATCGCCCTCGCCGAAAAAAGGAGACAAGCCGACCCTGTCACTCAGACAGCGATGGATGTATTCCGCCCTCTTGGCTAACATGTCCCTACCTATACGGGTGATAGACGCGGCGATCGGCAAACACGGCATCATACCCCCGGAC
>ARS-Herpes-PPR-1032-10-M13R.ab1_(reversed)
GACCTTGACCGCCAACGGCTCGTCCGCCACGTAATCGCCCTCGCCGAAAAAAGGAGACAGGCCGACCCTGTCACTCAGACAGCGATGGATGTATTCCGCCCTCTTGGCTAACATGTCCCTACCTATACGGGTGATAGACGCGGCGATCGGCAAACACGGCATCATACCCCCGGAC
>ARS-Herpes-PPR-1032-12-M13R.ab1_(reversed)
GACCTTGACCGCCAACGGCTCGTCCGCCACGTAATCGCCCTCGCCGAAAAAAGGAGACAAGCCGACCCTGTCACTCAGACAGCGATGGATGTATTCCGCCGTCTTGGCTAACATGTCCCTACCTATACGGGTGATAGACGCGGCGATCGGCAAACACGGCATCATACCCCCGG
>ARS-Herpes-PPR-1036-01-M13R.ab1
GACCTTAACCGCCAGCGGCTCATCCTCCACGTAATCGCTCTCTCCGAAAAAAGGTGACAGTCCAGCTCTATCACTCAGACGACGATGAATGTACTCCGCCGTCCTAGCCAACTTATCCCTACCTATGCGGGTAATGGATGCGGCGATCGGCAGACACGGCATCATGCCCCCGG
>ARS-Herpes-PPR-1036-02-M13R.ab1_(reversed)
GACCTTAACCGCCAGCGGCTCATCCTCCACGTAATCGCTCTCTCCGAAAAAAGGTGACAGTCCAGCTCTATCACTCAGACGACGATGAATGTACTCCGCCGTCCTAGCCAACATATCCCTACCTATGCGGGTAATGGATGCGGCGATCGGCAGACACGGCATCATGCCCCCGG
>ARS-Herpes-PPR-1036-04-M13R.ab1_(reversed)
GACCTTAACCGCCAGCGGCTCATCCTCCACGTAATCGCTCTCTCCGAAAAAAGGTGACAGTCCAGCTCTATCACTCAGACGACGATGAATGTACTCCGCCGTCCTAGCCAACATATCCCTACCTATGCGGGTAATGGATGCGGCGATCGGCAGACACGGCATCATGCCCCCGGAC
>ARS-Herpes-PPR-1036-06-M13R.ab1_(reversed)
GACCTTAACCGCCAGCGGCTCATCCTCCACGTAATCGCCCTCTCCGAAAAAAGGTGACAGTCCAGCTCTATCACTCAGACGACGATGATGTACTCCGCCGTCCTAGCCAACATATCCCTACCTATGCGGGTAATGGATGCGGCGATCGGCAGACACGGCACCATGCCCCCGGAC
>ARS-Herpes-PPR-1036-09-M13R.ab1
GACCTTAACCGCCAGCGGCTCATCCTCCACGTAATCGCTCTCTCCGAAAAAAGGTGACAGTCCAGCTCTATCACTCAGACGACGATGAACGTACTCCGCCGTCCTAGCCAACATATCCCTACCTATGCGGGTAATGGATGCGGCGATCGGCAGACACGGCATCATGCCCCCGGAC
>ARS-Herpes-PPR-1036-10-M13R.ab1
GACCTTAACCGCCAGCGGCTCATCCTCCACGTAATCGCTCTCTCCGAAAAAAGGTGACAGTCCAGCTCTATCACTCAGACGACGATGAATGTACTCCGCCGTCCTAGCCAACATATCCCTACCTATGCGGGTAATGGATGCGGCGATCGGCAGACACGGCATCATGCCCCCGGAC
>ARS-Herpes-PPR-1036-12-M13R.ab1_(reversed)
GACCTTAACCGCCAGCGGCTCATCCTCCACGTAATCGCTCTCTCCGAAAAAAGGTGACAGTCCAGCTCTATCACTCAGACGACGATGAATGTACTCCGCCGTCCTAGCCAACATATCCCTACCTATGCGGGTAATGGATGCGGCGATCGGCAGACACGGCATCATGCCCCCGG
>ARS-Herpes-PPR-1038-01-M13R.ab1
GACCTTAACCGCCAGCGGCTCATCCTCCACGTAATCGCTCTCTCCGAAAGAAGGTGACAGTCCAGCTCTATCACTCAGACGACGATGAATGTACTCCGCCGTCCTGGCCAACATATCCCTACCTATACGGGTAATGGATGCGGCGATCGGCAGACACGGCATCATGCCCCCGGAC
>ARS-Herpes-PPR-1038-02-M13R.ab1_(reversed)
GACCTTAACCGCCAGCGGCTCATCCTCCACGTAATCGCTCTCTCCGAAAAAAGGTGACAGTCCAGCTCTATCACTCAGACGACGATGAATGTACTCCGCCGTCCTGGCCAACATATCCCTACCTATACGGGTAATGGATGCGGCGATCGGCAGACACGGCATCATGCCCCCGGAC
>ARS-Herpes-PPR-1038-03-M13R.ab1_(reversed)
GACCTTAACCGCCAGCGGCTCATCCTCCACGTAATCGCTCTCTCCGAAAAAAGGTGACAGTCCAGCTCTATCACTCAGACGACGATGAATGTACTCCGCCGTCCTGGCCAACATATCCCCACCTATACGGGTAATGGATGCGGCGATCGACAGACACGGCATCATGCCCCCGG
>ARS-Herpes-PPR-1038-04-M13R.ab1_(reversed)
GACCTTAACCGCCAGCGGCTCATCCTCCACGTAATCGCTCTCTCCGAAAAAAGGTGACAGTCCAGCTCTATCACTCAGACGACGATGAATGTACTCCGCCGTCCTGGCCAACATATCCCTACCTATACGGGTAATGGATGCGGCGATCGGCAGACACGGCATCATGCCCCCGG
>ARS-Herpes-PPR-1038-05-M13R.ab1
GACCTTAACCGCCAGCGGCTCATCCTCCACGTAATCGCTCTCTCCGAAAAAAGGTGACAGTCCAGCTCTATCACTCAGACGACGATGAATGTACTCCGCCGTCCTGGCCAACATATCCCTACCTATACGGGTAATGGACGCGGCGATCGGCAGACACGGCATCATGCCCCCGGAC
>ARS-Herpes-PPR-1038-07-M13R.ab1_(reversed)
GACCTTAACCGCCAGCGGCTCATCCTCCACGTAATCGCTCTCTCCGAAAAAAGGTGACAGTCCAGCTCTATCACTCAGACGACGATGAATGTACTCCGCCGTCCTGGCCAACATATCCCTACCTATACGGGTAATGGATGCGGCGATCGGCAGACACGGCATCATGCCCCCGG
>ARS-Herpes-PPR-1038-08-M13R.ab1_(reversed)
GACCTTAACCGCCAGCGGCTCATCCTCCACGTAATCGCTCTCCCCGAAAAAAGGTGACAGTCCAGCTCTATCACTCAGACGACGATGAATGTACTCCGCCGTCCTGGCCAACATATCCCTACCTATACGGGTAATGGATGCGGCGATCGGCAGACACGGCATCATGCCCCCGG
>ARS-Herpes-PPR-1038-09-M13R.ab1_(reversed)
GACCTTAACCGCCAGCGGCTCATCCTCCACGTAATCGCTCTCTCCGAAAAAAGGTGACAGTCCAGCTCTATCACTCAGACGACGATGAATGTACTCCGCCGTCCTGGCCAACATATCCCTACCTATACGGGTAATGGATGCGGCGATCGGCAGACACGGCATCATGCCCCCGG
>ARS-Herpes-PPR-1038-10-M13R.ab1
GACCTTAACCGCCAGCGGCTCATCCTCCACGTAATCGCTCTCTCCGAAAAAAGGTGACAGTCCAGCTCTATCACTCAGACGACGATGAATGTACTCCGCCGTCCTGGCCAACATATCCCTACCTATACGGGTAATGGATGCGGCGATCGGCAGACACGGCATCATGCCCCCGGTC
>ARS-Herpes-PPR-1038-11-M13R.ab1_(reversed)
GACCTTAACCGCCAGCGGCTCATCCTCCACGTAATCGCTCTCTCCGAAAAAAGGTGACAGTCCAGCTCTATCACTCAGACGACGATGAATGTACTCCGCCGTCCTGGCCAACATATCCCTACCTACACGGGTAATGGATGCGGCGATCGGCAGACACGGCATCATGCCCCCGG
>ARS-Herpes-PPR-1039-02-M13R.ab1
GACCTTAACCGCCAGCGGCTCATCCTCCACGTAATCGCTCTCTCCGAAAAAAGGTGACAGTCCAGCTCTATCACTCAGACGACGATGAATGTACTCCGCCGTCCTGGCCAACATATCCCTACCTATACGGGTAATGGATGCGGCGATCGGCAGACACGGCATCATGCCCCCGGAC
>ARS-Herpes-PPR-1039-03-M13R.ab1
GACCTTAACCGCCAGCGGCTCATCCTCCACGTAATCGCTCTCTCCGAAAAAAGGTGACAGTCCAGCTCTATCACTCAGACGACGATGAATGTACTCCGCCGTCCTGGCCAACATATCCCTACCTATACGGGTAATGGATGCGGCGATCGGCAGACACGGCGTCATGCCCCCGGAC
>ARS-Herpes-PPR-1039-04-M13R.ab1_(reversed)
GACCTTAACCGCCAGCGGCTCATCCTCCACGTAATCGCTCTCCCCGAAAAAAGGTGACAGTCCAGCTCTATCACTCAGACGACGATGAATGTACTCCGCCGTCCTGGCCAACATATCCCTACCTATACGGGTAATGGGTGCGGCGATCGGCAGACACGGCATCATGCCCCCGGAC
>ARS-Herpes-PPR-1039-05-M13R.ab1_(reversed)
GACCTTAACCGCCAGCGGCTCATCCTCCACGTAATCGCTCTCTCCGAAAAAAGGTGACAGTCCAGCTCTATCACTCAGACGACGATGAATGTACTCCGCCGTCCTGGCCAACATATCCCTACCTATACGGGTAATGGATGCGGCGATCGGCAGACACGGCATCATGCCCCCGG
>ARS-Herpes-PPR-1039-06-M13R.ab1
GACCTTAACCGCCAGCGGCTCATCCTCCACGTAATCGCTCTCTCCGAAAAAAGGTGACAGTCCAGCTCTATCACTCAGACGACGATGAATGTACTCCGCCGTCCTGGCCAACATATCCCTGCCTATACGGGTAATGGATGCGGCGATCGGCAGACACGGCATCATGCCCCCGGAC
>ARS-Herpes-PPR-1039-07-M13R.ab1
GACCTTAACCGCCAGCGGCTCATCCTCCACGTAATCGCTCTCTCCGAAAAAAGGTGACAGTCCACCTCTATCACTCAGACGACGATGAATGTACTCCGCCGTCCTGGCCAACATATCCCTACCTATACGGGTAATGGATGCGGCGATCGGCAGACACGGCATCATGCCCCCGGAC
>ARS-Herpes-PPR-1039-08-M13R.ab1_(reversed)
GACCTTAACCGCCAGCGGCTCATCCTCCACGTAATCGCTCTCTCCGAAAAAAGGTGACAGTCCAGCTCTATCACTCAGACGACGATGAATGTACTCCGCCGTCCTGGCCAACATATCCCTACCTATACGGGTAATGGATGCGGCGATCGGCAGACACGGCATCATGCCCCCGG
>ARS-Herpes-PPR-1039-09-M13R.ab1
GACCTTAACCGCCAGCGGCTCATCCTCCACGTAATTGCTCTCTCCGAAAAAAGGTGACAGTCCAGCTCTATCACTCAGACGACGATGAATGTACTCCGCCGTCCTGGCCAACATATCCCTACCTATACGGGTAATGGATGCGGCGATCGGCAGACACGGCATCATGCCCCCGGAC
>ARS-Herpes-PPR-1039-10-M13R.ab1
GACCTTAACCGCCAGCGGCTCATCCTCCACGTAATCGCTCTCTCCGAAAAAAGGTGACAGTCCAGCTCTATCACTCAGACGACGATGAATGTACTCCGCCGTCCTGGCCAACATATCCCTACCTATACGGGTAATGGATGCGGCGATCGGCAGACACGGCATCATGCCCCCGGAC
>ARS-Herpes-PPR-1041-01-M13R.ab1_(reversed)
GACCTTGACCGCCAACGGCTCGTCCGCCACGTAATCGCCCTCGCCGAAAAAAGGAGACAAGCCGACCCTGTCACTCAGACAGCGATGGATGTATTCCGCCGTCTTGGCTAACATGTCCCTACCTATACGGGTGATAGACGCGGCGATCGGCAAACACGGCATCATACCCCCGGAC
>ARS-Herpes-PPR-1041-02-M13R.ab1
GACCTTGACCGCCAACGGCTCGTCCGCCACGTAATCGCCCTCGCCGAAAAAAGGAGACAAGCCGACCCTGTCACTCAGACAGCGATGGATGTATTCCGCCGTCTTGGCTAACATGTCCCTACCTATACGGGTGATAGACGCGGCGATGGGCAAACACGGCATCATACCCCCGG
>ARS-Herpes-PPR-1041-03-M13R.ab1_(reversed)
GACCTTGACCGCCAACGGCTCGTCCGCCACGTAATCGCCCTCGCCGAAAAAAGGAGACAAGCCGACCCTGTCACTCAGACAGCGACGGATGTATTCCGCCGTCTTGGCTAACATGTCCCTGCCTATACGGGTGATAGGCGCGGCGATCGGCAAACACGGCATCATACCCCCGGAC
>ARS-Herpes-PPR-1041-04-M13R.ab1_(reversed)
GACCTTGACCGCCAACGGCTCGTCCGCCACGTAATCGCCCTCGCCGAAAAAAGGAGACAAGCCGACCCTGTCACTCAGACAGCGATGGATGTATTCCGCCGTCTTGGCTAACATGTCCCTACCTATACGGGTGATAGACGCGGCGATCGGCAAACACGGCATCATACCCCCGGAC
>ARS-Herpes-PPR-1041-05-M13R.ab1_(reversed)
GACCTTGACCGCCAACGGCTCGTCCGCCACGTAATCGCCCTCGCCGAAAAAAGGAGACAAGCCGACCCTGTCACTCAGACAGCGATGGATGTATTCCGCCGTCTTGGCTAACATGTCCCTACCTATACGGGCGATAGACGCGGCGATCGGCAAACACGGCATCATACCCCCGGAC
>ARS-Herpes-PPR-1041-06-M13R.ab1_(reversed)
GACCTTGACCGCCAACGGCTCGTCCGCCACGTAATCGCCCTCGCCGAAAAAAGGAGACAAGCCGACCCTGTCACTCAGACAGCGATGGATGTATTCCGCCGTCTTGGCTAACATGTCCCTACCTATACGGGTGATAGACGCGGCGATCGGCAAACACGGCATCATACCCCCGG
>ARS-Herpes-PPR-1041-07-M13R.ab1_(reversed)
GACCTTGACCGCCAACGGCTCATCCGCCACGTAATCGCCCTCGCCGAAAAAAGGAGACAAGCCGACCCTGTCACTCAGACAGCGATGGATGTATTCCGCCGTCCTGGCTAACATGTCCCTACCTATACGGGTGATAGACGCGGCGATCGGCAAACACGGCATCATACCCCCGGAC
>ARS-Herpes-PPR-1041-08-M13R.ab1_(reversed)
GACCTTGACCGCCAACGGCTCGTCCGCCACGTAATCGCCCTCGCCGAAAAAAGGAGACAAGCCGACCCTGTCACTCAGACAGCGATGGATGTATTCCGCCGTCTTGGCTAACATGTCCCTACCTATACGGGTGATAGACGCGGCGATCGGCAAACACGGCATCATACCCCCGGAC
>ARS-Herpes-PPR-1041-09-M13R.ab1_(reversed)
GACCTTGACCGCCAACGGCTCGTCCGCCACGTAATCGCCCTCGCCGAAAAAAGGAGACAAGCCGACCCTGTCACTCAGACAGCGATGGATGTATTCCGCCGTCTTGGCTAACATGTCCCTACCTATACGGGTGATAGACGCGGCGATCGGCAAACACGGCATCATACCCCCGGAC
>ARS-Herpes-PPR-1041-10-M13R.ab1_(reversed)
GACCTTGACCGCCAACGGCTCGTCCGCCACGTAATCGCCCTCGCCGAAAAAAGGAGACAAGCCGACCCTGTCACTCAGACAGCGATGGATGTATTCCGCCGTCTTGGCTAACATGTCCCTACCTATACGGGTGATAGACGCGGCGATCGGCAAACACGGCATCATACCCCCGGAC
>ARS-Herpes-PPR-1041-11-M13R.ab1_(reversed)
GACCTTGACCGCCAACGGCTCGTCCGCCACGTAATCGCCCTCGCCGAAAAAAGGAGACAAGCCGACCCTGTCACTCAGACAGCGATGGATGTATTCCGCCGTCTTGGCTAACATGTCCCTACCTATACGGGTGATAGACGCGGCGATCGGCAAACACGGCATCATACCCCCGGAC
>ARS-Herpes-PPR-1041-12-M13R.ab1_(reversed)
GACCTTGACCGCCAACGGCTCGTCCGCCACGTAATCGCCCTCGCCGAAAAAAGGAGACAAGCCGACCCTGTCACTCAGACAGCGATGGATGTATTCCGCCGTCTTGGCTAACATGTCCCTACCTATACGGGTGATAGACGCGGCGATCGGCAAACACGGCATCATACCCCCGGAC
>ARS-Herpes-PPR-1052-02-M13R.ab1_(reversed)
CACCCTCATCTTAAAATCTTCACTAACCGGCTGCTTGAAAAACCGTTGCGCAAATTCTCGGTCACCAAAGACTGTATGTACATACTCGATAGTAATGGATAACATACTGCGCCCTATACGCGTAACGGATGCCGCGATCGGTAAACATGGTAACATGCCAGATGAA
>ARS-Herpes-PPR-1052-03-M13R.ab1_(reversed)
CACTCTCATCTTAAAATCTTCACTAACCGGCTGCTTGAAAAACCGTTGCGCAAATTCTCGGTCACCAAAGACTGTATGTACATACTCGGTAGTAATGGATAACATACTGCGCCCTATGCGCGTAATGGATGCCGCGATCGGTAGACATGGTAACATGCCAGATGAA
>ARS-Herpes-PPR-1052-07-M13R.ab1_(reversed)
CACTCTCATCTTAAAATCTTCACTAACCGGCTGCTTGAAAAACCGTTGCGCAAATTCTCGGTCACCAAAGACTGTATGTACATACTCGGTAGTAATGGATAACATACTGCGCCCTATACGCGTAACGGATGCCGCGACCGGTAAACATGGTAACATGCCAGATGGA
>ARS-Herpes-PPR-1067-01-M13R.ab1_(reversed)
TACCCTAACCTTGATTCTGGGGTATATACTCTGGGGCTGGGGGTCATTTGCTGCACGTCCTGTGGGGTCAGGGCCTCAATAAATTTCTTTGACTTTTCCAGCATGGTCCTTCCCTGAAGGGTCACTGTTTCTGCAATCTTTATACAAGGTAAAAGGCCGGAAGAC
>ARS-Herpes-PPR-1067-02-M13R.ab1_(reversed)
TACCCTAAACCTTGATTCTGGGGCATATACTCTGGGGCTGGGGGTCATTTGCTGCACGTCCTGTGGGGTCAGGGCCTCAATAAATTTCTTTGACTTTTCCAGCATGGTCCTTCCCTGAAGGGTCACTGTTTCTGCAATCTTTATACAAGGTAAAAGGCCGGAAGAC
>ARS-Herpes-PPR-1067-03-M13R.ab1_(reversed)
TACCCTAAACCTTGATTCTGGGGTATATACTCTGGGGCTGGGGGTCGTTTGCTGCACGTCCTGTGGGGTCAGGGCCTCAATAAATTTCTTTGACTTTTCCAGCATGGTCCTTCCCTGAAGGGTCACTGTTTCTGCAATCTTTATACAAGGTAAAAGGCCGGAAGAC
>ARS-Herpes-PPR-1067-04-M13R.ab1_(reversed)
TACCCTAAACCTTGATTCCGGGGTATATACTCTGGGGCTGGGGGTCATTTGCTGCACGTCCTGTGGGGTCAGGGCCTCAATAAATCTCTTTGACTTTTCCAGCATGGTCCTTCCCTGAAGGGTCACCGTTTCTGCAATCTTTATACAAGGTAAAAGGCCGGAAGAC
>ARS-Herpes-PPR-1067-05-M13R.ab1
[truncated: 266,126 more chars]
